# Supplementary material for: Variation of microRNA expression in the human placenta driven by population identity and sex of the newborn
Source: BMC Genomics. 2021 Apr 20;22:286. doi: 10.1186/s12864-021-07542-0 (PMC8059241; doi:10.1186/s12864-021-07542-0)
Supplement: Supplementary file 1 — Additional file 1: Table S1. Sample list. [file 12864_2021_7542_MOESM1_ESM.xlsx]

## Sheet: Sheet1
Table S1. Sample list
Sample	Sequence_id	Population group	Sequence Batch	Individual
E15_a	1_1	E	1	E15
E16_a	1_2	E	1	E16
A7_a	1_3	A	1	A7
A1_a	1_4	A	1	A1
X1_a	1_5	X	1	X1
E11_c	1_6	E	1	E11
A13_a	1_7	A	1	A13
S5_a	1_8	S	1	S5
X15_a	1_9	X	1	X15
X14_a	1_10	X	1	X14
E2_a	1_11	E	1	E2
S9_c	1_12	S	1	S9
S10_c	1_13	S	1	S10
E12_a	1_14	E	1	E12
E9_c	2_1	E	2	E9
A6_a	2_2	A	2	A6
A16_a	2_3	A	2	A16
X12_a	2_4	X	2	X12
X5_a	2_5	X	2	X5
S2_a	2_6	S	2	S2
S3_a	2_7	S	2	S3
E7_a	2_8	E	2	E7
S6_a	2_9	S	2	S6
E3_c	2_10	E	2	E3
S11_c	2_11	S	2	S11
A8_a	2_12	A	2	A8
X14_a	2_13	X	2	X14
A12_a	2_14	A	2	A12
X8_a	3_1	X	3	X8
A17_a	3_2	A	3	A17
X13_a	3_3	X	3	X13
X10_a	3_4	X	3	X10
S4_a	3_5	S	3	S4
X14_a	3_6	X	3	X14
E10_a	3_7	E	3	E10
A14_a	3_8	A	3	A14
E20_a	3_9	E	3	E20
S8_a	3_10	S	3	S8
X3_a	3_11	X	3	X3
S7_c	3_12	S	3	S7
A2_a	3_13	A	3	A2
X7_a	3_14	X	3	X7
E-European-Americans ; A-African Americans; S-South Asians; X-East Asians
The corresponding sample information with demographic variables could be found under GEO ( GSE66622)
