# Supplementary material for: Variation of microRNA expression in the human placenta driven by population identity and sex of the newborn
Source: BMC Genomics. 2021 Apr 20;22:286. doi: 10.1186/s12864-021-07542-0 (PMC8059241; doi:10.1186/s12864-021-07542-0)
Supplement: Supplementary file 2 — Additional file 2: Table S2. List of miRNA sequencing files and statistics of mapping. [file 12864_2021_7542_MOESM2_ESM.xlsx]

## Sheet: Sheet1
Table S2. miRNA sequencing files and mapping statistics
File name	Total Reads	Perfect mapped Reads	Fraction of perfectly mapped reads (%)	Total counts for miRNA
LC1704110012-small-RNA-1-10.R1.trim.fastq	32367503	20471542	63.2472	20217875
LC1704110012-small-RNA-1-10.R2.trim.fastq	32367503	20026989	61.8738	624988
LC1704110012-small-RNA-1-11.R1.trim.fastq	18794367	11530125	61.3488	11449750
LC1704110012-small-RNA-1-11.R2.trim.fastq	18794367	11383014	60.5661	335088
LC1704110012-small-RNA-1-12.R1.trim.fastq	27443624	16293334	59.3702	16160011
LC1704110012-small-RNA-1-12.R2.trim.fastq	27443624	16022840	58.3846	508240
LC1704110012-small-RNA-1-13.R1.trim.fastq	31040094	20209742	65.1085	19998109
LC1704110012-small-RNA-1-13.R2.trim.fastq	31040094	19704720	63.4815	891457
LC1704110012-small-RNA-1-14.R1.trim.fastq	24263016	13093714	53.9657	12995199
LC1704110012-small-RNA-1-14.R2.trim.fastq	24263016	12790489	52.716	562460
LC1704110012-small-RNA-1-1.R1.trim.fastq	45951880	19192829	41.7672	19076519
LC1704110012-small-RNA-1-1.R2.trim.fastq	45951880	18709232	40.7148	376683
LC1704110012-small-RNA-1-2.R1.trim.fastq	40511292	25114572	61.994	24877296
LC1704110012-small-RNA-1-2.R2.trim.fastq	40511292	24685639	60.9352	641629
LC1704110012-small-RNA-1-3.R1.trim.fastq	31663333	18312167	57.834	18144657
LC1704110012-small-RNA-1-3.R2.trim.fastq	31663333	17840983	56.3459	996442
LC1704110012-small-RNA-1-4.R1.trim.fastq	22481978	13483870	59.9764	13387539
LC1704110012-small-RNA-1-4.R2.trim.fastq	22481978	13321501	59.2541	442638
LC1704110012-small-RNA-1-5.R1.trim.fastq	28527661	17511697	61.385	17354892
LC1704110012-small-RNA-1-5.R2.trim.fastq	28527661	17348041	60.8113	517901
LC1704110012-small-RNA-1-6.R1.trim.fastq	32009145	18256597	57.0356	18076227
LC1704110012-small-RNA-1-6.R2.trim.fastq	32009145	17928032	56.0091	400710
LC1704110012-small-RNA-1-7.R1.trim.fastq	37832646	21033027	55.5949	20861825
LC1704110012-small-RNA-1-7.R2.trim.fastq	37832646	20570552	54.3725	556246
LC1704110012-small-RNA-1-8.R1.trim.fastq	43478671	21310302	49.0132	21164948
LC1704110012-small-RNA-1-8.R2.trim.fastq	43478671	20719562	47.6545	957886
LC1704110012-small-RNA-1-9.R1.trim.fastq	22666803	14342197	63.274	14234456
LC1704110012-small-RNA-1-9.R2.trim.fastq	22666803	14055068	62.0073	515444
LC1704110013-small-RNA-2-10.R1.trim.fastq	26954880	17746978	65.8396	17642532
LC1704110013-small-RNA-2-10.R2.trim.fastq	26954880	17377580	64.4691	346339
LC1704110013-small-RNA-2-11.R1.trim.fastq	29142025	18948394	65.0209	18810833
LC1704110013-small-RNA-2-11.R2.trim.fastq	29142025	18724350	64.2521	425512
LC1704110013-small-RNA-2-12.R1.trim.fastq	32233464	18649171	57.8566	18499630
LC1704110013-small-RNA-2-12.R2.trim.fastq	32233464	18405842	57.1017	495172
LC1704110013-small-RNA-2-13.R1.trim.fastq	45352347	28602565	63.0674	28294987
LC1704110013-small-RNA-2-13.R2.trim.fastq	45352347	27948586	61.6254	687488
LC1704110013-small-RNA-2-14.R1.trim.fastq	25963417	14597578	56.2236	14436929
LC1704110013-small-RNA-2-14.R2.trim.fastq	25963417	14299237	55.0746	409189
LC1704110013-small-RNA-2-1.R1.trim.fastq	42361880	20307673	47.9386	20187407
LC1704110013-small-RNA-2-1.R2.trim.fastq	42361880	19859621	46.8809	427161
LC1704110013-small-RNA-2-2.R1.trim.fastq	9933790	5434177	54.704	5380775
LC1704110013-small-RNA-2-2.R2.trim.fastq	9933790	5341167	53.7677	233197
LC1704110013-small-RNA-2-3.R1.trim.fastq	42017789	23419089	55.7361	23213526
LC1704110013-small-RNA-2-3.R2.trim.fastq	42017789	22891790	54.4812	618114
LC1704110013-small-RNA-2-4.R1.trim.fastq	37818236	18732560	49.5331	18577939
LC1704110013-small-RNA-2-4.R2.trim.fastq	37818236	18537298	49.0168	207379
LC1704110013-small-RNA-2-5.R1.trim.fastq	32156718	18955607	58.9476	18830878
LC1704110013-small-RNA-2-5.R2.trim.fastq	32156718	18781877	58.4073	300633
LC1704110013-small-RNA-2-6.R1.trim.fastq	31178880	15434122	49.5018	15387633
LC1704110013-small-RNA-2-6.R2.trim.fastq	31178880	15163608	48.6342	1423507
LC1704110013-small-RNA-2-7.R1.trim.fastq	31548705	19087174	60.5007	18930849
LC1704110013-small-RNA-2-7.R2.trim.fastq	31548705	18736202	59.3882	421678
LC1704110013-small-RNA-2-8.R1.trim.fastq	31295499	17126981	54.7267	16950709
LC1704110013-small-RNA-2-8.R2.trim.fastq	31295499	16699771	53.3616	194906
LC1704110013-small-RNA-2-9.R1.trim.fastq	25763958	16143357	62.6587	16017487
LC1704110013-small-RNA-2-9.R2.trim.fastq	25763958	15869689	61.5965	286249
LC1704110014-small-RNA-3-10.R1.trim.fastq	23394926	14807608	63.2941	14641870
LC1704110014-small-RNA-3-10.R2.trim.fastq	23394926	14546554	62.1782	627097
LC1704110014-small-RNA-3-11.R1.trim.fastq	34247316	21012196	61.3543	20821081
LC1704110014-small-RNA-3-11.R2.trim.fastq	34247316	20818456	60.7886	561943
LC1704110014-small-RNA-3-12.R1.trim.fastq	38385729	26020131	67.7859	25755923
LC1704110014-small-RNA-3-12.R2.trim.fastq	38385729	25818007	67.2594	576096
LC1704110014-small-RNA-3-13.R1.trim.fastq	27814299	17473279	62.8212	17341470
LC1704110014-small-RNA-3-13.R2.trim.fastq	27814299	17119637	61.5498	341220
LC1704110014-small-RNA-3-14.R1.trim.fastq	17865930	11494185	64.3358	11389627
LC1704110014-small-RNA-3-14.R2.trim.fastq	17865930	11283932	63.1589	204405
LC1704110014-small-RNA-3-1.R1.trim.fastq	65920266	43985300	66.725	43612844
LC1704110014-small-RNA-3-1.R2.trim.fastq	65920266	43119122	65.411	1809668
LC1704110014-small-RNA-3-2.R1.trim.fastq	9272751	5134417	55.371	5088044
LC1704110014-small-RNA-3-2.R2.trim.fastq	9272751	5068185	54.6568	85492
LC1704110014-small-RNA-3-3.R1.trim.fastq	34440517	23374396	67.8689	23146510
LC1704110014-small-RNA-3-3.R2.trim.fastq	34440517	22901441	66.4956	762357
LC1704110014-small-RNA-3-4.R1.trim.fastq	25533493	16464137	64.4806	16307440
LC1704110014-small-RNA-3-4.R2.trim.fastq	25533493	16308013	63.8691	523572
LC1704110014-small-RNA-3-5.R1.trim.fastq	29094497	19434469	66.7977	19228938
LC1704110014-small-RNA-3-5.R2.trim.fastq	29094497	19270271	66.2334	915655
LC1704110014-small-RNA-3-6.R1.trim.fastq	37568196	24220809	64.4716	23910687
LC1704110014-small-RNA-3-6.R2.trim.fastq	37568196	23894346	63.6026	655893
LC1704110014-small-RNA-3-7.R1.trim.fastq	35470956	22601893	63.7194	22380703
LC1704110014-small-RNA-3-7.R2.trim.fastq	35470956	22202749	62.5942	885979
LC1704110014-small-RNA-3-8.R1.trim.fastq	34065078	20135293	59.1083	19948633
LC1704110014-small-RNA-3-8.R2.trim.fastq	34065078	19692669	57.809	406836
LC1704110014-small-RNA-3-9.R1.trim.fastq	22549421	13518738	59.9516	13415222
LC1704110014-small-RNA-3-9.R2.trim.fastq	22549421	13332244	59.1246	218867
The corresponding raw data can be found under https://www.ncbi.nlm.nih.gov/Traces/study/?acc=PRJNA602793
