# Supplementary material for: Variation of microRNA expression in the human placenta driven by population identity and sex of the newborn
Source: BMC Genomics. 2021 Apr 20;22:286. doi: 10.1186/s12864-021-07542-0 (PMC8059241; doi:10.1186/s12864-021-07542-0)
Supplement: Supplementary file 3 — Additional file 3: Table S3. Quantified miRNAs’ expression by counts. [file 12864_2021_7542_MOESM3_ESM.xlsx]

## Sheet: mirna counts
Table S3. Expressed miRNAs counts (with sum of total counts> 100 across all samples) for all 42 samples
miRNA with chormosome corrdinates was novel miRNA identified in our datasets
ID	E15	E16	A7	A1	X1	E11	A13	S5	X15	X14	E2	S9	S10	E12	E9	A6	A16	X12	X5	S2	S3	E7	S6	E3	S11	A8	X14	A12	X8	A17	X13	X10	S4	X14	E10	A14	E20	S8	X3	S7	A2	X7
hsa-let-7a-3p	223	165	228	91	133	209	186	203	99	87	66	88	167	95	129	69	224	189	166	134	161	177	120	128	170	209	262	100	621	80	405	246	304	280	272	151	161	95	248	338	182	121
hsa-let-7a-5p	281692	448530	318126	270757	320026	373083	281916	278825	168703	382597	224689	258593	336837	194195	196057	84934	253362	282536	234748	306299	269490	210950	219853	192571	260761	270817	367314	244248	728452	86217	583065	297607	331559	506519	448819	272505	229936	357948	372523	454147	371581	238018
hsa-let-7b-3p	23	43	28	27	25	18	36	54	13	35	6	36	37	19	74	11	31	32	24	41	24	24	40	16	30	33	49	14	70	13	20	21	58	38	48	23	11	51	31	34	24	13
hsa-let-7b-5p	6386	10713	6514	8636	5589	5703	7336	7509	4252	9279	4204	6905	9354	5965	8573	1624	6971	7280	5831	6920	6549	6618	6735	4220	7939	7312	10554	4403	19183	1776	14439	5828	8789	13855	12678	6953	6830	11412	9491	8507	8853	6349
hsa-let-7c-3p	4	6	6	2	2	1	0	3	2	2	0	2	5	0	4	1	0	6	1	8	1	0	2	1	3	5	4	1	8	0	5	1	9	3	3	7	2	2	3	6	3	0
hsa-let-7c-5p	4870	8315	4746	3694	4696	6192	3771	4750	2249	5055	2633	3636	7381	2223	3311	1155	5620	5730	3095	4494	3808	3833	4251	1987	2936	7028	5197	4102	10955	1097	10829	4093	5165	6465	6523	5027	3497	6425	5628	5639	4676	3470
hsa-let-7d-3p	185	313	249	158	156	120	203	292	117	145	76	121	152	109	326	67	215	194	159	335	176	142	155	164	159	186	199	78	633	37	263	158	349	183	390	210	152	193	336	210	146	91
hsa-let-7d-5p	1125	1960	1593	1118	995	1048	1149	1660	986	1742	908	979	1847	1202	1494	397	1077	957	1076	2137	994	1063	995	814	1013	1154	1852	845	5369	294	3531	1337	2628	2557	2708	1165	1099	2060	2105	1813	1421	1071
hsa-let-7e-3p	96	152	105	70	112	79	103	124	57	94	46	78	79	62	108	35	168	182	117	96	124	111	114	96	143	141	165	84	251	31	140	67	118	112	175	132	105	90	125	159	67	78
hsa-let-7e-5p	19228	34624	23018	22506	28178	27238	28227	24908	14175	33361	16576	20454	23981	14444	19067	6340	22952	28259	22928	21004	27182	21763	17961	17260	19386	25830	36448	19275	50581	7563	49091	19101	23571	45844	46646	25986	24768	29671	38084	36111	33357	18700
hsa-let-7f-1-3p	4	6	2	0	2	0	1	3	0	5	1	2	0	3	3	1	3	1	2	2	0	1	2	3	0	3	4	0	27	1	6	7	8	6	10	5	1	4	4	7	5	0
hsa-let-7f-2-3p	5	5	4	4	3	3	6	8	4	2	2	4	3	3	5	6	2	4	5	2	1	3	5	2	6	1	2	0	33	3	9	3	6	8	8	4	6	2	8	8	4	2
hsa-let-7f-5p	63511	110980	93300	63247	55945	62053	76422	104239	44873	79343	37204	52963	95312	49056	65963	21918	50120	40984	51355	61034	49488	39547	47608	38397	41909	48784	80076	64941	227097	15885	112138	66938	128565	98251	129776	63917	47865	60258	101021	80834	56919	43577
hsa-let-7g-3p	3	2	8	1	1	2	4	7	2	2	5	3	5	4	6	1	3	5	4	2	6	3	4	6	1	3	6	1	8	2	4	4	14	5	5	6	3	1	6	4	10	4
hsa-let-7g-5p	18024	29585	26466	18776	16148	17115	19146	22852	12621	21878	11864	14623	28318	15612	18503	6653	15385	13300	14122	24312	14433	10444	14328	12120	13815	16410	24376	15648	73308	4511	42193	19698	37044	31891	42442	17500	14328	21487	28925	26233	20048	13233
hsa-let-7i-3p	42	34	45	14	22	28	37	69	34	27	16	30	45	39	82	13	53	18	11	37	39	22	36	22	31	41	50	14	138	8	53	33	71	52	62	31	27	21	62	48	35	16
hsa-let-7i-5p	16104	21685	16311	8711	8190	11871	14567	23909	11048	13163	6502	10418	19053	10520	22409	4440	14319	8568	11273	11676	12249	9764	12919	8989	10522	12020	18321	11272	50871	2687	26051	15694	21035	16619	22626	11888	8503	10697	16789	16564	9834	6595
hsa-miR-1-3p	191	186	111	140	220	105	156	96	71	170	61	142	179	96	20	18	62	65	69	60	59	38	42	62	49	84	114	146	243	46	242	105	184	208	245	158	56	72	103	327	148	94
hsa-miR-100-3p	1430	3296	2482	845	2235	1810	3100	2065	2319	1736	1512	2375	1352	1891	3007	582	3281	2194	2801	362	2683	2765	1572	3169	3071	2057	2906	3029	3271	423	3533	2594	1951	2596	4088	1836	2431	1091	3521	3041	1857	547
hsa-miR-100-5p	172101	290840	191272	167362	160613	230357	222173	204921	231747	154371	142185	229858	185796	191220	666216	131803	456708	502912	475630	280727	349171	412882	264990	551135	480705	406180	409898	118268	303504	49255	249880	230306	127873	196803	266321	151168	165949	201663	236157	255450	138304	61975
hsa-miR-101-3p	28765	30712	25862	10808	14945	26762	31041	27560	14217	29003	13945	21541	32714	24105	25324	7031	33396	19556	25419	8581	19493	24890	19339	17421	26004	20939	47969	28906	76051	10003	26659	21665	38763	44185	27360	32235	22971	9242	37267	41054	26288	17406
hsa-miR-101-5p	154	146	147	55	69	155	125	114	70	132	80	72	179	132	166	48	232	153	143	37	166	133	79	51	186	131	315	86	415	48	156	148	258	200	162	167	102	82	180	231	131	84
hsa-miR-10392-5p	2	4	5	2	2	4	3	7	3	3	2	2	4	4	3	1	5	1	3	1	5	6	4	1	8	0	5	3	10	3	5	4	2	5	4	8	2	5	3	5	1	3
hsa-miR-10395-3p	27	28	13	11	10	19	6	12	10	9	6	14	18	9	22	2	19	25	24	19	16	19	16	13	14	19	28	86	112	6	50	51	25	37	39	45	31	37	38	41	40	29
hsa-miR-10395-5p	22	19	15	24	4	19	11	19	12	19	11	11	4	12	18	2	22	9	7	9	10	15	8	12	5	18	21	11	34	2	16	12	23	15	11	16	17	9	15	14	22	5
hsa-miR-10396b-3p	12	14	13	5	13	11	7	95	3	14	11	3	9	14	81	7	8	8	11	2	14	8	8	3	4	7	11	12	3	6	5	4	1	8	7	8	11	1	17	3	9	2
hsa-miR-10399-3p	24	16	26	10	21	9	10	16	97	67	9	18	18	21	19	7	17	7	25	23	19	8	19	19	23	25	85	23	59	9	26	12	29	100	27	11	17	19	28	24	24	15
hsa-miR-10399-5p	53	69	80	42	87	28	39	76	355	259	23	37	86	32	87	6	67	31	96	39	65	46	49	57	47	60	441	15	228	22	43	55	124	363	94	57	34	22	84	66	105	22
hsa-miR-103a-2-5p	8	7	9	3	6	9	5	3	7	6	6	7	4	2	8	0	9	15	2	10	10	9	3	4	9	8	7	4	14	1	11	15	7	10	6	3	4	8	5	13	1	5
hsa-miR-103a-3p	54065	56648	55187	27271	39317	39538	50160	58278	35535	42634	19822	41614	47157	32991	64710	15449	56798	49824	40842	58966	45313	38449	37066	35247	45097	45194	72569	63035	147764	11308	70892	43045	64490	61102	68805	35976	30321	46683	61477	51317	40314	24043
hsa-miR-10401-3p	16	14	22	19	37	20	32	18	22	19	4	12	12	8	30	4	19	19	21	22	33	31	12	17	16	13	19	4	30	1	25	18	19	24	31	12	24	9	22	15	26	10
hsa-miR-105-3p	2	6	3	2	26	7	9	2	7	5	0	4	9	1	6	1	8	18	6	1	2	6	4	0	13	9	14	8	12	2	9	5	5	12	13	1	4	4	8	3	8	5
hsa-miR-105-5p	15	43	29	14	86	15	41	7	53	50	14	49	36	16	61	3	34	66	33	43	44	45	52	37	56	67	89	46	115	11	92	37	15	81	81	22	21	34	46	47	83	27
hsa-miR-10527-5p	11	19	11	8	15	20	21	26	11	12	6	18	8	8	27	0	15	14	13	19	22	22	27	5	12	12	19	25	26	0	18	8	9	19	29	20	11	9	13	12	12	5
hsa-miR-106a-3p	3	7	5	2	4	2	4	1	1	3	0	2	2	1	8	3	0	3	6	5	1	1	3	7	2	1	4	3	16	0	2	2	2	3	7	5	1	1	3	4	2	2
hsa-miR-106a-5p	79	88	118	47	82	52	95	133	44	101	34	61	68	76	96	29	100	76	53	208	63	54	51	54	82	64	181	28	442	17	160	91	193	140	187	70	40	76	111	103	45	47
hsa-miR-106b-3p	2467	2958	3612	1839	1922	1583	2624	3602	1961	2074	1053	1758	2491	1767	2281	684	1636	1377	1504	3482	1731	1157	1172	1533	1701	1920	2796	1980	7505	437	3177	2013	3260	2631	3347	1718	1199	2203	2899	2190	1562	843
hsa-miR-106b-5p	1736	1715	1966	732	1155	1094	1669	2183	1108	1336	683	1333	1672	1079	1888	629	1625	1338	1219	1531	1295	1018	1083	1272	1357	1208	2558	731	7275	394	2894	1899	3350	2450	3196	1516	997	1133	2437	2124	1555	839
hsa-miR-107	7491	7490	9388	4251	5508	4500	7173	11753	7557	7675	3161	6395	13272	6204	8538	3053	7483	4006	5714	11076	6624	3930	3886	5312	5730	6569	11460	8400	28913	1553	12850	7666	11025	9584	10292	4653	3544	7878	10263	9579	6692	3604
hsa-miR-10a-3p	16	49	32	23	27	31	25	28	31	25	26	23	42	25	53	3	33	30	39	42	39	38	27	25	56	43	58	18	101	19	36	22	36	30	41	38	23	19	28	40	39	25
hsa-miR-10a-5p	87341	183200	80055	84402	119581	202634	86851	124202	87260	125177	75203	116205	143697	101927	143511	25080	126775	112016	112954	121222	121553	122281	110284	100998	149440	112257	147923	52583	298189	37523	139459	122663	104282	158104	152813	151825	82971	131855	104678	188126	136717	74834
hsa-miR-10b-3p	4	16	7	9	10	12	9	6	5	17	2	4	20	5	11	3	24	7	12	6	13	26	15	10	8	8	43	1	10	5	9	3	9	39	4	17	7	15	7	14	8	8
hsa-miR-10b-5p	55395	314652	136052	95674	164225	174495	269731	69919	105772	669892	35863	116625	362052	130344	125519	40516	383467	82253	191841	192801	252316	487862	142983	135251	104318	89427	746440	233076	199725	54451	276750	161270	243944	699479	96662	428282	85605	602922	160092	301082	223016	182491
hsa-miR-11399	9	29	15	8	14	7	14	9	13	19	4	9	6	10	22	4	6	15	14	3	8	16	17	14	8	20	12	11	37	5	25	25	12	17	20	10	8	10	15	24	14	16
hsa-miR-11401	1	0	24	6	14	9	10	15	7	9	5	12	27	14	4	5	10	1	8	11	24	4	1	0	4	7	18	15	27	1	5	6	16	19	13	5	0	12	16	12	10	1
hsa-miR-1180-3p	137	260	253	163	277	110	250	178	108	249	117	160	182	95	121	38	195	139	151	265	152	122	127	103	116	171	230	98	407	34	289	136	148	264	312	183	104	156	233	221	204	86
hsa-miR-1185-1-3p	215	470	244	103	246	222	267	218	112	256	160	203	216	78	217	93	332	315	275	103	332	338	284	317	280	225	519	175	686	62	308	217	384	370	337	322	165	107	293	539	270	206
hsa-miR-1185-2-3p	23	77	27	20	33	46	41	44	19	29	17	22	59	20	52	7	36	32	28	13	53	39	44	51	32	3	63	34	97	1	16	35	54	42	49	39	23	29	44	53	44	36
hsa-miR-1185-5p	243	402	264	176	296	269	263	170	123	342	195	166	217	135	198	91	299	400	231	194	319	208	238	248	243	195	452	117	878	72	401	242	429	483	465	330	255	245	341	598	393	252
hsa-miR-1197	143	180	148	73	196	87	134	118	60	128	59	111	78	26	102	43	274	173	125	82	174	149	109	144	93	127	223	60	454	36	216	102	205	203	234	185	85	86	144	191	183	88
hsa-miR-12136	302	208	148	133	260	158	76	173	140	145	150	121	143	171	240	25	155	205	180	170	121	160	110	163	72	123	205	94	331	52	197	85	94	212	230	124	148	72	239	100	184	37
hsa-miR-122-5p	2	3	2	10	11	3	10	6	11	12	14	4	10	12	1	0	1	0	6	2	0	7	1	4	2	4	14	1	11	1	5	6	20	21	3	13	3	5	13	2	16	3
hsa-miR-1226-3p	3	12	16	4	19	2	18	11	9	5	2	6	4	6	10	4	19	10	13	15	10	9	7	7	7	21	25	6	17	4	10	6	7	9	12	8	13	4	11	13	7	2
hsa-miR-1228-3p	9	24	25	5	24	4	15	13	17	19	2	12	13	3	19	11	13	17	13	12	25	9	3	14	9	14	19	6	52	4	17	7	20	26	30	29	7	6	17	17	15	3
hsa-miR-1228-5p	0	4	1	0	1	1	3	1	2	7	0	1	1	0	1	2	7	0	2	4	5	1	1	1	3	6	2	1	13	0	2	4	1	4	5	7	8	1	8	6	5	2
hsa-miR-1229-3p	1	5	4	2	4	6	4	4	3	4	3	6	1	3	1	3	4	2	13	1	9	4	2	2	4	6	9	1	9	4	5	5	6	12	9	2	3	10	13	15	6	1
hsa-miR-1246	3	2	6	2	5	5	2	1	1	1	3	2	3	2	8	0	5	4	2	6	9	2	4	6	2	3	7	0	17	0	1	2	8	2	3	2	2	2	0	7	2	1
hsa-miR-1247-3p	724	1075	598	428	496	586	559	520	273	712	441	793	713	554	403	140	388	498	405	676	334	348	483	668	503	562	821	348	1074	157	677	448	633	806	561	403	357	607	559	591	385	342
hsa-miR-1247-5p	3617	5815	2515	2617	2925	3560	1729	2405	1869	2732	1873	2412	4568	1252	2196	826	3608	3902	3623	4183	2816	1920	2329	2900	3622	3875	3825	618	5247	1002	4606	3151	2777	3364	3826	2468	1973	1998	3221	5184	1482	2049
hsa-miR-1249-3p	34	77	33	12	32	38	66	38	20	21	21	23	31	29	34	17	34	47	27	40	27	17	41	17	22	26	52	11	102	9	44	24	67	59	70	47	19	35	52	48	26	11
hsa-miR-1252-5p	1	2	2	0	1	2	3	0	1	1	0	2	6	1	4	1	5	6	3	0	2	6	2	2	1	4	3	2	7	2	2	0	2	4	3	0	0	2	7	5	1	4
hsa-miR-1255a	13	10	8	1	4	7	17	24	0	12	2	5	5	4	12	1	1	4	3	12	3	14	6	6	4	12	13	11	23	3	6	13	2	13	18	8	0	7	6	15	4	5
hsa-miR-1255b-5p	4	13	15	7	1	6	5	10	5	8	2	4	9	4	5	1	3	4	3	10	7	1	3	10	0	2	6	5	32	1	18	7	12	16	12	8	5	12	8	8	7	1
hsa-miR-125a-3p	433	620	349	480	557	362	593	459	333	465	409	320	612	316	501	101	465	400	417	433	428	386	337	497	428	485	662	320	1141	111	720	409	556	710	793	610	451	489	759	488	627	412
hsa-miR-125a-5p	465318	512148	310789	382491	309436	458276	350685	384079	316261	342860	326937	409195	536742	301617	933902	182092	762020	671297	722262	659354	507458	500302	590311	752411	728542	829985	809381	191934	805697	142647	441165	454347	377625	479582	538051	383799	317751	383999	415739	472602	369474	230352
hsa-miR-125b-1-3p	462	1304	1320	641	1357	625	1666	998	1036	938	759	773	681	604	1485	443	1793	809	1375	460	1186	844	697	1383	1089	610	1306	603	1486	121	1278	1037	986	1103	1769	1185	810	874	1834	1357	823	186
hsa-miR-125b-2-3p	865	1411	660	480	846	1353	985	839	561	877	539	601	1025	395	561	155	958	895	487	524	629	793	688	395	463	872	852	626	2396	316	1471	1093	862	1227	1262	1169	703	1219	1186	1297	986	613
hsa-miR-125b-5p	24514	46723	38459	28794	29827	36612	45486	35762	35600	24459	21635	35337	31655	30251	65268	13787	44819	42030	49562	32551	40647	32169	28850	52750	47006	41756	41913	16854	79405	9337	50218	52230	39413	37984	65638	40536	33370	36226	53865	50586	26778	10696
hsa-miR-126-3p	68333	47421	61361	22858	31488	37430	48344	82379	30067	24848	18830	38371	27504	20134	86138	15921	62878	61838	44171	39159	43600	46921	33833	41220	44420	39126	47010	19178	117089	9118	37445	31299	56292	39763	44210	49908	23711	30042	41170	49259	28931	23536
hsa-miR-126-5p	308769	330957	283990	186061	225006	313857	305335	289314	199735	252104	177235	245768	233184	161735	378039	95530	410974	355948	394951	261792	399852	317559	334595	376963	440833	411960	520183	177344	647579	66832	269656	228098	331790	337533	299978	306940	166496	188222	284685	396553	232778	151349
hsa-miR-1260b	104	159	105	55	102	67	144	51	24	75	49	53	68	39	82	15	54	94	77	59	79	49	51	54	56	42	130	32	221	15	102	79	110	137	175	152	61	72	84	160	71	54
hsa-miR-1262	10	14	10	6	11	11	12	11	16	6	7	8	10	8	17	1	10	9	6	15	6	6	12	6	9	8	11	4	29	3	15	9	6	10	7	7	9	9	10	11	7	7
hsa-miR-1268a	10	13	13	7	14	14	22	15	12	21	26	10	12	19	14	5	61	12	14	6	19	34	13	17	17	26	25	8	30	7	19	11	12	25	24	39	21	8	30	20	55	5
hsa-miR-1268b	11	13	13	7	14	15	24	15	13	22	26	10	12	19	18	6	61	13	15	6	20	34	13	18	19	26	25	8	30	7	19	13	12	28	26	39	21	9	33	20	56	5
hsa-miR-1269a	5	1160	451	394	623	881	582	1037	420	1084	432	694	727	307	6	111	871	1642	3	640	1180	1037	482	1	554	448	1590	478	1064	123	549	542	532	1296	1341	693	424	918	640	130	448	350
hsa-miR-1269b	1880	2956	1285	6	1495	1	1	4	1259	3	1	1	5	929	2583	313	1209	6	1950	13	9	4	936	1892	1334	693	15	1478	1537	297	1672	1489	416	22	13	854	13	6	11	1054	1173	6
hsa-miR-127-3p	197891	307434	206761	234615	255115	233067	242475	227778	110603	221924	111139	215096	203553	87009	197987	63285	297032	300023	226127	254153	287166	217062	228832	173558	253488	235839	343027	113697	480418	45770	204022	154643	239354	244483	307785	223014	115431	209061	178118	330413	153353	128626
hsa-miR-127-5p	835	1076	532	381	578	717	596	588	335	570	311	550	636	327	549	146	655	762	537	295	662	504	614	450	623	507	856	619	1808	205	750	691	685	731	780	685	445	423	589	1006	519	504
hsa-miR-1270	10	4	9	7	7	5	8	5	7	11	2	5	6	5	5	4	11	6	5	12	6	2	7	9	3	12	6	4	8	0	17	4	9	12	15	4	3	17	6	12	11	3
hsa-miR-1271-5p	99	53	49	39	31	40	22	36	37	20	34	36	62	25	448	37	295	400	250	336	137	216	198	306	263	378	399	9	46	5	48	21	17	25	26	11	9	15	16	21	14	2
hsa-miR-1273h-3p	10	6	5	2	4	2	7	4	4	8	5	7	7	9	12	0	5	2	3	5	3	11	9	4	2	3	4	2	23	3	6	4	9	9	1	10	6	6	4	4	4	4
hsa-miR-1275	133	122	107	74	127	139	162	179	87	91	65	79	63	71	169	28	120	110	142	107	134	89	94	99	81	78	176	90	245	31	190	193	92	168	135	157	155	98	244	109	128	70
hsa-miR-1276	3	3	4	0	4	0	6	1	4	3	6	3	0	0	3	3	0	2	1	7	1	4	3	2	1	1	2	0	6	2	4	3	1	6	2	4	1	3	5	1	2	3
hsa-miR-1277-3p	6	5	3	1	3	2	3	3	1	1	2	5	4	1	7	1	7	8	7	2	4	7	8	4	3	6	4	4	14	1	7	2	8	11	6	7	14	0	10	11	4	1
hsa-miR-1277-5p	97	148	128	25	96	87	119	103	52	102	56	101	83	46	170	48	153	154	111	23	119	135	124	116	158	91	198	51	334	37	159	85	167	188	196	115	106	21	198	158	125	69
hsa-miR-1278	23	25	20	4	8	14	10	19	8	10	1	8	13	8	20	8	9	15	6	6	4	5	17	9	9	11	15	11	55	3	26	34	23	18	18	14	10	9	28	17	11	8
hsa-miR-128-1-5p	20	59	40	34	35	24	45	24	42	53	27	30	40	31	36	14	57	34	38	52	52	55	60	34	69	56	92	59	83	10	61	41	56	66	59	44	54	45	66	71	55	20
hsa-miR-128-3p	1529	2908	2735	1009	2058	1038	2436	2315	1310	1510	673	862	1349	706	2152	832	1946	1485	1706	2219	1705	1285	1150	1704	1364	1351	2731	876	6449	388	1992	1270	3642	2089	3048	1911	924	993	2710	1419	1116	813
hsa-miR-1283	15139	26992	20880	17837	19922	18934	26957	20462	16363	20967	14148	18216	20427	14528	27108	6389	30088	21702	30580	17778	34348	24873	20129	25279	23073	25611	41502	24704	40714	6815	26046	22594	23274	28622	27022	25452	20573	13003	34798	24465	28652	13839
hsa-miR-1284	8	13	3	2	9	4	3	9	7	6	1	8	0	6	21	1	9	3	6	20	16	9	8	10	18	6	21	4	36	2	11	4	5	10	19	14	2	3	2	9	9	11
hsa-miR-1285-3p	112	176	176	74	119	101	179	224	108	152	79	106	145	76	254	76	233	145	180	230	200	177	160	199	230	190	379	44	334	26	140	96	182	122	168	92	80	80	219	131	89	64
hsa-miR-1287-5p	74	110	116	54	73	62	51	66	49	69	33	68	55	22	42	29	99	89	46	84	87	70	33	52	72	63	77	58	178	25	110	40	71	85	73	83	30	26	67	86	88	29
hsa-miR-1291	12	23	17	9	18	17	11	19	11	16	14	21	25	16	16	7	12	15	19	12	22	9	22	19	9	19	36	7	39	2	9	16	24	15	22	16	16	12	24	30	7	8
hsa-miR-1294	56	111	40	40	37	47	57	62	35	49	17	35	86	32	28	11	42	25	33	33	19	17	17	27	21	18	63	25	120	12	72	37	85	43	92	17	33	40	65	36	40	23
hsa-miR-1295a	24	10	3	8	1	4	8	6	2	11	0	3	11	3	12	2	5	8	2	6	4	5	6	2	5	8	17	8	37	1	5	5	5	8	3	6	5	1	15	9	2	8
hsa-miR-1296-5p	489	584	432	150	316	307	365	410	186	200	159	311	285	179	469	108	306	532	243	308	310	257	284	248	311	225	350	242	918	143	584	372	397	471	522	481	317	407	475	602	351	270
hsa-miR-1301-3p	143	195	138	102	131	121	153	116	120	158	70	108	100	61	295	46	137	205	139	162	158	155	103	129	142	198	283	41	284	23	251	110	108	187	304	91	105	141	212	149	186	68
hsa-miR-1302	3	4	2	0	2	9	4	2	4	8	3	2	6	3	5	2	1	2	6	7	2	6	0	1	1	4	7	1	6	6	4	1	8	6	8	2	0	1	1	4	2	6
hsa-miR-1303	20	35	16	13	30	11	18	22	39	34	19	14	29	12	43	7	31	39	12	59	18	20	18	51	30	13	54	15	46	4	17	27	36	49	27	20	15	27	19	23	29	12
hsa-miR-1304-5p	3	9	11	3	5	2	8	8	3	2	2	2	7	4	5	2	3	3	0	8	3	1	2	3	1	3	8	2	12	2	5	6	7	2	7	10	2	3	10	9	3	2
hsa-miR-1305	29	17	10	4	10	9	12	15	16	19	17	25	17	11	20	3	17	12	23	3	8	30	9	18	14	14	27	8	56	8	26	10	16	14	38	22	18	1	22	29	25	4
hsa-miR-1306-3p	5	4	0	6	3	2	3	9	7	5	1	2	6	0	4	1	4	4	3	6	4	1	2	1	5	3	6	0	11	1	5	5	5	7	5	4	5	1	2	3	6	1
hsa-miR-1306-5p	74	106	57	26	47	40	79	45	29	35	22	48	36	29	105	17	35	86	54	68	48	41	34	37	42	41	62	11	163	16	91	50	49	54	124	55	25	69	81	75	43	16
hsa-miR-1307-3p	742	837	595	556	503	378	549	398	364	715	372	358	558	464	507	197	558	680	481	563	601	454	385	423	463	438	744	563	1769	184	1158	667	433	1103	988	794	508	593	1052	854	1016	407
hsa-miR-1307-5p	4747	5258	4839	477	5024	4914	5445	3917	4239	5335	2642	2379	4974	3306	5755	1355	7760	6279	4791	392	5628	4401	3384	2670	4030	5061	9895	3090	12079	1608	6971	2681	3211	9154	8586	4898	2839	351	6600	4648	5635	1844
hsa-miR-130a-3p	19221	20319	17485	12982	15074	17117	16332	17342	12764	15851	10905	14318	17038	10551	20014	5673	21625	19524	19997	15209	22297	18285	15213	19673	20882	20640	29595	11717	39644	5086	19249	17563	20965	22705	19585	19497	12450	12312	17462	23270	14551	12034
hsa-miR-130a-5p	9	8	13	3	13	4	14	12	4	4	5	10	5	2	12	3	18	19	14	12	11	3	10	6	9	13	17	5	44	3	13	8	11	16	17	14	1	16	14	14	3	4
hsa-miR-130b-3p	415	1698	1088	619	370	1223	1380	1127	499	446	727	712	854	553	1486	323	1596	628	1148	967	1208	832	919	944	1638	975	816	801	1240	407	710	691	596	658	1254	794	639	1088	686	1260	1100	321
hsa-miR-130b-5p	203	1601	681	461	188	819	1274	639	234	183	449	412	560	323	964	172	788	316	732	497	538	367	485	507	806	559	326	775	609	276	368	317	367	277	1078	510	418	842	325	772	615	166
hsa-miR-132-3p	539	634	451	331	328	422	454	411	353	381	172	342	425	246	622	143	406	454	490	386	445	314	391	384	530	359	705	204	1240	87	745	724	491	632	851	401	288	709	563	743	320	399
hsa-miR-132-5p	63	75	55	36	43	45	63	46	59	37	15	37	47	16	89	15	60	57	76	45	45	32	47	58	59	56	57	22	67	8	29	18	56	67	53	49	38	40	81	42	40	28
hsa-miR-1323	65244	101254	70374	53774	62671	42061	66533	75926	47973	45825	38709	53848	50166	46616	134034	24737	94938	72396	98310	102809	91748	81856	68226	102380	77854	71312	88286	62765	195516	21051	93177	92053	93187	73418	110178	102420	85907	65115	105161	84215	66250	50817
hsa-miR-133a-3p	1348	1355	767	718	1129	804	866	978	552	610	318	631	790	244	321	215	948	1155	846	765	1131	527	540	615	830	716	1224	315	1618	388	1496	927	1328	1087	1337	1153	600	425	814	2475	678	653
hsa-miR-133a-5p	9	10	2	4	10	5	8	5	0	3	2	3	4	2	4	1	6	6	4	6	8	9	1	2	5	2	8	3	13	1	16	8	6	8	7	6	3	2	11	11	5	5
hsa-miR-133b	57	51	12	14	29	37	24	37	22	13	4	23	14	6	6	2	25	33	18	7	30	7	15	11	26	12	18	4	51	14	33	11	45	30	29	36	6	6	28	69	5	12
hsa-miR-134-3p	11	32	12	9	5	11	11	11	6	4	5	18	15	8	15	3	17	19	13	9	21	5	12	6	22	18	25	5	29	4	18	13	15	15	23	12	10	14	13	17	1	4
hsa-miR-134-5p	722	835	475	369	401	674	516	477	224	345	230	401	405	249	503	78	469	919	434	468	393	378	303	273	399	364	442	214	1743	83	694	508	449	476	685	587	189	506	333	872	288	290
hsa-miR-1343-3p	8	15	3	7	9	8	9	2	4	10	1	11	7	7	17	3	3	4	9	12	16	4	10	9	8	7	15	5	10	1	11	7	5	19	11	15	9	5	19	11	10	8
hsa-miR-135a-5p	14	23	21	23	14	7	39	45	4	27	30	6	9	25	29	5	145	32	6	8	94	54	6	4	9	67	26	27	21	18	96	5	14	17	35	156	24	22	16	27	10	4
hsa-miR-135b-3p	7	13	3	5	1	4	9	1	1	7	5	5	4	1	10	1	1	9	11	7	6	3	13	10	8	9	11	6	20	1	11	4	7	7	32	3	3	10	17	10	6	4
hsa-miR-135b-5p	1381	1147	420	263	437	1003	451	491	445	643	221	796	609	466	1297	140	406	1521	775	355	1061	346	1068	1191	1361	769	1148	329	3091	271	1574	453	851	1168	2423	841	648	451	1345	1722	783	335
hsa-miR-136-3p	43991	67956	46249	20090	35088	38579	43439	42006	21086	36346	21540	31057	42209	17951	33673	11973	47522	48202	34452	14166	37837	33993	44565	37570	47122	35588	59264	27127	140595	14296	48101	46690	70614	55088	64698	53432	30804	22422	45019	78226	31487	31633
hsa-miR-136-5p	10592	14789	10735	3186	7352	10995	9827	8913	5358	9342	6056	8858	12472	5450	9256	2735	11982	13176	10993	1369	9992	9115	12693	9563	15432	9141	17974	5247	29245	3668	13288	10519	16573	16041	13805	14162	7951	2410	11817	21200	9639	7435
hsa-miR-137-3p	13	19	26	9	6	25	30	11	12	12	6	21	31	9	57	7	6	48	23	25	12	4	19	1	57	62	17	8	30	15	49	11	29	23	3	9	0	9	40	21	14	8
hsa-miR-138-1-3p	34	46	30	9	23	37	54	46	12	19	17	11	6	36	57	6	70	22	44	35	9	36	32	14	40	37	11	17	58	7	11	20	27	13	42	9	12	51	14	16	16	17
hsa-miR-138-5p	477	611	324	126	359	439	704	757	380	187	296	212	147	472	1258	91	1537	347	784	508	383	845	730	655	1149	810	488	146	845	155	108	549	723	236	705	243	306	393	534	463	311	310
hsa-miR-139-3p	13	31	15	9	30	20	27	19	10	25	15	20	25	25	5	7	11	23	15	11	14	14	10	22	19	16	20	19	77	9	31	14	28	27	44	28	9	13	11	28	16	16
hsa-miR-139-5p	935	968	790	409	584	843	1017	980	266	689	359	983	761	530	642	231	476	1063	600	844	789	641	624	764	869	826	1147	456	3136	275	777	601	1015	1120	1235	1243	483	867	693	1663	359	746
hsa-miR-140-3p	7541	8369	4643	3650	4944	5718	7773	7127	3783	6913	3487	4307	7225	5282	7443	1581	6685	6036	6469	5664	6282	6812	5759	5934	6586	5633	11914	8094	15378	1612	8728	5317	4553	7733	6270	5468	4792	6450	8394	9451	6305	3790
hsa-miR-140-5p	707	786	550	237	490	410	617	447	262	476	237	315	454	333	971	149	780	680	660	386	555	600	540	610	617	550	949	179	1508	114	714	355	554	714	714	413	362	301	528	575	425	202
hsa-miR-141-3p	284408	318283	238907	110346	156155	282289	237840	178825	269047	257920	181020	196396	287469	193528	376287	84495	334627	288630	319540	79066	247998	222904	255274	237837	361675	215605	399371	83182	503014	104007	291462	243017	264943	354791	286501	192237	191053	115483	281678	306451	262354	140468
hsa-miR-141-5p	2969	3377	2401	1256	2299	2799	2700	1258	2485	2596	2153	2120	2788	1907	4359	835	4176	3047	3713	1025	3149	2699	3414	3866	3495	2579	5084	1467	6562	986	3879	2788	2824	3803	3431	3041	2439	1200	3968	3285	3389	1665
hsa-miR-142-3p	954	1022	1393	212	752	688	959	1244	587	787	466	814	997	635	1494	289	788	579	589	175	654	475	785	701	742	663	1168	252	3406	170	1076	664	2095	1111	1323	971	506	124	1404	1086	951	377
hsa-miR-142-5p	13177	16238	28592	12541	13444	10671	16136	24844	10962	15110	8487	12179	19805	10868	20206	9692	16955	8342	12949	33485	12602	7504	12498	13970	14019	13858	26639	5835	62639	2893	19092	16201	39630	21054	26707	12486	6524	13331	23557	19546	12220	7097
hsa-miR-143-3p	4744849	6536122	3465773	3569084	4909547	4783089	6283177	5499264	3339449	5960394	2741671	3872165	5137411	2982730	3208393	1013070	5176071	3974211	3917042	2371379	4431799	3835879	3549986	3603181	3991416	4339017	6433202	3814011	9080432	1229014	5742638	3145392	3499031	5597937	4368951	5396810	3281511	3139738	4229224	8156366	4308689	2908639
hsa-miR-143-5p	182	318	197	171	186	136	319	138	106	207	68	128	164	50	192	69	275	222	201	161	207	185	132	164	171	316	459	81	550	63	303	94	219	277	207	274	139	183	181	311	177	90
hsa-miR-144-3p	10976	12279	24949	2225	10625	9101	12573	20675	9425	11164	6131	10553	15224	10385	14670	9047	16017	8478	9740	3632	10645	4885	7377	11694	13844	11782	24750	4309	70520	2458	21944	12321	46398	20642	27039	12269	5542	2107	25308	16223	8290	5056
hsa-miR-144-5p	8948	12063	21849	8992	10378	7957	13592	18009	7972	10258	5981	8345	15797	10377	8603	5398	9864	4466	5976	13513	6070	2812	4565	7439	6677	6516	14610	9140	60283	2085	19243	15288	37363	18464	25779	11486	4750	8087	24774	13632	7718	5538
hsa-miR-145-3p	3600	4759	3087	3295	3450	3767	3998	3079	2294	2809	2165	2705	3806	1318	5178	1466	5922	5934	5228	3845	5481	4533	4197	5174	5836	6491	7657	2260	5898	983	4797	2939	3729	4513	3583	3545	2668	1728	2740	4546	2775	1728
hsa-miR-145-5p	9485	9943	6148	5314	6757	6793	8930	8087	4102	6636	2912	7170	5922	3449	7954	2294	13791	12586	8391	9442	10537	8154	7880	6594	10191	9772	15498	2647	20833	2159	11831	6242	10086	9870	11001	9749	4348	8126	6803	15420	5679	4329
hsa-miR-1468-5p	97	134	69	46	69	102	66	94	63	84	40	72	95	40	45	9	54	43	96	65	67	62	32	46	69	50	119	35	154	17	85	51	93	109	89	75	53	41	67	71	76	38
hsa-miR-146a-5p	2459	2470	3362	2184	1187	2903	1928	2664	2906	2797	1876	2121	4021	1334	4187	470	772	1028	2317	1184	1760	890	3178	1358	1535	783	1928	532	3404	350	1651	880	3107	3279	1665	3156	1656	2027	1299	2812	3593	1005
hsa-miR-146b-3p	122	153	84	52	74	110	94	87	92	112	86	77	106	62	249	16	57	57	57	63	100	50	147	91	54	61	93	91	270	18	87	100	322	136	87	81	56	75	101	135	141	48
hsa-miR-146b-5p	21250	16710	17826	12480	14799	23376	17109	18403	17662	25876	15586	18281	21642	14735	24820	2460	8132	8326	9385	7748	9389	6207	19325	8030	11070	7167	13997	9024	29727	2947	13027	11933	27048	30314	15873	15992	10456	12412	13313	21820	21068	9111
hsa-miR-147b-3p	28	35	15	10	41	25	21	23	38	21	19	12	16	6	28	4	33	23	23	7	30	25	32	17	28	21	49	7	75	2	18	37	84	31	47	21	19	7	38	38	30	8
hsa-miR-148a-3p	159621	288389	122946	153110	223792	113004	120995	133576	157146	126307	91622	112734	98559	96744	158992	38133	235130	206371	145682	117492	228824	155456	137294	113054	134074	182281	194506	179613	472048	50190	206020	217378	88275	133478	183802	175957	116894	45418	160050	127207	168898	102606
hsa-miR-148a-5p	677	1129	567	931	1180	738	497	568	673	789	711	707	622	616	704	157	1363	1036	721	790	1042	748	737	552	457	808	974	1600	1840	270	1280	1335	489	933	1360	908	718	379	925	822	1228	713
hsa-miR-148b-3p	12758	16490	10752	4284	11043	11978	11739	13754	8098	9006	3897	8747	7276	5413	16610	3274	14436	15260	9526	7831	10272	10848	9100	6766	12157	9668	14371	4064	24216	2600	22333	8819	6947	11636	13200	8887	6392	7257	12056	11746	7570	4626
hsa-miR-148b-5p	623	1008	769	406	701	687	658	742	530	678	336	624	725	396	803	199	711	761	777	391	704	644	647	570	630	648	1109	915	1768	256	1378	933	757	1307	1528	914	793	635	1269	1010	1002	484
hsa-miR-149-3p	2	3	9	5	5	2	14	1	4	5	5	4	7	1	5	1	1	5	4	6	3	6	3	5	2	1	6	0	13	1	9	4	6	6	7	5	3	11	15	4	7	1
hsa-miR-149-5p	7891	6589	5079	3107	5485	4838	6617	7496	4898	4522	2793	5658	3419	3543	11348	2357	13172	10950	10593	6606	6762	7782	5769	7515	7770	7351	10123	2061	13233	1850	7122	4971	3089	6154	6095	3882	3780	4101	7592	6211	5975	3529
hsa-miR-150-3p	13	13	9	1	11	3	3	11	7	8	6	2	8	0	4	3	2	4	3	6	6	5	1	2	5	4	7	8	11	1	5	9	1	4	5	5	4	1	12	8	11	0
hsa-miR-150-5p	843	976	809	351	543	474	637	917	534	436	418	329	495	229	1337	252	561	459	899	921	716	302	660	949	753	699	706	178	2042	141	519	483	1962	483	703	686	228	421	768	1001	531	268
hsa-miR-151a-3p	34824	45080	35735	20136	25779	26820	27164	33945	22134	29452	18999	25690	29645	22473	37500	8336	34636	32535	26286	31314	32073	29725	25347	26520	31629	27667	43046	22958	57055	7268	29517	24410	26155	29850	32335	22222	17309	21550	28953	26376	23196	12953
hsa-miR-151a-5p	49592	55288	43088	29736	36712	45481	37113	42989	28409	42973	30067	35493	45713	27496	63497	16744	56150	56879	55279	59360	53030	44878	42590	49138	51249	43056	76557	21889	78450	14135	47651	38528	41090	57203	53300	36087	31409	38351	48016	45302	44717	22222
hsa-miR-151b	2692	3097	2218	1504	1549	2127	1952	2152	1491	2115	1348	1568	2613	1430	3167	836	2691	2554	2874	2838	2395	1993	2009	2425	2645	2137	3401	1097	3558	814	2074	1793	2097	2453	2253	1584	1379	1811	2265	2065	1766	980
hsa-miR-152-3p	742	918	434	302	591	439	465	487	221	461	257	361	495	240	522	130	817	733	388	398	517	417	387	434	604	529	744	149	1062	115	791	470	463	632	678	570	270	250	469	830	413	161
hsa-miR-152-5p	76	151	78	52	128	96	72	87	64	113	39	57	93	40	65	13	121	104	52	23	84	49	64	70	65	58	120	104	210	32	166	94	101	139	179	111	48	28	109	137	75	45
hsa-miR-153-3p	35	94	33	7	72	68	75	103	54	73	23	25	82	39	65	12	117	52	94	4	36	30	48	89	108	44	171	31	230	11	73	23	32	117	121	160	34	6	82	95	147	38
hsa-miR-1538	1	4	2	10	7	2	1	3	4	5	2	5	2	4	4	2	2	4	2	6	7	3	4	4	3	7	9	1	18	0	3	9	1	9	13	1	2	5	5	3	2	2
hsa-miR-154-3p	62	59	50	25	35	54	38	44	18	44	13	33	55	21	59	15	41	68	44	56	49	49	36	61	70	46	57	22	150	14	38	65	62	39	68	56	23	57	41	77	18	35
hsa-miR-154-5p	704	698	427	239	336	502	404	397	225	337	171	428	586	185	463	111	462	559	451	289	510	404	493	370	591	343	594	197	1451	138	632	586	544	572	754	474	272	575	338	1105	261	340
hsa-miR-155-5p	736	656	318	232	399	272	386	410	259	296	173	294	314	193	2063	79	359	374	243	1314	444	280	2529	561	218	297	480	269	903	90	386	292	1655	422	418	377	259	307	345	802	419	235
hsa-miR-15a-3p	2	4	2	0	1	1	2	1	1	1	1	5	6	1	2	1	3	0	1	3	2	0	4	2	0	0	5	1	15	0	1	0	2	2	9	2	1	0	1	11	4	1
hsa-miR-15a-5p	5283	6166	11552	4106	4403	3486	5847	10394	5146	6055	2942	5799	9335	4118	6577	3314	7218	2985	4605	8606	5575	2739	3393	4583	5044	5501	10906	2621	28969	1179	9530	6265	16554	9698	11351	4635	2689	5294	10205	8706	5444	2742
hsa-miR-15b-3p	211	256	558	180	191	182	306	511	272	237	110	222	316	215	211	92	235	91	143	361	153	94	129	199	177	206	364	50	1632	61	439	317	890	455	563	284	151	278	532	419	242	137
hsa-miR-15b-5p	2221	2077	2729	1264	1769	1877	2088	3141	1351	1879	930	1901	2109	1409	2202	764	1894	1543	1316	3420	1552	1108	1232	1492	1473	1616	2717	711	9086	412	3153	2463	4500	2974	3982	1985	1155	2120	3171	2799	1553	980
hsa-miR-16-1-3p	4	3	3	1	1	4	1	3	6	7	2	2	5	4	7	1	5	8	4	4	2	1	5	2	4	2	8	1	8	1	13	4	12	5	14	1	2	2	3	15	5	2
hsa-miR-16-2-3p	1174	1587	1856	1223	1031	792	1345	1401	1241	1222	752	862	1729	791	1355	564	1470	570	1354	1853	1227	579	779	1372	1203	1120	1997	819	6950	360	2817	1747	3888	2099	2682	1526	867	1477	2387	1698	1161	755
hsa-miR-16-5p	98297	109427	171742	89456	85797	79796	111201	163543	84501	104706	60591	97528	129122	69107	137920	49316	140716	78415	115829	218131	115593	81084	87933	121014	123073	117170	206523	44954	393494	20029	165617	107095	242250	160506	173716	101580	64508	103813	171165	134767	86956	53704
hsa-miR-17-3p	348	407	621	199	290	232	380	569	298	364	217	275	432	221	499	198	515	319	354	423	393	288	313	411	401	401	595	164	1432	108	442	406	760	480	613	370	242	192	558	430	317	150
hsa-miR-17-5p	2787	3026	3086	1575	2339	2030	2796	2549	1660	2380	1623	2195	2335	1948	3404	855	2896	2618	2303	3816	2662	2313	2245	2305	2563	2512	4149	1152	8793	650	4076	2641	3830	3503	4767	2386	1818	2487	3506	2958	2661	1367
hsa-miR-181a-2-3p	8475	11762	10970	7421	12615	4835	11428	11257	9105	8717	5330	9333	10364	8507	10736	2955	9915	11724	7896	10923	11516	10352	8751	9848	10959	10519	12186	13504	29298	2948	12713	11390	10334	10049	9173	8107	7389	11133	9463	11780	6190	7039
hsa-miR-181a-3p	4774	7475	5704	4299	6584	4957	5483	6044	3300	5134	3738	4478	3575	3661	4562	1334	5979	5558	4953	5020	5732	5557	4624	5332	4858	5428	7367	6394	13479	1500	8717	6289	6727	7514	7885	7358	5352	5790	6471	7862	6205	4510
hsa-miR-181a-5p	1590090	1915627	1650712	1244838	1624214	1599995	1585851	2061705	1403073	1867510	1258589	1525182	2028980	1388342	1077816	376776	1476088	1387797	1501177	959677	1440329	1144696	1204031	1246533	1437867	1370643	2125116	2092948	3785183	476536	2088424	1791548	1593784	2224903	1692953	1760382	1154414	1442193	1805531	2300192	1495368	1282496
hsa-miR-181b-2-3p	11	6	25	13	12	13	20	6	8	14	13	6	19	7	16	4	29	14	14	4	12	7	7	14	12	6	11	8	23	3	32	19	21	9	7	8	8	10	13	19	13	4
hsa-miR-181b-3p	26	25	21	16	32	13	13	20	12	19	5	24	20	17	16	9	31	28	20	8	31	24	18	25	21	17	42	33	52	6	46	22	32	20	35	29	24	9	27	42	21	17
hsa-miR-181b-5p	21411	26016	21052	18057	26279	21262	21036	27250	18631	26053	15859	18523	22990	16614	17335	4457	21237	18579	21618	17778	22268	17099	14990	18574	20802	17937	32101	33146	52784	4645	32863	20729	21116	31637	24714	22124	15204	21626	26245	26686	20692	16194
hsa-miR-181c-3p	763	857	634	229	637	452	762	828	554	603	293	656	630	346	583	217	1040	680	799	205	716	628	503	634	444	655	969	916	2033	250	766	560	588	796	984	697	548	283	747	802	750	391
hsa-miR-181c-5p	22278	22035	20233	8283	10945	15707	17891	20320	15788	17818	9486	19143	24265	12685	13405	4919	20468	14560	17818	5626	13188	11208	13502	13628	12531	14645	24765	19704	54198	8649	19426	22816	21592	27505	23851	19143	14849	13384	21717	28060	22577	13253
hsa-miR-181d-5p	1203	1316	885	550	882	881	1065	1125	833	985	502	808	891	596	950	212	1123	911	928	624	991	715	712	771	801	860	1378	889	2304	244	507	885	846	1170	1004	828	582	724	991	1011	909	514
hsa-miR-182-5p	33487	40748	30296	31591	56328	27010	39542	41450	55520	50066	30901	36949	51018	36814	32483	6945	35026	18018	33017	30484	27172	29722	20797	37336	32463	24523	54838	43261	119102	9418	46936	38657	40190	49576	39040	25030	27235	29810	44340	34215	36424	20503
hsa-miR-183-3p	5	7	14	5	14	5	12	7	14	12	6	5	2	5	7	3	17	8	16	9	13	18	14	9	16	14	24	1	26	2	12	6	13	18	16	7	10	13	12	6	6	9
hsa-miR-183-5p	2215	2849	2016	1854	4424	2610	2647	2523	2694	3775	2152	2684	2137	1925	4388	1106	5867	3570	4623	3828	3309	4357	2770	3633	4357	3103	6172	1056	6005	456	2999	2370	1755	3838	2361	1752	1507	1943	2579	2811	2849	1338
hsa-miR-184	2028	1633	1226	1375	1209	1527	1639	2393	2204	2074	970	1385	3766	1081	1848	350	1313	1661	2029	1637	1673	1575	2514	829	1673	1010	1934	3267	2327	294	2161	771	787	1956	1816	1574	1222	1479	2760	1963	1627	827
hsa-miR-1843	79	101	75	49	113	95	150	142	108	167	62	108	84	64	104	20	125	88	89	94	123	96	80	78	75	105	186	125	138	15	160	112	118	214	162	54	59	55	165	129	76	65
hsa-miR-185-3p	39	34	40	17	19	27	34	46	25	25	16	13	37	18	52	16	38	31	22	36	30	17	12	22	17	30	37	33	74	5	47	24	27	21	34	26	17	20	38	26	22	12
hsa-miR-185-5p	519	781	1163	505	559	477	750	1038	524	663	339	597	987	605	380	224	541	259	278	888	410	192	338	325	377	506	800	405	2689	135	1456	719	1441	969	1348	608	366	587	910	813	516	343
hsa-miR-186-5p	59341	77580	56250	31832	53211	57746	51225	66564	48732	62007	31214	42006	50444	29978	97804	21469	77668	91208	75962	56655	70728	57432	58209	60050	69218	56271	122768	23318	123468	13288	70937	49474	50111	82388	77993	40568	36162	31699	77421	59687	43920	28064
hsa-miR-188-3p	42	47	39	8	42	46	28	33	33	36	25	42	55	16	36	5	53	57	51	10	40	31	35	31	52	42	79	17	77	12	73	35	37	62	67	50	46	20	37	63	47	29
hsa-miR-188-5p	66	98	59	20	96	67	75	58	31	67	52	52	73	29	99	34	170	133	84	8	89	96	96	96	85	116	166	15	231	15	125	43	51	104	115	49	57	16	89	117	73	56
hsa-miR-18a-3p	54	90	111	33	74	31	95	90	49	42	25	25	56	37	72	23	74	48	49	113	33	46	14	37	46	32	84	33	298	17	81	71	150	68	115	56	32	55	98	57	26	23
hsa-miR-18a-5p	403	304	440	170	311	292	354	475	223	273	129	275	312	223	611	166	539	475	268	440	438	312	265	290	441	357	694	120	1475	57	520	410	754	423	641	283	163	194	415	385	267	156
hsa-miR-18b-3p	2	8	6	0	1	0	10	10	2	3	0	6	2	1	3	4	6	3	2	9	1	0	0	1	3	1	10	1	22	1	4	2	13	2	11	5	0	0	5	1	3	0
hsa-miR-18b-5p	30	32	56	10	18	23	40	66	27	35	8	27	37	23	51	15	80	26	26	36	40	23	21	32	36	47	70	11	204	8	55	40	79	46	61	34	11	14	46	47	27	17
hsa-miR-1908-5p	17	1	10	0	4	2	4	3	0	6	2	3	7	11	4	4	1	5	1	12	3	1	4	4	3	3	8	0	10	1	13	5	9	11	12	2	1	7	9	4	5	2
hsa-miR-190a-3p	3	3	1	0	4	4	1	4	2	1	0	3	3	1	6	1	5	4	4	1	0	2	5	3	3	2	1	0	7	1	5	5	4	5	5	1	1	0	4	6	1	0
hsa-miR-190a-5p	221	364	355	210	366	178	245	374	143	333	169	205	245	213	176	123	322	285	167	264	220	150	184	196	183	249	421	103	1451	67	920	254	648	648	643	237	179	176	528	421	372	175
hsa-miR-190b-5p	137	307	108	63	99	112	126	124	73	78	40	72	118	51	186	20	114	106	112	65	60	74	89	53	118	85	114	94	267	34	181	84	83	94	166	48	77	82	130	121	61	57
hsa-miR-191-3p	13	24	17	30	28	11	31	25	13	23	14	20	26	17	36	7	41	34	33	16	28	30	22	43	13	33	40	13	45	4	29	23	30	41	50	32	16	22	47	23	28	12
hsa-miR-191-5p	285738	392392	318086	296570	356480	460556	369499	360583	285084	393772	248685	375714	268601	261353	513739	118501	518290	421381	464071	423181	449262	392633	333162	311515	369819	412261	568053	198369	538223	67340	368039	263570	252213	410391	415377	271223	233098	332177	500255	324989	297557	179851
hsa-miR-1910-5p	60	254	132	106	167	104	165	116	104	123	58	87	85	43	70	33	142	54	168	86	136	81	34	52	51	96	109	60	153	18	205	85	40	167	297	77	129	152	183	80	138	39
hsa-miR-192-3p	3	4	6	1	7	4	3	9	5	2	4	7	12	3	10	1	6	11	8	6	6	4	5	3	10	4	1	1	18	0	10	7	6	11	8	6	10	7	5	11	6	7
hsa-miR-192-5p	73238	104615	92287	48657	63168	62590	64915	92465	74757	70694	58157	57548	80764	67527	100030	23607	91403	62859	72972	59745	59495	62719	54657	56927	70855	62207	91179	73421	145078	11324	78300	60441	66348	77973	81891	42440	46092	42309	85259	76805	51919	38472
hsa-miR-193a-3p	101	88	52	6	59	75	43	60	44	55	20	29	50	28	99	20	103	142	112	6	104	132	119	102	123	86	86	10	197	26	84	52	66	65	81	79	62	13	69	85	79	49
hsa-miR-193a-5p	445	752	659	182	519	392	129	252	183	520	275	317	336	368	232	110	156	453	260	422	513	338	280	245	293	372	507	66	1099	148	671	345	496	641	824	341	361	492	435	483	752	318
hsa-miR-193b-3p	6099	5709	4400	2991	2664	6647	5844	9326	4592	4699	4547	5188	10172	6008	12080	1349	10312	5126	5080	2951	7364	3043	8168	9590	9284	4272	7989	3118	22455	4610	4055	20519	13338	7891	10318	16112	5891	6067	7516	20539	4640	5396
hsa-miR-193b-5p	120	151	103	108	76	188	190	215	133	86	112	81	268	107	221	32	164	101	120	123	152	58	168	302	202	71	139	69	541	73	94	420	375	171	267	288	136	193	163	392	99	135
hsa-miR-194-3p	11	20	11	4	8	15	7	9	9	11	9	8	6	7	4	3	11	7	16	11	4	11	4	2	2	7	10	17	24	2	22	5	3	3	10	5	11	8	9	8	2	6
hsa-miR-194-5p	1770	2657	2862	1464	1346	1413	1977	1892	1354	1306	1333	1451	1892	1567	3095	976	2923	1931	2560	2317	1879	2267	1712	1784	2214	2296	2973	824	4889	501	2210	1756	2261	2392	2807	1405	1314	1920	3547	2564	1988	1395
hsa-miR-195-3p	402	763	365	351	416	295	408	436	164	384	288	268	531	146	272	79	361	373	406	313	332	254	369	324	404	276	555	335	873	132	583	400	435	476	431	321	326	349	373	513	366	273
hsa-miR-195-5p	2090	1754	692	487	784	1171	866	1261	324	794	459	868	1069	339	1081	221	1022	1381	1015	819	802	770	862	734	1435	892	1665	354	3295	335	1316	1016	1369	1507	1086	742	769	890	928	2080	533	833
hsa-miR-196a-3p	12	0	7	0	2	20	5	2	0	2	0	0	0	3	3	1	7	0	1	0	1	1	3	2	1	1	6	0	0	0	14	12	0	7	4	1	4	0	0	1	6	1
hsa-miR-196a-5p	425	451	291	97	230	406	240	164	98	171	146	84	98	87	129	54	232	316	114	248	165	134	184	39	151	180	213	158	617	57	510	560	76	246	358	140	179	83	252	241	121	278
hsa-miR-196b-3p	3	4	10	0	9	5	2	6	6	11	3	7	2	1	5	3	6	11	8	5	13	6	7	12	9	17	14	4	31	1	22	8	5	14	16	8	2	0	3	9	9	3
hsa-miR-196b-5p	1972	2964	1528	1190	1802	1762	1960	1720	987	1553	779	1346	1621	819	1300	357	1965	1484	1324	1222	1611	1263	1226	1480	1230	1683	2120	1379	4847	391	3689	1541	1281	2285	2499	2632	1071	1360	2312	2909	1508	1047
hsa-miR-197-3p	4859	7084	6165	2945	4727	3450	5668	7447	3034	4019	1922	3667	3731	2050	6540	1388	4150	4083	3015	4305	3490	2603	2202	2094	2456	2364	4340	1083	11132	1059	3583	3678	5493	4232	7246	4503	2076	3194	5358	4303	2391	1776
hsa-miR-1976	9	9	3	2	2	5	2	7	6	2	3	3	8	3	5	1	8	1	3	3	5	4	5	4	5	7	6	1	19	0	3	8	9	7	15	6	1	2	7	10	10	1
hsa-miR-199a-3p	44941	68551	35214	26387	47886	40159	36593	37487	19988	30989	19252	25953	34656	15998	24910	8708	31707	36212	28116	21475	33573	26823	25477	29509	29801	27542	50649	16873	122449	14316	66596	48890	54758	56174	63924	51873	36175	25889	47948	64137	43824	30125
hsa-miR-199a-5p	10933	13429	7858	4003	10242	8781	6987	8997	5073	7475	5457	6162	8213	3824	7936	2884	12218	12907	8733	4371	10766	9063	7718	9101	9513	8848	14049	2501	20863	3112	14491	10945	8139	12411	12066	11286	7677	4087	9836	15451	10347	5572
hsa-miR-199b-3p	44889	68482	35182	26361	47841	40105	36564	37444	19954	30956	19228	25922	34619	15987	24889	8699	31664	36180	28088	21437	33541	26795	25440	29476	29779	27513	50578	16861	122320	14296	66517	48809	54688	56098	63811	51792	36143	25851	47885	64059	43775	30085
hsa-miR-199b-5p	4993	7039	4519	2808	6095	3134	2627	4147	1895	3276	2369	3162	3605	1377	3822	1492	6656	7755	3574	3690	5059	4751	3728	5077	4258	4565	7637	1350	12435	1422	7911	6395	4840	6437	8402	5155	3607	3119	6280	7660	4609	4046
hsa-miR-19a-3p	2003	1485	1730	472	1191	1041	1297	2058	954	905	558	798	1011	881	2371	559	2084	1677	1109	874	1239	1112	1225	1355	1576	1033	2078	854	7334	388	1787	1535	2719	1582	2009	1300	794	402	1509	1224	996	559
hsa-miR-19a-5p	4	7	7	0	5	5	4	1	1	3	3	5	5	4	2	6	2	4	5	1	4	6	4	3	5	2	4	1	18	0	2	4	9	9	6	7	0	0	4	5	3	1
hsa-miR-19b-1-5p	0	2	0	1	4	5	1	3	4	2	2	0	4	1	1	1	2	4	1	4	3	4	2	5	3	7	1	0	6	0	4	3	4	5	3	8	1	0	3	4	0	2
hsa-miR-19b-3p	11594	10081	9360	4136	7341	6859	7545	11497	6343	7014	4335	5894	7502	6488	13532	3000	12762	10581	7428	5714	8475	8778	8698	8547	10730	7156	13502	7300	35965	2723	11993	10510	13839	10665	11611	9386	6228	4212	10370	9110	7274	4524
hsa-miR-200a-3p	21	20	17	16	12	13	10	14	9	11	11	10	21	14	12	9	27	20	19	7	21	19	14	21	19	15	28	6	35	8	23	11	14	25	25	7	10	4	16	29	17	2
hsa-miR-200b-3p	19	24	36	16	7	4	19	13	7	8	10	9	4	6	53	14	26	26	31	34	25	24	15	25	18	23	25	3	38	1	19	6	29	6	22	14	13	10	25	15	12	4
hsa-miR-200c-3p	30385	42996	23379	21786	24639	28015	35036	23833	28681	26724	17738	28502	30733	25397	32325	5668	30954	25861	30253	25388	23891	20208	27500	20857	30480	25209	34630	18471	86862	10770	47143	38193	31684	40204	60147	28672	29854	48314	41479	47328	38369	21664
hsa-miR-200c-5p	30	30	14	8	34	15	26	12	14	17	12	23	10	16	28	5	35	27	34	9	28	21	25	31	36	24	43	7	53	2	35	27	26	34	42	20	18	19	43	34	30	7
hsa-miR-202-5p	38	21	20	7	25	12	4	27	1	3	8	12	8	9	6	4	23	46	11	3	23	4	19	16	3	10	8	10	68	4	17	20	48	15	35	9	7	11	27	40	10	14
hsa-miR-203a-3p	1604	2705	1747	1514	1198	1633	1504	1937	1653	1746	1362	1541	2241	1109	1685	392	1993	2115	1465	1039	1789	1649	1873	591	1918	1236	2085	2161	3885	916	1953	1548	2797	2375	2346	1102	1240	1768	1314	3037	1410	986
hsa-miR-203a-5p	4	5	4	3	1	4	6	4	3	2	3	1	6	4	7	0	3	3	3	0	6	3	7	4	6	1	5	2	8	3	3	13	7	3	7	4	4	2	2	2	4	1
hsa-miR-203b-3p	14	19	7	3	4	6	7	19	8	10	5	11	11	10	18	0	9	16	10	12	11	5	11	3	16	4	3	4	26	2	6	12	1	3	12	8	5	9	4	17	11	1
hsa-miR-204-5p	3106	9290	1559	2973	2312	1750	3749	2409	828	1795	817	2107	5378	430	634	373	1895	2060	1561	1414	1712	491	2216	1115	1545	939	2051	1569	1626	821	2701	3861	1775	2030	4127	3361	1896	1184	1105	8346	1553	993
hsa-miR-205-3p	16	7	5	14	10	5	8	15	7	16	14	5	9	9	17	1	11	8	11	11	8	18	11	11	8	15	25	12	25	1	13	10	11	27	15	27	13	10	17	8	17	4
hsa-miR-205-5p	19284	20737	18093	19623	19517	15255	21760	18867	14105	20558	16120	18779	15168	16437	20892	4010	28824	18717	17983	17337	24532	25548	12922	14524	17996	17947	28662	20249	41622	4428	23058	13259	13914	27161	26256	23898	18236	16622	25899	14687	26636	9763
hsa-miR-20a-3p	9	10	11	9	7	12	18	16	8	21	7	15	12	15	45	6	17	25	17	24	16	27	14	26	9	16	47	3	69	3	13	21	14	14	42	18	18	13	22	14	17	10
hsa-miR-20a-5p	4306	4490	4812	2033	4066	3309	3078	3175	2512	4291	2849	2920	3366	3307	4905	1276	3834	4250	3149	4492	4040	3254	3660	3936	3958	4147	6632	1962	14651	1093	6626	3708	5783	5642	7040	3414	2822	3305	5228	4492	4668	2178
hsa-miR-20b-3p	4	2	8	1	5	5	2	9	2	7	1	0	1	2	6	2	9	4	2	2	5	1	1	4	2	1	4	5	11	1	5	2	5	8	3	4	3	1	4	3	1	0
hsa-miR-20b-5p	167	221	315	157	193	117	245	274	132	290	86	172	244	216	184	76	328	167	129	561	251	116	149	157	216	188	485	112	1207	51	471	235	484	420	467	178	109	177	338	272	199	101
hsa-miR-21-3p	8559	12188	4949	2043	9426	9064	10026	6869	6381	9507	5735	4676	8445	8563	12603	2172	8305	7282	8076	1855	10189	11902	12589	12127	9043	9152	12300	8968	16525	2266	11468	5682	4286	7832	6011	10548	9504	1939	11005	13301	13311	4111
hsa-miR-21-5p	270399	469819	335831	182915	238724	326103	340504	246509	158501	250272	152421	237188	258043	215381	331863	85508	291700	215938	260545	143231	281416	303125	354795	333124	276411	262283	382743	287776	756882	87670	401867	264500	440158	373364	374481	451324	300930	162960	343381	482052	437903	193778
hsa-miR-210-3p	1118	984	1044	404	545	874	592	1154	534	551	544	536	1171	1008	1088	266	607	672	509	619	772	306	692	864	720	654	802	352	2322	255	796	1424	1347	749	1198	1011	424	698	871	1832	570	413
hsa-miR-210-5p	59	87	84	56	39	44	55	52	47	33	90	38	160	72	91	14	42	45	55	57	58	28	66	149	59	71	61	15	162	24	48	129	168	40	95	95	37	66	104	135	46	36
hsa-miR-211-5p	124	141	75	56	115	117	100	139	163	179	59	115	97	78	187	23	180	140	64	114	97	96	139	64	91	46	202	38	394	16	200	110	64	226	204	86	59	70	126	171	207	62
hsa-miR-2110	54	63	43	43	50	45	61	45	52	64	35	39	57	30	70	6	71	40	45	68	52	51	39	63	48	67	100	44	111	9	80	45	38	73	106	51	30	42	83	50	65	26
hsa-miR-2114-3p	29	45	18	2	28	23	25	35	11	33	27	21	39	9	37	6	44	35	22	0	23	17	24	30	15	27	56	14	32	11	16	12	18	35	26	16	19	6	22	26	9	12
hsa-miR-2114-5p	20	7	3	2	4	10	5	10	4	3	9	4	11	4	16	4	10	7	8	1	11	5	9	9	7	21	15	3	13	4	8	7	1	19	1	15	1	2	10	8	6	6
hsa-miR-2115-3p	90	81	40	44	52	46	77	60	51	81	37	36	60	44	48	12	35	46	57	53	59	25	83	76	56	32	146	45	66	5	48	61	44	91	66	50	43	39	59	54	38	18
hsa-miR-2115-5p	21	11	5	3	11	13	7	7	6	12	4	7	7	11	13	1	4	11	3	3	9	7	27	3	11	1	11	2	5	1	7	13	11	11	11	8	6	5	5	9	6	6
hsa-miR-2116-3p	57	131	61	36	58	63	62	60	27	54	17	46	95	29	81	16	40	46	54	52	60	48	48	59	62	32	75	27	137	20	77	37	46	55	178	55	57	71	81	74	65	38
hsa-miR-2116-5p	18	9	5	3	1	11	4	8	2	3	8	4	11	6	13	1	9	13	5	7	16	6	5	4	12	7	5	1	14	3	12	4	6	1	7	10	9	3	3	4	8	1
hsa-miR-212-3p	27	14	7	5	15	10	14	3	13	14	7	8	12	7	17	5	12	17	17	10	15	15	19	9	8	14	22	3	33	3	20	14	14	20	18	9	14	14	21	12	17	5
hsa-miR-212-5p	8	12	16	7	4	4	2	4	4	8	4	8	8	4	8	3	14	9	15	7	13	15	6	14	12	13	20	7	10	0	6	5	5	18	8	6	6	6	8	9	4	4
hsa-miR-214-3p	373	369	171	157	300	350	334	257	116	220	139	204	227	147	168	47	200	315	159	242	223	252	162	178	183	171	268	74	515	70	674	234	231	350	410	269	179	284	206	348	268	145
hsa-miR-214-5p	419	515	288	196	476	408	287	368	175	305	183	222	315	139	189	63	368	355	284	205	381	250	246	284	278	260	447	128	769	102	618	394	333	481	572	461	351	180	383	580	424	225
hsa-miR-215-5p	97	218	87	40	77	59	116	87	81	76	59	56	90	28	186	19	91	95	89	37	56	80	63	119	125	87	121	8	242	27	50	84	92	98	94	48	40	29	75	109	58	32
hsa-miR-216a-5p	21	7	2	0	0	6	0	3	1	3	1	4	0	2	0	0	0	0	1	0	43	11	2	0	8	0	0	0	0	0	0	1	0	1	13	0	1	1	1	1	0	4
hsa-miR-218-1-3p	259	358	261	146	322	226	218	212	122	222	138	175	247	61	133	73	192	220	232	200	188	169	174	236	193	165	328	93	435	53	268	137	315	270	231	184	116	116	220	274	126	129
hsa-miR-218-5p	2290	1709	1754	566	1402	981	803	1170	601	1150	726	909	1156	437	852	422	1856	1928	1240	502	1109	911	996	1233	964	1001	1868	786	2753	431	2325	1067	1955	1753	1470	1162	741	607	1301	1872	1131	858
hsa-miR-219a-1-3p	9	20	18	11	10	5	10	9	7	11	5	3	14	5	6	3	16	4	6	4	7	6	5	6	5	3	21	10	15	2	9	12	15	6	15	8	4	11	6	9	5	3
hsa-miR-219a-5p	6	10	5	0	7	7	5	6	3	3	5	4	5	2	8	2	6	8	8	3	2	12	11	14	3	1	18	0	12	1	11	5	6	11	8	3	9	2	12	19	12	7
hsa-miR-219b-3p	17	23	4	3	4	13	12	6	5	9	3	9	12	3	13	1	7	10	3	1	12	4	9	1	7	9	14	17	12	4	8	12	12	21	16	5	8	9	9	10	6	2
hsa-miR-219b-5p	1	2	3	4	7	4	11	2	3	2	1	5	9	0	2	1	4	5	9	5	10	3	1	5	2	7	4	1	14	1	6	7	4	7	7	4	2	4	14	4	3	2
hsa-miR-22-3p	984785	1646327	1012289	781839	911599	1123406	1267586	1066734	941598	950045	712144	946871	1119792	726963	1548710	343267	1261969	970252	1181442	782373	1097226	1022059	1091473	1236962	1205818	978736	1685420	582492	2247454	336719	1418004	1043781	1052511	1375389	1300182	1120786	964421	858575	1542351	1514519	1108737	711090
hsa-miR-22-5p	669	717	588	244	363	473	510	465	319	367	236	398	413	306	885	154	662	579	439	386	477	435	462	494	572	358	719	207	1350	198	586	453	723	609	543	434	329	374	538	676	438	268
hsa-miR-221-3p	48782	76932	42632	30095	40300	37561	42014	39117	23415	38852	18036	34471	39349	18888	40453	11823	52685	50709	37495	34083	36981	35025	36667	27308	38037	35429	57647	25440	125833	12869	82912	41423	55341	53675	69875	37682	25787	45355	45778	60066	31887	24411
hsa-miR-221-5p	975	1181	958	992	925	852	761	813	532	771	572	776	941	411	2540	662	2600	2314	1875	1628	1280	1751	1644	1638	1620	2138	2202	343	1583	239	1422	808	841	1046	1222	809	573	809	824	947	655	445
hsa-miR-222-3p	24745	53119	34672	28791	36591	20829	35532	31243	19412	27933	13589	22288	26114	11229	29399	8969	35328	30016	30846	22791	30994	27201	25192	27638	23165	27055	43460	29344	76022	9501	51668	29505	47179	37601	58039	38454	26759	24169	46862	34148	25633	18806
hsa-miR-222-5p	7	26	21	12	37	8	28	13	12	24	9	25	20	11	26	9	25	12	26	11	22	33	10	17	11	27	24	18	28	2	49	10	29	22	44	29	18	27	29	27	25	11
hsa-miR-223-3p	3366	3068	2557	1456	2696	2637	2901	3791	2120	2353	1785	3194	3185	2966	7030	735	2342	2163	2432	2053	2720	3901	2450	2336	2978	2911	4402	787	13069	751	3910	3598	6920	4461	2889	2691	3008	1996	4632	3017	2807	2251
hsa-miR-223-5p	90	140	54	52	101	106	48	117	49	88	55	88	70	99	174	15	69	69	104	121	123	222	81	52	58	58	138	38	290	16	167	77	110	107	89	50	66	95	130	77	59	38
hsa-miR-224-3p	158	270	294	172	126	274	287	199	160	215	124	176	204	154	353	78	401	233	285	171	214	283	255	229	241	251	431	75	516	77	245	157	270	350	359	192	188	188	238	187	1001	91
hsa-miR-224-5p	8679	15332	15596	10917	10593	11215	10363	7913	7737	10418	5923	7336	7264	4937	22169	6062	16207	13497	18371	17268	16953	14081	9562	20019	16658	18687	25651	4919	27308	2827	11169	6773	8946	13662	13479	8318	6778	6923	11552	7078	179	3960
hsa-miR-2276-3p	11	9	3	11	9	5	10	7	11	6	0	9	9	3	21	2	2	10	16	5	7	4	6	3	8	11	20	1	19	1	4	7	2	13	7	2	4	3	5	5	7	4
hsa-miR-2277-3p	3	6	1	1	3	3	2	5	0	3	1	3	0	0	6	0	1	6	3	1	4	1	5	3	2	1	4	1	7	0	5	4	2	4	4	1	2	2	3	3	3	2
hsa-miR-2277-5p	25	32	38	6	32	16	21	19	23	26	20	9	17	8	36	5	16	7	13	12	22	23	15	8	3	22	10	6	46	12	37	18	32	42	30	18	19	14	30	22	27	5
hsa-miR-2355-5p	15	35	21	2	17	15	21	13	7	18	11	22	10	12	33	7	23	25	38	25	20	31	28	24	16	11	38	13	55	11	20	24	22	20	21	30	10	17	20	38	23	13
hsa-miR-23a-3p	43334	56056	43306	25002	32776	50371	41626	39746	28634	34379	23847	44197	40431	28916	58590	12696	54756	47006	44278	42692	43010	38461	40528	42549	40286	43196	57710	22004	114678	16355	50578	54038	49211	54719	75872	44170	36253	63024	53985	64262	42830	28615
hsa-miR-23a-5p	38	170	145	90	165	68	194	78	70	229	145	88	171	134	53	24	133	56	81	83	99	70	76	108	33	84	153	103	284	38	275	136	197	350	330	155	186	235	242	181	294	100
hsa-miR-23b-3p	33836	28897	26486	15458	21366	23643	24975	28203	15117	18715	12377	22082	17474	12866	27337	7887	38637	35282	23488	27442	23517	26312	15401	14685	19890	20406	30420	11687	64197	6054	30910	19110	23338	29501	32681	28681	12929	29067	22431	37612	17438	16847
hsa-miR-23b-5p	13	20	14	14	6	6	17	8	2	8	10	4	11	3	17	4	21	22	12	23	7	18	6	19	11	19	18	3	17	1	13	5	10	10	17	8	9	10	13	9	7	4
hsa-miR-24-1-5p	55	74	52	17	48	56	76	49	50	56	36	60	42	40	60	12	113	82	66	30	77	73	44	53	69	67	107	27	170	23	105	38	57	72	76	83	49	32	80	93	58	40
hsa-miR-24-2-5p	1438	2080	1729	884	1490	1532	2111	1697	1284	1428	781	1377	1388	920	2252	453	2274	1684	1675	765	1691	1860	1368	1690	1431	1756	2422	752	5266	734	2794	1988	2302	2755	3618	2242	1957	1587	3201	2135	2104	1146
hsa-miR-24-3p	38609	42990	43295	26765	35989	41799	43543	42205	34354	42219	23061	43301	42179	28763	47184	11229	51175	40758	38278	25015	37621	39903	32110	37972	39057	47830	55509	26102	81882	11679	51108	39700	33282	58836	59763	39160	30291	40230	45317	48614	37046	22621
hsa-miR-2467-5p	68	106	81	22	70	51	57	67	49	60	35	50	62	32	48	7	51	42	27	13	33	46	36	33	30	28	77	19	172	10	81	52	50	90	92	76	46	38	82	83	72	27
hsa-miR-25-3p	41318	54015	62731	31718	40257	29548	50310	71507	35267	44282	21843	33293	51399	31723	45460	16063	41287	25154	28335	77807	38929	21601	27559	29018	37394	34900	58690	30108	156131	7488	58608	40480	67324	49407	62274	32850	20910	36644	50625	43005	27235	15418
hsa-miR-25-5p	53	79	67	32	34	20	67	52	31	40	46	18	24	23	66	15	46	29	35	41	34	26	45	40	22	25	42	34	108	7	73	54	71	49	94	67	37	37	81	37	52	21
hsa-miR-2682-5p	4	19	4	3	2	16	26	4	11	3	2	6	16	7	40	3	4	22	11	18	4	1	7	2	24	11	8	6	12	7	49	14	3	5	2	1	1	2	28	9	8	2
hsa-miR-26a-1-3p	44	47	31	13	31	22	22	17	19	36	20	20	15	14	47	4	62	36	53	43	37	33	28	35	47	30	64	13	70	12	44	18	42	44	62	36	24	20	32	66	32	11
hsa-miR-26a-2-3p	323	544	466	138	338	237	334	306	171	281	173	221	263	164	445	94	461	352	350	198	323	284	357	451	435	360	543	164	962	102	331	336	641	385	483	354	222	201	287	382	241	169
hsa-miR-26a-5p	1484358	1072522	1072342	648917	770664	949524	976668	1317694	598928	886860	518856	884457	873782	593398	1348583	320846	1296930	1328714	914374	755178	924850	921435	725910	822223	926958	847628	1383752	525344	1865992	258096	948126	730130	988909	1200103	1089341	1020281	611889	713990	962885	1140674	761497	584920
hsa-miR-26b-3p	272	441	261	221	269	312	393	295	269	320	225	313	258	157	398	124	537	415	517	305	492	378	356	374	356	417	592	134	711	78	546	386	383	500	622	391	322	416	445	410	276	213
hsa-miR-26b-5p	276799	353875	237718	148488	197119	252754	293301	247491	202880	255465	127523	222261	182646	164785	255635	65230	274092	265196	223092	156974	239632	194968	201527	173248	203301	253925	374710	166943	520661	54742	287681	177729	204003	303975	304112	197437	191476	174301	289835	240484	194203	125879
hsa-miR-27a-3p	150938	186954	162524	64820	121091	138666	170360	144743	120012	135709	92773	115807	156123	95163	227803	51934	264795	171093	195659	66844	166022	171034	144392	186485	178981	185229	264306	87760	387693	65864	174679	155088	212796	224233	267943	153738	147008	103700	215497	173934	158015	96132
hsa-miR-27a-5p	818	1508	1029	508	1037	825	1172	937	893	1119	853	800	1577	1233	901	228	1202	497	1156	565	667	509	898	968	693	720	1216	1061	2174	379	2085	1312	1616	1464	1740	1469	777	1477	1073	1382	1050	517
hsa-miR-27b-3p	1033275	1222544	956567	716108	850822	780332	1117666	916499	764889	1098898	628936	781721	950038	695646	844914	260410	1275658	941522	1017736	596324	921736	986115	771443	869630	884935	946200	1575328	679028	2188159	268546	1119212	664825	903341	1426516	1213284	1038568	673492	658943	1183478	1328492	1033651	571706
hsa-miR-27b-5p	1417	2438	1692	1360	1707	996	1966	1394	1098	1557	877	1205	1080	778	1483	382	1816	1309	1603	1244	1370	1560	980	1351	1047	1425	2219	1547	2927	333	1866	932	1596	1830	1854	1768	1066	1043	1876	1564	1366	757
hsa-miR-28-3p	34341	53917	28666	26737	31546	25554	37331	38066	24082	27913	14785	25061	28568	16732	30183	6109	24227	26665	26942	30354	27706	23699	23739	26048	31933	28778	41993	20768	68199	8323	28618	23935	31527	26783	33540	30061	22004	22687	28272	38677	18550	16438
hsa-miR-28-5p	2883	3532	2370	2221	2092	2827	2837	2756	1645	2354	1478	2196	2627	1419	2943	711	2726	2716	2660	2333	2661	2286	2284	2094	2695	2335	4051	1514	4969	806	3823	2382	3330	3395	3532	3190	2120	2148	3034	4393	2443	1772
hsa-miR-296-3p	13	9	5	5	7	4	5	1	7	1	3	5	3	4	5	1	21	5	2	25	15	14	3	5	7	2	8	4	18	1	4	1	5	5	14	4	3	2	6	10	0	1
hsa-miR-296-5p	54	59	30	51	52	28	49	29	41	51	44	29	52	38	55	5	54	30	42	67	71	68	52	70	45	61	69	42	129	19	100	63	47	99	88	84	55	48	90	88	77	15
hsa-miR-299-3p	1189	1176	871	356	731	877	650	765	519	827	442	680	936	457	810	212	905	1131	751	295	954	801	925	875	961	576	1540	876	2274	308	1328	1123	984	1358	1134	724	720	547	947	1700	769	725
hsa-miR-299-5p	256	247	223	145	279	268	238	271	214	247	161	185	297	105	152	25	248	215	254	158	337	213	320	321	318	155	230	99	717	115	381	503	449	413	464	335	393	270	372	710	294	276
hsa-miR-29a-3p	12214	18692	19377	5025	9191	13814	14115	17683	13217	13205	7544	10829	15384	9906	21980	6545	17150	14454	20999	6176	19076	9014	22661	17880	22807	12418	28331	4715	44444	8108	16082	23018	26213	21766	18382	27884	14368	7317	27118	19739	13118	12801
hsa-miR-29a-5p	29	48	64	10	30	35	35	38	35	35	11	33	32	23	69	9	64	61	47	13	83	27	65	47	78	49	104	9	146	23	76	52	60	71	82	70	54	32	82	76	34	19
hsa-miR-29b-1-5p	12	33	25	12	21	35	9	17	28	64	22	23	38	30	14	4	24	14	36	15	31	9	42	28	17	5	45	21	59	9	44	31	45	57	41	25	22	27	70	41	26	17
hsa-miR-29b-2-5p	22	20	23	7	39	18	19	26	21	22	6	22	19	22	13	7	24	27	26	24	13	12	12	16	13	25	42	19	44	9	32	16	20	35	41	18	23	31	47	23	25	16
hsa-miR-29b-3p	2039	2798	2469	344	1598	2378	2000	2441	2290	2210	1001	2425	2259	2060	2435	582	2335	2059	2488	261	2270	1318	2856	2402	3085	1517	3684	697	8794	1135	3992	3076	3600	3648	4245	3992	2090	659	4118	3726	2001	2029
hsa-miR-29c-3p	3251	3527	2635	903	2055	2470	2922	2651	2223	2045	1260	2083	2459	1631	4783	1002	3888	3624	3387	928	3126	2847	3341	2898	3908	2983	5399	1142	6596	1112	3096	2349	3085	3485	3154	2396	2306	1023	3846	2887	2423	1483
hsa-miR-29c-5p	117	79	73	25	62	68	77	72	54	73	28	86	67	61	125	25	157	97	65	68	60	55	65	50	72	54	123	24	235	28	78	64	70	117	106	64	47	81	84	82	49	40
hsa-miR-301a-3p	8321	11833	9831	4784	8828	6553	10510	9461	5438	8610	4246	8050	6118	4530	9314	2911	13652	10833	8826	4790	9233	9145	6738	6578	7652	11252	15488	5101	23736	2396	11734	6757	10651	12809	14798	10019	6104	5089	12826	11705	9964	5902
hsa-miR-301a-5p	10	12	11	8	9	5	19	15	4	11	7	7	5	4	10	3	11	2	10	2	2	2	7	3	5	7	16	5	39	6	16	3	17	28	35	20	10	4	21	14	18	9
hsa-miR-301b-3p	276	1239	613	383	412	745	1276	791	293	381	431	712	407	281	1159	209	1544	715	985	370	1053	1013	735	683	1222	1140	827	414	763	188	667	354	384	503	1272	482	450	603	588	847	887	221
hsa-miR-3064-5p	2	5	7	1	3	5	7	6	1	2	1	2	7	3	5	2	2	0	6	2	1	2	1	3	1	10	6	5	16	0	14	0	7	7	9	2	1	3	8	4	4	0
hsa-miR-3065-3p	126	196	157	92	69	145	102	139	108	152	65	99	75	82	312	43	302	175	249	108	168	211	188	156	102	324	317	88	150	40	198	70	47	217	274	62	120	99	163	119	62	90
hsa-miR-3065-5p	184	280	136	114	68	165	94	160	124	138	56	94	88	107	254	34	219	140	167	146	111	167	180	140	104	257	224	102	187	58	239	131	72	222	249	85	98	138	145	152	45	87
hsa-miR-3074-5p	1	10	11	7	3	4	3	9	3	5	3	3	2	1	4	6	3	2	3	3	2	1	3	3	2	2	3	1	15	3	5	6	2	4	7	4	2	4	3	5	3	6
hsa-miR-30a-3p	12960	13968	9083	7857	9179	9325	9192	12019	6153	9708	6386	9752	9733	6100	10071	2384	13587	11855	8218	8724	11565	9923	9479	8029	10019	9066	13284	5860	21495	2677	15136	10893	7393	12613	12430	12094	8641	10604	10068	14978	9323	6290
hsa-miR-30a-5p	665115	843286	646405	265422	507975	595987	610122	698032	398230	678813	378160	624329	675014	416043	568740	173055	787632	673624	565546	214247	692873	625168	662010	607732	716380	614619	1042208	729254	1384310	164963	721441	570968	620949	847570	760231	679538	492307	262615	638097	866869	602187	375216
hsa-miR-30b-3p	271	403	361	132	390	238	230	218	214	460	311	253	298	275	328	79	273	287	327	392	323	220	272	445	279	297	496	128	791	136	546	250	426	656	620	393	330	435	546	348	546	219
hsa-miR-30b-5p	135183	135518	110975	64021	102790	94242	124732	96241	82798	110920	67619	106697	90104	90038	156825	31913	178404	149083	131309	96950	124289	117759	119412	130972	126577	107943	208626	75044	337180	41334	146161	97160	122268	159546	160238	112528	94613	112434	156267	122681	115586	73569
hsa-miR-30c-1-3p	173	377	284	146	253	196	243	265	190	219	213	225	235	137	345	82	363	217	307	191	286	272	280	277	255	219	343	201	532	76	334	264	259	304	352	351	271	170	333	302	227	170
hsa-miR-30c-2-3p	1022	1205	707	537	669	659	730	973	521	784	394	583	753	429	833	190	822	833	666	696	788	746	739	656	689	670	1115	976	1581	194	993	752	581	814	945	848	640	722	823	865	599	467
hsa-miR-30c-5p	33643	52103	41320	26632	31806	27156	42217	39063	24370	36313	18504	33594	30272	20614	45690	12130	53687	40575	38508	38249	46505	38522	39841	40290	40844	41675	74033	16774	97004	13293	50674	37519	47923	57502	61433	50897	34920	33809	52239	46706	40138	24304
hsa-miR-30d-3p	2080	3463	2304	1180	2482	2211	2724	1902	1948	2538	1739	2107	2181	1678	2911	607	4693	2424	3017	1016	2532	2192	2336	2681	2120	2465	4119	2375	5735	767	3634	2182	2978	3843	4957	3032	2323	1829	3609	2670	2609	1459
hsa-miR-30d-5p	727996	917425	653951	421369	617630	607318	803829	641637	500297	605196	344385	588147	631131	430782	858244	186243	1022652	769107	784678	467122	651459	629109	583816	722484	612008	697734	1073121	670898	1624071	195016	786629	501118	656990	858525	990433	642149	551967	520391	961980	606502	679270	375240
hsa-miR-30e-3p	4986	5869	3929	3138	3904	4002	4195	4405	3513	4312	2999	3844	4037	3247	5242	814	4271	4078	3132	3241	3797	3540	3675	3185	3602	3298	4863	2927	9574	1562	6375	4606	4025	5762	6100	5136	5081	4262	5236	5366	5064	2715
hsa-miR-30e-5p	61569	78812	62895	20588	50536	53766	61582	67516	41367	52673	33885	48595	60003	39766	80202	18961	82160	64647	56622	24358	62026	52661	65498	60551	60191	51312	100203	53853	174871	20926	84201	59533	79054	87699	97301	74610	53996	23371	85526	74492	66292	36418
hsa-miR-31-3p	9	5	8	3	8	6	7	6	1	10	13	17	7	11	15	3	15	3	7	4	9	23	5	8	7	10	11	9	39	6	6	14	15	17	17	23	7	2	11	10	13	5
hsa-miR-31-5p	833	1635	1061	948	801	920	1234	907	1126	1529	1343	1294	1289	1338	1731	308	2032	932	1626	848	1391	2474	1149	1598	1371	1119	2521	1203	5428	565	1550	2118	1510	2239	2161	2506	1366	764	2119	2227	1501	975
hsa-miR-3117-3p	7	1	7	3	3	4	6	1	0	2	1	2	4	7	3	1	2	0	0	0	5	1	2	1	1	3	1	0	7	3	1	3	2	11	8	4	4	8	4	1	5	3
hsa-miR-3127-5p	9	17	12	5	7	9	6	11	10	15	0	12	13	6	7	4	8	9	12	7	7	5	11	5	10	7	8	6	13	3	13	4	8	8	17	3	3	12	8	5	8	10
hsa-miR-3129-3p	5	9	7	2	1	3	3	3	1	5	0	3	3	2	3	1	6	9	5	10	4	4	5	5	1	4	6	1	3	1	5	4	4	5	6	0	5	7	4	4	1	4
hsa-miR-3136-5p	11	11	11	0	1	5	4	6	2	4	3	3	8	2	5	1	9	4	4	5	2	0	1	2	7	5	9	0	14	1	6	3	4	9	1	2	2	4	1	5	4	1
hsa-miR-3139	7	10	11	1	11	3	5	14	4	17	6	9	4	5	4	2	4	10	15	2	8	10	7	0	7	7	15	9	20	2	17	7	3	14	16	4	9	8	26	16	3	1
hsa-miR-3143	4	12	18	6	8	4	9	12	1	6	0	2	13	4	9	4	6	3	4	22	1	1	3	12	7	6	10	4	24	0	18	5	16	5	9	11	1	2	8	17	5	1
hsa-miR-3144-3p	2	1	3	0	1	2	2	3	2	1	1	3	1	2	5	0	3	1	0	5	2	2	3	1	1	0	2	4	9	2	7	6	5	0	4	0	4	1	4	4	2	3
hsa-miR-3145-3p	23	42	19	16	20	23	40	37	18	25	5	17	28	23	33	4	29	33	19	16	30	22	23	25	23	21	36	13	53	8	38	26	20	36	49	16	15	11	22	24	16	19
hsa-miR-3145-5p	13	27	10	6	10	6	18	18	7	7	8	11	5	11	16	10	13	9	13	8	9	14	11	7	10	4	15	8	31	4	9	9	15	18	16	8	9	11	14	5	6	7
hsa-miR-3150b-3p	3	10	2	3	3	7	6	2	4	2	2	3	12	3	3	1	2	1	7	1	10	1	3	4	2	4	2	2	11	1	3	9	6	2	2	4	1	2	3	4	3	8
hsa-miR-3152-5p	4	7	2	3	2	10	4	2	0	7	5	2	7	2	19	1	1	5	1	3	2	2	2	3	4	2	11	0	4	2	5	2	2	2	5	1	1	6	13	8	3	3
hsa-miR-3154	3	4	5	7	3	2	8	2	1	6	3	3	4	2	3	4	8	8	5	5	4	6	7	4	8	5	12	2	8	2	8	5	10	7	6	6	5	0	5	14	1	5
hsa-miR-3157-3p	3	8	4	1	3	4	3	5	5	12	2	7	8	5	6	7	2	9	4	4	7	1	1	3	1	0	9	2	11	1	12	3	8	8	9	6	4	6	10	8	2	4
hsa-miR-3157-5p	4	9	2	4	9	2	2	2	2	1	1	2	4	4	2	3	4	6	3	1	6	5	2	1	2	1	9	6	9	2	4	7	7	7	8	4	8	13	4	5	1	2
hsa-miR-3158-3p	99	122	167	85	82	72	106	120	81	97	57	87	139	72	84	31	77	79	72	126	87	52	55	90	79	49	151	80	250	29	123	93	183	123	170	93	55	65	135	97	113	44
hsa-miR-3160-3p	2	9	1	2	4	1	3	4	3	3	2	3	2	3	2	2	6	6	4	2	6	1	2	5	5	1	5	4	5	4	5	4	6	6	7	3	3	0	4	3	6	2
hsa-miR-3163	7	7	11	1	12	2	9	7	1	4	6	5	14	1	6	0	4	4	3	10	7	3	6	7	3	6	11	7	18	0	5	2	10	1	12	2	5	7	9	5	1	9
hsa-miR-3173-5p	5	11	16	3	7	2	4	10	4	7	9	4	11	2	5	6	7	8	11	9	7	3	6	8	5	3	9	7	14	4	7	10	10	14	11	8	6	5	3	6	4	5
hsa-miR-3175	3	3	1	2	3	1	5	9	4	9	1	0	1	0	2	1	0	5	2	3	9	5	1	1	2	11	17	2	5	2	2	0	2	11	5	2	2	1	8	0	1	1
hsa-miR-3176	9	8	22	4	18	5	2	13	14	8	10	8	11	8	8	6	14	3	19	12	6	16	15	13	10	11	16	2	29	2	17	11	11	12	29	9	9	4	13	3	0	10
hsa-miR-3180	3	0	1	3	5	1	4	1	4	1	5	2	0	2	2	0	1	2	0	0	0	0	0	2	4	2	3	0	9	0	7	0	3	2	3	7	0	6	2	3	12	5
hsa-miR-3180-3p	3	0	1	3	5	1	4	1	4	1	5	2	0	2	2	0	1	2	0	0	0	0	0	2	4	2	3	0	9	0	7	0	3	2	3	7	0	6	2	3	12	5
hsa-miR-3180-5p	1	7	5	2	1	2	0	0	4	1	5	4	2	1	3	0	0	1	3	7	4	0	1	1	1	2	1	1	11	0	6	0	4	3	1	5	1	1	2	2	7	0
hsa-miR-3188	10	8	6	1	0	0	3	8	4	12	1	12	7	9	14	3	12	13	8	25	17	1	27	9	11	11	25	12	42	0	26	9	16	34	3	2	9	21	11	24	6	5
hsa-miR-3199	2	7	3	3	1	2	2	2	2	6	1	1	6	2	1	1	3	7	2	2	1	5	8	4	3	2	3	2	13	0	6	4	6	3	3	7	1	4	4	3	4	3
hsa-miR-32-3p	47	88	52	44	69	44	48	31	44	75	60	65	40	38	74	13	62	44	83	52	53	46	67	61	40	59	106	35	131	18	96	43	46	117	85	53	46	46	86	70	108	32
hsa-miR-32-5p	1197	1332	1468	509	946	912	1136	1260	822	1027	644	832	1140	715	1470	403	1375	813	960	614	1217	838	862	878	1380	1171	1933	527	3443	283	1303	985	1814	1715	1598	1114	890	465	1592	1474	1343	591
hsa-miR-3200-3p	11	26	18	12	5	2	14	26	11	8	8	9	19	13	5	2	11	6	6	15	6	6	6	2	12	9	24	3	68	0	17	11	20	23	13	7	5	15	7	15	5	3
hsa-miR-320a-3p	17269	21840	15882	13257	18300	20763	15160	17841	15895	19113	9553	12980	19072	13335	17099	3568	16649	14493	18786	14968	17325	16723	13463	14005	13716	13647	25379	13613	41880	4471	46370	21600	17459	26881	26030	17695	12331	15763	20181	21517	19470	10599
hsa-miR-320b	481	514	431	447	483	619	391	580	410	532	260	331	578	323	533	89	494	404	490	353	504	543	336	420	380	360	756	366	1038	104	847	649	400	655	537	440	281	343	465	552	410	332
hsa-miR-320c	32	29	31	22	35	38	48	26	31	40	17	12	60	30	5	7	33	33	38	27	33	46	19	27	22	24	51	9	77	13	43	42	52	35	38	31	18	31	34	37	27	11
hsa-miR-320d	28	36	30	22	36	28	30	28	30	22	15	9	47	17	33	10	23	32	30	29	27	37	27	31	26	19	38	5	40	8	34	28	33	32	32	27	15	16	29	24	20	13
hsa-miR-323a-3p	430	592	287	282	493	324	354	305	244	325	183	325	338	116	306	79	518	579	286	456	452	322	253	280	296	336	572	282	1086	75	482	354	481	434	693	404	222	438	353	489	320	246
hsa-miR-323a-5p	2	6	4	1	3	0	3	6	4	2	1	1	1	2	0	0	2	3	2	4	4	2	1	1	5	1	3	4	9	0	5	1	3	2	12	7	2	3	4	1	3	4
hsa-miR-323b-3p	101	515	332	300	359	228	316	246	55	88	151	101	115	116	239	99	525	151	150	177	160	336	258	128	334	355	216	219	302	79	180	91	442	154	236	216	214	121	118	504	198	71
hsa-miR-324-3p	83	105	112	71	125	91	106	108	67	87	40	77	90	58	82	11	104	106	82	55	85	65	45	53	61	91	135	42	217	21	141	85	92	141	171	93	80	72	168	128	90	51
hsa-miR-324-5p	464	518	406	112	388	371	377	467	328	350	146	347	288	206	428	80	448	477	343	193	336	275	223	230	257	413	495	128	1334	90	687	357	424	498	953	334	212	254	524	617	335	215
hsa-miR-326	25	31	15	5	12	21	17	33	13	24	10	11	20	13	31	5	29	21	34	9	30	15	14	14	24	16	44	5	60	3	22	16	13	28	18	27	9	5	24	21	32	17
hsa-miR-328-3p	221	341	179	130	259	176	227	213	131	214	99	171	136	79	241	76	289	285	195	214	237	154	167	186	154	255	363	86	599	59	436	204	232	301	379	216	162	194	276	228	146	148
hsa-miR-329-3p	120	138	122	58	115	87	65	141	56	75	53	74	100	40	121	47	149	201	124	91	118	93	114	140	126	74	136	46	283	41	132	132	157	121	170	121	59	136	77	205	96	99
hsa-miR-329-5p	2	5	1	2	4	4	5	2	1	1	4	2	0	1	1	0	0	2	3	3	5	2	2	4	3	3	1	2	2	3	9	1	4	6	7	1	1	6	2	2	0	0
hsa-miR-330-3p	68	78	50	57	63	63	72	68	56	65	30	42	35	39	104	16	79	94	86	76	99	70	50	69	86	99	95	36	103	9	105	51	21	69	87	44	35	54	106	74	71	26
hsa-miR-330-5p	407	606	326	164	609	337	431	354	443	521	194	344	236	207	667	94	685	866	578	144	690	613	385	377	518	634	978	204	945	106	884	336	287	803	842	414	380	208	957	450	564	286
hsa-miR-331-3p	1393	1288	1573	261	858	494	1191	1776	681	748	219	620	370	279	4423	513	2221	2875	892	1361	1626	1740	1113	825	1445	1061	2266	153	2540	223	820	424	752	757	1134	672	363	492	1028	666	610	320
hsa-miR-331-5p	51	78	51	33	55	52	61	48	38	62	16	18	29	22	71	22	73	58	65	53	63	57	48	65	54	36	109	11	91	12	50	22	28	66	42	42	11	44	81	40	33	12
hsa-miR-335-3p	26764	41471	31354	22795	35689	33183	27085	27456	18135	34638	19596	25871	21288	12056	34659	9840	41355	38328	33940	29540	37526	33971	29052	33133	32923	26847	62129	10147	87459	5130	38188	21632	23397	46722	39610	34161	22557	23614	33104	33368	35368	22725
hsa-miR-335-5p	19299	25628	18215	11749	20389	18376	18935	17783	12343	13427	8627	12635	12849	7392	26587	5898	22885	22518	22053	13557	20617	21893	17805	22269	21850	18828	30352	6948	51647	4152	20765	16106	20391	22253	25446	23729	14506	9958	19792	17985	15245	11418
hsa-miR-337-3p	622	748	495	332	555	329	566	510	251	330	201	371	318	166	481	134	661	684	461	522	577	401	388	368	450	391	557	177	1642	166	512	591	956	463	971	667	342	623	562	873	332	387
hsa-miR-337-5p	207	210	171	69	216	218	144	150	82	185	112	135	165	118	138	42	168	265	125	64	217	148	130	146	186	183	279	49	558	55	299	150	183	301	342	196	153	132	194	364	207	141
hsa-miR-338-3p	319	406	269	115	211	225	193	253	233	261	216	197	227	128	523	82	466	371	404	127	325	260	378	419	413	313	536	127	674	63	298	233	414	400	307	273	164	119	355	377	318	153
hsa-miR-338-5p	26	19	11	11	13	15	7	27	15	16	18	9	19	11	26	5	28	18	12	24	16	19	18	27	13	20	27	16	47	8	33	17	18	33	17	27	16	8	12	31	18	5
hsa-miR-339-3p	507	688	439	238	411	389	453	472	349	320	283	358	380	245	629	128	435	622	574	306	439	350	365	449	566	360	567	260	1221	114	780	568	561	499	840	528	335	345	691	551	409	322
hsa-miR-339-5p	557	561	344	169	290	316	385	413	249	271	163	270	251	242	543	87	388	557	428	269	337	277	223	292	342	232	427	211	1208	88	616	427	410	358	536	357	245	311	469	304	271	269
hsa-miR-33a-3p	18	24	19	3	12	9	14	16	11	18	12	15	4	13	14	5	21	24	20	5	12	21	18	18	14	11	20	9	39	3	18	16	16	28	28	9	16	7	10	19	6	8
hsa-miR-33a-5p	68	75	81	8	66	54	76	57	45	66	28	35	63	49	62	18	86	82	32	7	33	50	53	51	48	77	108	19	213	17	70	39	98	67	63	53	32	3	54	92	59	44
hsa-miR-33b-3p	14	49	16	11	38	13	28	33	21	25	15	15	13	19	25	5	62	39	46	47	35	33	39	49	31	24	56	18	61	8	76	35	55	33	55	65	25	55	54	43	29	6
hsa-miR-33b-5p	244	306	348	48	238	237	318	624	152	219	130	151	410	213	254	80	261	211	202	160	216	108	178	202	254	269	386	84	967	74	245	285	509	344	452	236	105	51	456	485	181	101
hsa-miR-340-3p	109	171	93	103	130	94	105	110	71	82	43	107	119	56	111	31	125	138	136	132	107	93	118	131	131	115	160	75	290	32	189	151	222	182	216	139	97	102	159	145	130	84
hsa-miR-340-5p	5725	8378	5827	2886	6407	5507	6523	6086	4049	6163	3051	5350	5091	3686	6519	1612	5724	6328	5623	2324	5875	6931	6339	5428	6713	6553	9768	8866	12977	1715	8213	4968	7749	7760	7387	5840	5529	2187	6638	6150	6220	3334
hsa-miR-342-3p	1015	1239	980	728	1200	1235	781	975	752	1064	674	1159	1098	643	1918	342	1356	1531	1121	1583	1644	1265	1307	1147	1274	1596	1633	329	2230	197	1363	944	1169	1385	1531	1238	804	1176	1098	1521	1205	564
hsa-miR-342-5p	54	86	42	39	24	41	57	55	21	33	26	53	48	11	55	13	43	40	44	51	32	48	33	44	35	44	57	15	107	5	75	61	39	73	93	60	29	36	72	39	52	14
hsa-miR-345-5p	572	857	797	455	810	471	676	889	565	817	432	524	789	457	840	242	907	504	583	486	631	500	419	689	595	521	1258	324	1745	139	898	624	892	1166	1223	674	452	312	1186	856	919	329
hsa-miR-346	3	5	16	4	11	10	8	6	8	13	5	11	4	0	3	9	10	3	8	6	17	6	2	3	3	6	10	0	13	3	21	4	3	16	13	12	10	5	9	12	18	0
hsa-miR-34a-3p	11	17	17	5	10	12	25	14	10	11	12	16	8	7	40	0	30	26	29	8	10	23	14	24	15	19	21	9	70	9	24	18	26	22	48	23	16	7	31	26	34	8
hsa-miR-34a-5p	1107	1461	957	575	982	1078	1190	830	744	1072	990	945	899	1070	1513	219	1290	1196	951	1043	857	927	1373	1345	1213	1324	1593	737	4031	294	1829	1061	1585	1602	3081	1501	1122	1405	2114	1882	2507	726
hsa-miR-34b-3p	56	78	97	47	35	26	102	40	27	31	25	62	54	16	73	17	43	24	69	19	26	34	35	39	31	63	41	23	195	26	51	30	69	61	77	39	47	53	134	42	88	16
hsa-miR-34b-5p	263	357	434	105	144	127	445	173	113	169	104	187	193	138	518	114	302	166	233	61	110	201	188	208	241	385	300	159	960	203	205	157	219	323	396	239	245	165	657	194	460	113
hsa-miR-34c-3p	82	124	108	63	40	58	105	58	40	49	42	77	83	50	75	15	36	43	70	44	23	17	37	49	36	56	36	32	488	42	54	75	67	94	154	80	50	151	143	105	75	42
hsa-miR-34c-5p	2365	3701	5197	1367	1971	1658	4565	2356	1120	1978	1388	3182	2953	2165	5237	1367	3807	1689	2994	1168	1727	2389	2823	3316	2670	4580	3300	2952	10680	2238	2906	2121	2960	3582	4797	3764	3231	2211	7597	2994	5722	1460
hsa-miR-3605-3p	68	169	115	112	132	96	151	115	74	104	73	47	155	52	86	31	126	84	157	114	152	123	107	81	94	110	177	70	272	37	124	113	190	111	243	178	118	109	207	169	109	64
hsa-miR-3605-5p	19	19	37	25	17	11	26	28	10	31	15	17	28	9	24	10	30	17	22	17	36	26	7	29	20	30	34	22	25	4	25	15	19	33	25	26	13	18	24	18	30	12
hsa-miR-3609	10	28	12	26	34	15	13	16	32	23	7	14	24	16	61	9	65	49	43	36	45	33	38	35	26	76	37	1	35	2	24	23	8	12	10	11	13	16	25	23	27	17
hsa-miR-361-3p	1668	2686	1458	919	1554	1400	1900	1490	1212	1563	662	1020	1259	762	2069	424	1760	1443	1364	1188	1467	1059	1396	1075	1649	1589	2850	584	5428	575	1606	1272	1721	2377	2380	1721	1277	1148	1917	1709	1403	785
hsa-miR-361-5p	1841	3411	1764	1294	2358	2506	2083	2222	1298	2462	1080	2572	1668	1182	2708	696	2652	2749	2334	2468	3164	2107	2433	2031	3063	3232	4427	809	5043	535	2429	2153	1686	3213	3212	2277	1482	2038	1754	3382	1437	1443
hsa-miR-3610	3	3	2	2	1	3	4	3	2	3	1	2	2	3	2	3	2	3	1	4	2	2	2	2	2	1	5	3	3	1	4	1	2	6	5	5	2	1	2	3	2	3
hsa-miR-3611	4	6	7	2	6	6	6	9	4	6	6	6	10	5	11	3	11	11	15	3	13	9	7	9	9	9	11	2	22	2	12	3	11	10	7	9	5	3	10	14	4	5
hsa-miR-3613-3p	21	19	25	9	12	15	21	26	5	9	8	11	11	12	20	5	21	13	10	28	6	15	14	15	18	11	20	6	60	5	26	9	27	21	17	18	5	18	26	28	12	13
hsa-miR-3613-5p	341	327	381	83	253	210	289	428	187	282	107	216	257	216	316	102	273	284	170	152	331	171	248	223	274	278	380	127	1394	70	473	244	509	340	515	306	124	95	333	303	268	114
hsa-miR-3614-3p	98	88	134	63	69	78	114	118	95	183	56	90	75	43	158	64	296	173	155	32	156	208	100	130	175	206	355	136	307	50	184	68	104	298	104	105	144	64	166	77	102	51
hsa-miR-3614-5p	644	1400	1454	1019	944	970	1581	1138	1409	2699	683	1092	782	819	1184	414	1675	1252	1323	523	1439	1783	715	1098	1213	1740	2851	2437	2009	316	2059	979	668	2481	985	1087	1800	1134	2118	753	1502	579
hsa-miR-3615	199	322	258	208	182	146	248	226	234	222	129	137	246	188	198	64	187	156	166	282	205	116	106	197	164	170	275	190	647	40	394	239	346	327	361	213	133	179	309	248	243	117
hsa-miR-3617-5p	23	18	3	1	9	8	20	2	4	3	5	7	25	3	12	2	10	8	10	6	6	4	7	6	9	4	6	12	6	0	5	7	19	8	7	16	1	27	6	29	1	2
hsa-miR-362-3p	79	72	46	7	28	41	41	56	27	30	25	24	45	38	81	30	76	73	58	15	37	25	42	70	63	75	90	18	139	16	76	40	88	57	78	42	38	12	63	61	34	42
hsa-miR-362-5p	1000	1498	849	448	778	1203	646	794	785	1071	502	1249	1078	704	894	232	1283	1146	674	935	984	754	969	889	1252	992	1393	479	2553	244	1957	1192	855	1375	1652	804	604	1456	815	1766	832	678
hsa-miR-3620-3p	3	4	3	3	3	3	2	5	2	1	1	3	3	1	2	1	4	1	1	2	1	2	5	1	4	3	3	0	8	1	5	2	4	3	2	3	3	0	5	5	1	1
hsa-miR-363-3p	2334	3698	4648	2451	2692	1875	3432	5463	2233	3564	1410	2674	4560	2207	3268	1589	5101	1997	2762	5166	3214	2025	2140	2470	2873	2572	5754	1338	13058	697	4702	3177	6255	4997	4960	2694	1304	1927	4566	4447	2316	1489
hsa-miR-365a-3p	1535	1847	1366	1091	917	1847	1436	2457	1107	1029	957	1216	2154	1118	3160	411	1767	1284	1176	999	1508	696	1663	1630	1545	989	1424	869	5295	659	992	4063	2538	1605	2858	2975	1016	1840	1580	3802	1014	1169
hsa-miR-365a-5p	69	76	65	79	21	103	86	84	61	56	86	44	132	58	103	14	62	81	55	69	50	38	91	112	104	34	75	56	357	11	43	181	147	81	100	153	65	72	147	119	52	71
hsa-miR-365b-3p	1535	1847	1366	1091	917	1847	1436	2457	1107	1029	957	1216	2154	1118	3160	411	1767	1284	1176	999	1508	696	1663	1630	1545	989	1424	870	5295	659	992	4063	2538	1605	2858	2978	1016	1840	1580	3802	1014	1169
hsa-miR-365b-5p	4	9	3	1	8	1	2	6	1	12	0	3	2	4	6	1	3	6	1	1	5	1	3	1	0	5	4	2	6	1	6	4	4	7	7	7	2	2	1	7	4	3
hsa-miR-3660	1	2	5	4	1	1	5	6	1	1	1	10	3	0	1	2	6	4	3	6	2	1	1	1	1	1	3	6	9	2	0	4	3	2	0	4	1	4	4	3	4	1
hsa-miR-3664-3p	93	81	47	47	66	70	53	91	69	66	64	69	80	48	126	20	83	74	84	57	99	69	82	93	101	50	115	27	222	24	74	109	90	78	99	87	66	30	88	105	60	38
hsa-miR-3664-5p	10	18	6	2	8	11	4	6	6	15	7	7	8	10	27	2	8	9	8	3	8	3	15	10	7	7	9	3	22	3	18	4	6	27	13	14	10	9	16	17	21	2
hsa-miR-3675-5p	0	0	0	1	5	1	1	1	5	4	2	3	3	2	6	1	0	1	2	0	4	2	0	1	3	6	7	0	11	0	8	5	0	3	1	0	0	0	1	12	4	3
hsa-miR-3677-3p	0	6	5	1	10	4	6	6	5	9	4	7	8	2	9	6	5	7	2	8	3	13	14	3	2	6	8	1	11	1	10	5	4	4	12	7	4	2	8	7	6	5
hsa-miR-3679-5p	15	28	6	10	26	6	24	15	6	7	0	16	13	8	7	2	6	2	23	16	11	26	7	2	9	3	10	5	20	3	27	16	15	16	17	10	10	15	11	8	13	5
hsa-miR-3688-3p	72	72	110	18	33	64	71	117	66	81	23	69	107	47	60	27	67	21	63	61	53	19	45	61	51	45	88	71	249	16	96	80	160	86	83	52	42	49	74	74	49	38
hsa-miR-369-3p	2925	3625	2140	1283	1971	2073	2667	1890	1135	1728	1075	1618	1961	810	2798	893	3002	3448	2779	1454	2827	2473	3147	2420	3992	2523	3453	1212	6339	598	3314	2109	3370	2659	3435	2216	1460	1416	2030	4059	1666	1565
hsa-miR-369-5p	994	2104	1156	1246	1150	1047	1345	889	582	916	646	889	1347	458	839	249	1141	922	1163	888	1103	732	1165	980	1048	1013	1499	693	2673	305	1325	1163	1946	1468	2068	1508	874	1218	1362	2007	977	957
hsa-miR-3690	39	34	90	66	87	137	70	83	128	184	7	169	182	109	187	39	43	70	129	103	78	130	98	113	44	148	375	14	168	26	129	64	66	286	109	134	53	30	94	94	65	22
hsa-miR-3691-5p	7	7	7	3	8	5	7	14	1	7	2	4	6	3	10	2	3	7	5	4	2	8	2	3	3	3	4	6	4	1	2	2	3	7	2	3	2	6	2	3	9	0
hsa-miR-370-3p	366	531	344	367	543	386	568	378	275	426	328	272	442	133	315	90	448	381	410	149	459	370	354	364	417	394	456	208	831	72	625	259	244	445	560	512	267	223	438	608	314	246
hsa-miR-370-5p	46	88	68	50	70	29	53	57	43	45	24	30	43	23	62	22	57	76	40	66	58	42	60	44	60	62	48	65	126	14	124	46	104	65	103	65	42	76	64	108	49	38
hsa-miR-371a-3p	117	8	86	28	104	161	22	32	208	111	143	167	280	146	181	18	136	22	194	191	151	87	171	217	36	17	158	75	74	38	207	37	215	140	173	160	30	32	104	75	145	18
hsa-miR-371a-5p	3648	376	2570	736	2646	3580	560	494	4381	2763	3476	2071	4512	3101	4288	605	2360	602	3775	4812	3202	2022	3137	5207	585	256	4111	2091	1898	947	4305	820	5059	3968	4755	3715	431	664	2543	1235	3489	309
hsa-miR-371b-5p	3	1	6	2	4	3	2	4	7	5	8	3	4	0	9	1	2	3	3	5	6	0	4	2	1	6	2	1	10	1	2	2	4	11	1	4	1	3	7	2	2	3
hsa-miR-372-3p	4102	325	2458	345	2423	4182	534	593	3473	2217	2626	2478	4053	3070	4721	627	2591	655	3776	2553	2587	1911	3416	4476	761	264	3252	1636	2598	1010	4369	987	4357	3771	4626	4357	618	435	2889	1790	3333	297
hsa-miR-372-5p	28	1	21	4	19	30	1	3	29	18	17	11	29	13	69	12	15	11	27	35	23	13	40	36	6	0	41	9	17	4	16	4	35	33	28	21	3	3	8	15	17	2
hsa-miR-373-3p	3183	474	1547	799	2322	3948	617	595	3619	2596	2988	2578	3917	3141	4071	395	2546	975	3919	2940	4848	2643	3344	4588	1071	561	3750	4286	1386	712	4729	1042	2830	3292	3454	3373	601	553	2476	1537	3160	700
hsa-miR-373-5p	6	2	4	3	5	9	0	3	7	4	3	9	8	3	5	1	2	4	6	11	10	3	9	19	5	2	5	4	4	2	8	3	6	8	6	16	0	2	7	1	13	3
hsa-miR-374a-3p	5579	5570	3886	1270	4359	3671	4258	5097	3119	3977	1993	4527	3683	2549	6548	1060	4433	5009	3508	1342	4088	3009	4596	3767	4682	3324	6932	4691	10829	1370	5347	3867	4708	5413	5237	3597	3399	1409	4806	4316	3617	2517
hsa-miR-374a-5p	3026	2802	2364	1108	2269	2573	2408	3086	1771	2204	1357	3071	2152	1325	4477	704	2884	3704	2186	1800	2376	1963	2373	1950	2913	1977	3878	573	5488	758	3278	2264	2634	3227	3136	1916	1743	1675	2909	2817	1938	1352
hsa-miR-374b-3p	157	139	74	41	89	96	85	130	46	88	69	106	91	50	186	17	109	178	73	89	118	112	120	104	127	67	160	63	205	25	141	113	116	110	124	80	94	57	111	111	77	50
hsa-miR-374b-5p	1193	1497	925	362	771	1008	1068	984	686	693	419	1095	945	619	1238	204	738	921	721	782	779	557	812	615	768	479	1110	196	2418	311	1115	918	1172	921	1278	905	602	850	1024	1154	467	563
hsa-miR-375-3p	803	738	328	265	582	175	356	346	475	478	234	743	340	382	316	41	336	117	357	89	368	314	236	96	188	216	341	158	990	92	263	476	194	464	500	447	624	361	335	613	403	455
hsa-miR-376a-2-5p	13	16	7	2	5	2	9	9	1	6	3	4	8	2	17	5	20	22	16	7	18	17	20	13	16	19	33	1	32	1	11	5	10	8	4	6	4	3	3	14	1	6
hsa-miR-376a-3p	138	198	126	44	134	85	111	84	66	61	58	125	109	38	147	29	134	144	109	83	119	106	126	96	171	79	143	46	422	26	139	124	211	128	208	101	64	144	79	199	69	91
hsa-miR-376a-5p	405	688	510	236	394	336	400	379	237	391	265	359	355	119	644	242	1077	1002	883	248	816	817	952	724	1057	825	1275	106	1117	152	457	295	689	506	540	515	268	267	511	922	305	362
hsa-miR-376b-3p	228	216	197	91	175	218	170	185	75	180	97	189	221	78	189	67	179	232	184	63	204	187	229	184	295	171	320	74	591	53	279	210	339	290	385	184	106	148	207	444	146	177
hsa-miR-376b-5p	35	32	22	10	22	28	17	16	5	25	15	22	19	12	28	5	20	32	22	16	31	11	23	14	39	18	26	8	78	11	27	31	34	43	52	34	34	26	21	63	23	25
hsa-miR-376c-3p	1442	1774	1055	641	1048	1031	934	1114	623	896	572	1194	1162	434	1088	297	1194	1482	1060	721	1186	1021	1200	1053	1809	1023	1813	340	3287	418	1415	1389	2155	1468	2028	1265	773	1142	1061	2365	746	1052
hsa-miR-376c-5p	36	35	22	10	22	29	17	16	7	25	15	22	19	12	28	5	20	32	24	16	31	11	23	14	40	18	26	8	78	11	27	31	34	45	53	34	34	26	22	65	23	25
hsa-miR-377-3p	715	976	640	449	522	816	663	661	451	601	396	577	655	336	848	243	996	1102	809	593	854	752	994	767	1314	736	1359	174	2514	197	1033	817	1191	1077	1088	888	500	827	670	1578	546	591
hsa-miR-377-5p	664	1026	887	596	686	621	836	721	350	677	307	614	553	272	745	253	927	1053	581	855	928	675	779	603	920	750	1314	245	2103	201	855	657	1027	1052	1151	875	430	888	592	1168	537	496
hsa-miR-378a-3p	17796	18703	11764	13259	20850	12439	12904	16174	16744	18867	7226	11633	12384	8082	20418	2766	20195	19172	18821	17371	13469	14428	14751	11902	14720	10114	28445	21354	45630	3511	33447	16737	13929	25798	17222	15792	12255	9379	20675	15786	26773	8218
hsa-miR-378a-5p	135	110	82	67	119	82	87	143	91	127	38	121	80	68	163	15	154	185	108	141	97	92	62	61	92	59	188	36	338	18	227	83	80	220	102	101	81	93	125	100	167	32
hsa-miR-378c	1091	1042	850	665	1012	759	814	930	962	1098	406	589	790	454	1282	181	1191	1066	1108	732	764	787	957	717	840	614	1872	873	3283	246	1709	968	1006	1587	992	771	569	462	1178	1013	1320	424
hsa-miR-378d	147	174	109	61	119	101	151	122	82	121	66	68	131	52	189	27	181	173	171	78	97	96	113	84	114	99	204	61	414	23	150	77	156	133	116	98	59	33	117	131	95	56
hsa-miR-378e	4	3	2	1	5	5	10	10	1	9	3	1	3	0	7	1	4	12	1	0	2	2	3	2	3	1	6	1	5	0	12	4	8	2	8	2	0	2	7	6	6	1
hsa-miR-379-3p	359	458	374	210	356	259	321	313	161	261	134	263	231	83	347	122	394	546	354	306	357	320	373	309	500	263	573	81	822	92	335	289	601	389	473	285	185	291	310	491	156	206
hsa-miR-379-5p	536	824	525	476	661	567	610	435	353	685	391	543	802	365	239	79	418	443	385	316	370	291	529	296	470	305	645	570	1351	161	1131	665	546	1071	1149	704	509	686	579	1482	630	432
hsa-miR-380-3p	73	97	82	61	93	58	63	76	34	73	35	66	70	23	71	27	100	139	90	52	106	85	92	70	101	67	155	50	227	20	136	97	127	130	163	124	62	104	109	194	94	73
hsa-miR-381-3p	35869	45792	22632	15213	28201	31381	35699	30608	20004	32900	19913	28069	42877	17668	27256	7923	33579	36090	32844	11145	36296	30376	35829	31085	49233	30886	54587	39057	72672	14215	46289	43218	30739	43413	40253	37358	26862	19055	34475	69570	25218	26391
hsa-miR-381-5p	6	10	3	6	5	9	3	15	3	12	4	5	7	3	8	2	9	10	10	6	10	6	9	3	12	5	4	4	35	3	12	19	14	17	20	7	9	7	14	18	7	14
hsa-miR-382-3p	500	443	407	246	324	334	368	447	185	305	158	322	324	146	320	103	372	470	236	233	287	286	288	237	333	258	454	240	1004	103	373	321	470	413	542	367	183	323	286	573	225	234
hsa-miR-382-5p	936	1434	780	876	1009	802	837	750	552	940	515	866	892	408	565	203	756	982	893	1046	1007	663	892	703	1082	1056	1281	749	1953	176	1096	620	768	973	1291	948	449	1045	726	1474	614	563
hsa-miR-3909	698	1559	741	605	686	772	863	908	626	800	456	611	850	537	1147	163	615	692	916	657	750	457	711	925	739	678	1008	764	2011	325	1345	1325	1099	1442	1748	1001	857	863	1226	699	959	564
hsa-miR-3912-3p	68	91	65	34	39	79	45	72	48	68	28	61	73	39	62	16	74	73	58	29	74	58	62	58	80	63	131	77	178	24	73	80	88	112	89	63	59	29	65	104	45	45
hsa-miR-3913-5p	25	28	13	13	17	22	13	21	31	25	10	20	21	16	15	3	12	27	14	11	21	14	12	17	18	28	30	24	67	3	33	22	27	23	29	24	16	24	24	28	15	5
hsa-miR-3916	2	3	2	2	0	3	3	1	2	3	1	5	2	1	6	1	3	0	9	3	3	3	2	5	3	6	4	3	2	0	2	4	10	2	4	3	6	2	2	7	6	2
hsa-miR-3917	2	3	2	1	3	3	1	1	9	5	2	4	3	2	4	1	6	1	5	4	4	5	2	1	2	4	3	3	11	3	4	6	3	5	6	6	1	3	3	6	2	2
hsa-miR-3918	34	62	38	21	22	21	54	31	33	43	28	16	24	19	30	12	23	26	17	27	31	23	33	45	19	24	35	23	67	16	36	29	30	51	32	53	23	23	43	26	46	15
hsa-miR-3925-3p	4	6	5	4	0	2	3	9	2	6	0	11	11	6	25	0	8	11	14	9	16	13	7	11	14	2	19	5	12	0	2	6	4	5	6	2	5	2	2	3	5	1
hsa-miR-3925-5p	11	3	3	5	3	6	1	8	4	5	1	10	7	7	19	1	1	8	4	4	5	4	6	6	7	4	6	1	14	1	11	6	2	10	5	1	1	2	9	11	3	1
hsa-miR-3927-3p	12	10	35	7	2	13	263	235	11	195	115	2	4	165	17	7	8	17	3	194	100	156	7	331	7	6	237	10	13	4	11	3	6	229	249	163	113	191	6	198	131	2
hsa-miR-3928-3p	7	16	9	14	14	8	8	5	8	4	9	12	12	8	7	3	15	9	4	7	7	5	7	9	10	14	9	12	12	4	11	10	12	8	10	11	5	9	11	5	6	6
hsa-miR-3938	3	13	3	7	3	3	4	3	1	1	3	4	6	1	4	2	0	6	7	5	3	3	1	4	2	3	4	0	8	0	1	5	3	4	10	11	3	2	3	11	3	1
hsa-miR-3940-3p	32	31	22	14	5	19	16	29	10	21	14	9	17	16	29	5	27	34	8	27	20	13	21	21	18	20	34	12	35	9	14	9	16	31	14	19	8	15	16	20	15	8
hsa-miR-3942-5p	14	25	13	6	9	3	4	13	7	7	6	6	12	10	10	3	8	7	16	6	8	11	8	7	6	6	15	1	41	1	9	14	17	20	9	6	13	7	9	15	9	9
hsa-miR-409-3p	8325	15870	8844	9404	10489	8116	11742	7910	5010	8975	4777	7261	8481	4342	6055	2065	10196	8703	8464	8035	9607	7337	8264	7364	8982	7636	12232	8786	23430	2305	10542	7279	12542	11068	15336	10786	5928	9399	8415	12721	5877	5824
hsa-miR-409-5p	297	283	190	192	148	136	116	143	80	95	121	147	263	58	937	323	1164	1412	961	917	706	727	797	927	1033	1221	1330	81	173	19	145	95	116	91	126	80	57	68	65	100	74	51
hsa-miR-410-3p	36030	49526	27710	32006	36617	31733	32751	25821	17953	31204	19398	29115	31758	15683	24216	8900	41909	34621	37135	26488	38094	32615	27087	28826	37952	35072	49654	29407	79476	9519	45015	31517	38572	39455	46218	36436	22981	34142	30059	64894	36019	24786
hsa-miR-411-3p	561	661	563	448	563	466	482	501	330	528	351	576	554	206	357	134	453	568	430	430	454	392	457	414	665	405	796	192	1184	142	525	437	412	739	760	448	358	589	473	978	378	393
hsa-miR-411-5p	37326	54971	36873	21406	37279	32162	31098	34610	19976	35709	21845	30046	37977	14693	25387	8622	40846	38099	30780	16588	37206	29702	36789	31536	38219	28264	54186	25057	79474	9461	43178	37820	30560	46580	50541	35151	27149	24256	37371	64126	27479	26306
hsa-miR-412-5p	365	63	493	508	697	545	530	410	208	528	29	479	429	35	224	94	553	332	361	315	455	349	368	286	347	331	527	562	1005	73	656	189	559	674	830	569	221	472	373	745	527	280
hsa-miR-421	1167	1396	1120	663	1068	925	1215	1287	789	984	452	970	830	481	1549	256	925	1351	1035	1045	1120	854	857	757	845	866	1667	509	2152	215	1486	954	1150	1401	1530	689	656	848	1486	800	686	581
hsa-miR-423-3p	12603	23304	11433	9096	15257	10377	17173	13931	12396	11366	6669	6467	12704	5984	12903	2817	9390	9283	11032	7590	8941	6534	6197	8758	6672	7556	14854	7008	33707	4594	18551	12776	11124	15429	20328	16211	13896	10537	24917	12457	12073	8367
hsa-miR-423-5p	9045	23898	20635	14380	15140	5726	21070	20023	15400	15311	8722	11616	18713	7190	17648	4768	13847	8912	14290	14583	14178	10104	10089	13316	11656	11543	19741	10813	29106	5258	17473	12246	17637	18780	21372	15868	15167	12376	26242	11931	14315	7839
hsa-miR-424-3p	9162	12852	10845	7230	8259	7852	10117	7688	7164	8191	5350	5811	8286	4608	9002	2654	10650	7679	9649	8100	7780	6321	6485	9347	5935	7126	11428	5602	22329	2580	11284	9155	12023	11054	13360	12285	7381	8428	12477	8747	8654	5346
hsa-miR-424-5p	54744	38684	46286	10992	24589	35535	34941	37240	26087	26723	15568	34571	33913	29195	58552	12250	65137	50821	35378	11436	32175	36658	36707	41923	35549	36732	56259	18839	117730	12309	35626	42103	50323	44170	44616	48269	32873	16899	51056	38996	37868	23806
hsa-miR-425-3p	168	140	186	158	146	168	275	170	167	209	112	101	186	103	82	16	147	110	141	93	111	98	127	139	137	92	177	74	355	30	223	150	153	289	239	152	121	122	255	179	152	105
hsa-miR-425-5p	5215	6696	6326	4856	5002	4895	5944	6416	5073	6367	3657	4685	5040	3573	7245	1803	7025	5989	6939	7785	7724	6226	4901	6171	6723	6449	11817	2959	13404	1183	6685	4512	6124	8026	7321	4558	4068	5568	8423	4968	5986	3045
hsa-miR-4286	236	285	345	146	184	159	303	280	153	159	85	164	111	116	415	69	386	291	207	231	183	210	119	152	136	192	238	85	376	41	216	167	251	281	452	232	133	171	257	191	206	59
hsa-miR-429	14	4	2	4	4	2	4	11	2	2	2	4	7	3	9	2	9	14	12	4	6	1	9	8	6	4	7	3	31	1	7	6	11	5	16	3	2	1	13	3	4	2
hsa-miR-431-3p	386	226	187	145	431	167	159	318	200	352	185	128	250	162	309	46	182	415	321	300	201	410	324	347	341	432	530	507	554	42	286	159	217	240	316	246	153	182	208	371	212	131
hsa-miR-431-5p	9220	11205	9555	9265	10503	7908	10061	7378	5027	8290	5251	7492	6450	3566	6774	2624	11179	10228	10027	8139	11023	9893	7742	8561	8915	9489	14051	7004	24086	2006	12128	6072	13255	11696	14525	11985	5547	10471	9475	16880	9580	6837
hsa-miR-432-3p	16	22	27	11	10	10	20	11	8	15	6	6	20	7	17	5	29	32	14	17	35	11	17	17	24	11	17	7	50	3	22	12	21	13	39	16	12	15	14	38	22	7
hsa-miR-432-5p	2470	3019	2009	1582	1906	2403	1965	1930	964	1376	902	1624	1535	940	1615	436	2070	2330	1862	2278	1766	1517	1546	1293	1342	1600	2099	1868	5631	366	3680	1772	2227	2217	3127	2380	937	2820	1648	3605	1438	1304
hsa-miR-4326	32	59	48	12	57	32	50	66	41	49	14	36	49	24	3	10	21	33	26	53	53	32	21	31	34	0	56	2	96	4	62	56	25	57	31	2	15	30	51	48	49	21
hsa-miR-433-3p	1060	1767	1240	976	1151	874	999	883	490	946	516	1097	779	330	681	215	1199	1194	930	1176	1224	777	818	613	936	1266	1423	481	2319	157	1546	502	1116	1208	1998	1075	491	1286	857	1878	826	530
hsa-miR-433-5p	93	158	146	84	97	81	74	66	29	70	37	82	62	38	78	22	143	115	85	78	114	85	89	64	87	109	149	133	277	22	135	47	177	104	189	134	56	109	97	188	84	64
hsa-miR-4433b-5p	7	13	20	2	12	1	18	3	8	5	1	3	7	7	9	4	5	6	17	7	3	2	8	2	4	6	12	2	33	4	20	25	24	13	14	8	3	7	10	5	4	3
hsa-miR-4435	6	2	16	9	8	4	3	9	6	10	1	8	6	5	12	3	4	6	4	17	5	4	2	11	5	1	12	3	32	1	10	3	15	18	6	4	0	4	16	13	2	2
hsa-miR-4442	12	4	5	1	9	4	13	7	1	6	4	1	2	6	8	1	5	10	6	4	5	4	10	3	3	8	9	2	6	1	4	1	3	9	9	2	3	1	4	1	7	1
hsa-miR-4443	13	9	5	13	23	19	15	11	5	12	4	1	8	10	14	3	14	6	8	10	7	5	12	9	7	9	9	7	20	2	4	5	9	14	5	10	14	0	21	7	38	7
hsa-miR-4449	3	4	8	5	2	1	10	5	1	5	3	3	1	2	2	0	11	2	5	3	1	4	1	2	1	6	9	3	8	0	3	5	1	5	4	1	3	2	1	6	3	1
hsa-miR-4454	49	72	49	83	36	36	47	28	55	39	29	59	31	13	31	7	72	30	29	301	27	21	18	28	37	57	67	15	88	3	55	28	41	75	35	55	13	129	28	24	25	19
hsa-miR-4465	2	5	7	1	4	3	1	4	3	3	2	9	1	2	3	0	2	4	3	1	7	3	1	6	2	2	4	1	16	3	5	1	4	7	2	0	3	3	4	10	5	1
hsa-miR-4473	1	7	4	3	1	3	3	0	2	2	1	1	1	2	2	0	1	4	3	1	2	1	2	1	4	4	4	1	7	0	3	1	5	2	2	5	2	2	5	7	3	1
hsa-miR-4482-3p	6	23	39	52	19	68	81	48	7	4	3	21	1	0	59	11	12	3	37	13	25	1	8	7	0	33	1	123	6	7	2	0	0	1	9	48	7	15	13	57	69	16
hsa-miR-449a	23	36	34	20	11	20	20	24	18	34	15	13	20	28	35	7	26	33	25	15	36	35	22	12	32	25	39	27	67	15	24	19	30	37	32	30	20	20	20	39	43	17
hsa-miR-449c-5p	11	4	13	12	28	5	9	18	12	18	4	5	16	11	9	3	11	12	7	20	10	5	19	10	9	15	39	11	56	3	6	16	14	26	13	8	4	10	26	18	11	4
hsa-miR-4504	3	5	3	2	8	7	7	8	4	10	2	4	11	6	2	0	12	5	2	4	0	6	2	4	6	16	3	1	23	3	5	1	5	7	10	9	2	6	2	6	3	1
hsa-miR-450a-1-3p	13	21	10	2	9	6	2	7	8	3	2	5	8	3	12	1	8	8	11	7	8	7	3	1	4	18	11	1	16	1	8	14	7	6	22	4	3	7	1	15	8	1
hsa-miR-450a-2-3p	41	56	39	12	27	35	37	45	26	22	13	14	19	16	46	9	28	26	37	19	38	22	17	17	24	30	40	20	54	6	29	17	16	31	44	19	25	25	19	30	15	20
hsa-miR-450a-5p	3330	3800	2388	1168	2194	2470	2020	2674	2043	2029	1287	1924	2010	934	5769	1185	4087	6109	3901	2402	3533	2773	3136	3879	3976	4650	7095	769	5720	609	3344	2374	2099	3627	3840	1984	1968	1354	2502	3466	2524	1564
hsa-miR-450b-5p	7282	10463	5324	2256	5660	4424	4910	6211	4206	4379	2470	3672	3908	1622	9376	2088	6532	9445	6580	3811	6324	4414	4725	5874	5722	6712	11218	1522	12945	1376	6656	4235	4584	7047	8159	4422	3925	2443	5668	6508	4807	3204
hsa-miR-4519	3	7	1	3	5	5	3	2	6	5	5	3	4	3	6	1	5	7	2	5	2	6	5	4	3	3	11	2	5	1	2	2	1	5	2	3	9	2	4	2	6	1
hsa-miR-451a	154234	136522	238370	72404	101052	88161	113340	215206	110621	118272	52658	118688	167195	121968	160654	70155	190609	72432	90317	202033	104256	42712	63704	91405	132206	95031	241364	41782	918294	29601	274251	159065	500521	180805	310262	108006	47421	115357	206566	155421	69117	52629
hsa-miR-452-3p	584	799	609	425	438	735	847	687	477	722	296	515	477	332	1127	245	1042	852	988	419	770	743	934	725	1229	784	1630	282	1793	185	1249	680	717	1143	1074	505	603	537	994	873	738	443
hsa-miR-452-5p	2134	3536	2264	1472	1532	2583	2753	2733	1562	2440	1168	1558	1780	1380	3173	657	2683	2269	2374	1591	2014	1829	2514	1941	2055	1628	3889	1389	5321	695	2643	2086	1696	3580	3345	1849	1591	1642	2507	2305	2535	1088
hsa-miR-4521	1	2	0	1	1	2	2	0	4	1	1	6	0	0	3	0	4	3	1	4	4	3	4	5	5	3	3	4	6	4	19	1	11	1	9	4	2	16	2	3	5	0
hsa-miR-454-3p	3399	4268	3900	1622	2812	2220	3039	3142	1847	2517	1379	2042	2343	1635	3586	1081	2995	3151	2215	4312	2615	1911	2133	2060	2560	2960	4306	1202	8999	683	3643	2058	3576	3647	4540	2215	1433	2438	3365	3327	2336	1392
hsa-miR-454-5p	124	199	145	70	115	84	141	146	76	81	55	74	82	60	140	41	131	105	93	189	124	86	60	72	88	85	170	63	309	14	110	45	146	129	179	95	69	79	121	118	89	48
hsa-miR-455-3p	460	918	1046	558	356	402	693	291	284	521	173	605	532	306	330	140	359	276	230	323	335	260	182	332	263	454	843	116	2844	113	752	360	633	874	556	741	334	675	312	451	430	170
hsa-miR-455-5p	3716	4054	7607	1758	3189	2435	4418	2748	2263	2399	1756	3651	3733	2493	4672	2132	6471	3078	3573	1398	3376	2687	2531	4863	2915	3916	5030	2308	14369	804	4759	2689	5758	3862	3230	4888	3887	2371	3127	3435	3019	1495
hsa-miR-4636	7	11	4	0	4	4	8	1	1	4	1	5	1	4	5	0	5	4	2	0	2	5	4	4	1	1	5	0	12	2	5	9	6	10	9	3	5	5	2	10	4	5
hsa-miR-4638-3p	7	7	6	6	0	2	2	5	7	9	1	3	5	3	5	2	4	2	2	3	5	3	1	2	1	3	3	1	15	2	2	3	3	10	11	1	1	1	11	11	8	1
hsa-miR-4639-5p	6	11	2	3	8	5	6	8	7	3	1	5	3	1	11	1	5	12	8	4	5	3	4	5	7	6	7	5	12	2	7	5	8	8	10	5	4	5	3	5	6	1
hsa-miR-4640-3p	10	7	2	9	0	11	10	10	5	4	4	8	4	2	12	4	11	0	11	6	15	5	6	17	8	13	11	4	7	3	9	6	10	1	20	13	9	7	5	6	10	4
hsa-miR-4645-3p	120	140	75	42	93	91	75	79	56	70	56	72	68	59	76	18	108	114	80	27	59	79	84	49	112	72	129	58	210	23	124	84	85	108	123	68	58	47	75	193	73	85
hsa-miR-4652-5p	18	21	21	17	15	23	16	27	14	34	14	28	25	32	39	8	32	21	24	18	15	14	34	10	14	12	27	7	58	12	15	15	6	19	17	13	25	33	27	28	10	23
hsa-miR-4659a-3p	2	4	2	6	5	10	0	5	3	2	1	3	3	3	5	1	0	3	1	2	1	2	1	4	3	5	7	3	9	0	0	1	5	2	1	5	2	0	1	0	2	1
hsa-miR-466	2	2	2	1	1	9	0	0	5	3	4	3	3	2	5	1	2	4	4	2	0	0	1	1	1	1	2	1	9	0	10	6	1	10	4	4	2	4	2	4	2	3
hsa-miR-4661-3p	5	5	3	1	2	6	8	5	1	2	1	4	1	7	0	1	3	2	3	0	6	3	1	3	2	1	3	2	6	0	0	3	2	6	8	0	3	2	2	2	1	1
hsa-miR-4661-5p	93	207	84	64	54	201	141	365	89	252	113	196	63	264	140	34	65	115	104	108	124	33	77	105	56	108	304	137	375	31	48	113	137	226	179	74	223	76	129	138	98	89
hsa-miR-4662a-5p	476	413	376	336	505	340	231	339	378	442	334	312	369	180	583	138	467	735	629	258	491	487	353	510	476	355	935	175	881	65	389	231	524	571	424	296	289	218	434	377	346	190
hsa-miR-4666a-5p	3	2	2	1	1	5	4	3	1	6	2	4	4	2	5	1	5	2	6	2	4	6	0	4	2	1	3	0	5	0	2	3	0	2	2	2	4	2	3	0	5	1
hsa-miR-4670-3p	7	4	1	7	2	1	3	8	2	3	3	2	2	3	1	0	1	3	3	3	1	2	2	0	3	4	4	1	10	2	3	3	1	10	3	6	1	3	9	4	2	3
hsa-miR-4670-5p	6	7	1	0	5	4	3	3	1	4	0	1	4	1	3	0	4	3	8	4	1	4	2	2	3	4	4	1	6	0	1	2	2	1	1	3	5	0	2	2	1	5
hsa-miR-4677-3p	161	180	162	121	150	124	139	176	110	149	97	148	199	158	123	37	115	94	96	99	137	128	121	167	141	109	201	209	320	51	260	131	171	225	223	151	91	92	152	170	147	70
hsa-miR-4684-3p	8	4	3	1	2	5	1	6	2	1	1	1	8	5	6	3	1	8	2	1	3	5	7	7	4	4	4	3	11	0	5	1	2	5	3	0	4	2	1	2	1	0
hsa-miR-4685-3p	7	7	15	2	6	7	15	14	11	1	1	4	8	3	15	2	8	2	4	13	8	10	7	5	2	6	6	6	32	0	4	3	11	10	13	7	1	8	11	9	2	2
hsa-miR-4687-5p	11	8	1	2	0	5	6	3	4	5	1	9	1	2	11	0	4	8	5	12	2	4	3	2	3	7	7	3	11	3	3	5	4	10	10	4	3	0	7	4	6	5
hsa-miR-4708-3p	31	25	20	11	17	34	13	25	20	21	20	4	14	12	21	2	19	12	22	9	19	22	8	17	9	11	19	6	45	9	18	19	14	23	19	18	27	6	27	11	28	14
hsa-miR-4709-5p	4	10	4	1	4	2	7	3	0	2	0	1	6	0	7	1	6	5	1	5	3	5	10	2	5	1	5	5	7	2	9	1	5	3	2	2	5	0	1	5	2	2
hsa-miR-4728-3p	40	57	41	30	44	25	50	48	51	44	15	20	23	11	51	8	74	56	41	34	51	44	32	36	44	55	68	13	91	13	62	31	30	58	54	27	25	35	53	30	31	20
hsa-miR-4732-3p	139	331	471	291	219	61	308	398	211	242	94	130	309	178	123	105	180	35	102	435	123	38	77	140	111	141	292	120	1015	41	298	182	593	216	476	151	64	143	334	153	96	59
hsa-miR-4732-5p	5	5	10	1	6	2	8	6	5	6	2	10	9	7	8	1	9	0	3	7	0	3	5	1	1	5	5	2	18	1	12	6	12	2	19	2	0	9	9	5	2	4
hsa-miR-4742-3p	13	15	9	15	9	3	6	7	10	13	2	4	10	5	15	4	19	6	9	17	9	11	13	7	4	13	14	10	35	1	14	7	17	7	7	12	5	7	8	13	11	4
hsa-miR-4742-5p	1	5	2	2	2	1	6	2	5	4	1	5	4	2	8	3	3	6	7	8	12	5	2	7	8	11	6	3	13	2	8	3	9	7	0	3	2	2	1	5	2	1
hsa-miR-4746-5p	24	62	32	40	41	46	48	52	44	45	20	30	48	30	22	13	36	19	27	51	36	27	36	36	37	36	54	20	116	6	28	50	50	31	54	33	22	37	49	40	29	23
hsa-miR-4757-3p	15	12	10	14	3	9	11	12	9	13	2	11	5	15	7	1	10	7	13	7	6	11	7	9	4	13	14	16	22	1	15	8	10	12	19	7	4	12	11	9	10	4
hsa-miR-4758-3p	11	7	7	8	4	9	9	4	5	17	1	3	10	1	9	2	16	8	8	10	7	5	6	1	6	5	19	1	16	9	12	2	5	24	16	8	8	4	16	5	3	5
hsa-miR-4767	2	5	1	1	6	4	5	2	2	4	5	2	3	2	2	0	2	1	4	2	6	1	3	3	1	2	18	2	6	1	3	9	1	2	6	1	2	5	4	6	3	1
hsa-miR-4768-5p	1	1	6	5	7	11	3	5	3	8	5	4	4	3	3	0	7	2	1	0	3	2	4	4	3	5	4	0	8	3	9	7	2	6	7	5	2	4	5	4	5	3
hsa-miR-4775	159	230	285	106	343	142	204	134	192	415	90	194	156	152	207	61	266	112	165	77	196	200	172	228	123	117	414	241	833	95	343	457	141	532	265	273	199	114	402	369	408	164
hsa-miR-4781-3p	18	22	24	14	21	21	25	22	13	15	8	8	26	12	32	10	7	18	13	31	19	15	19	26	19	14	29	10	28	2	12	14	17	38	21	24	24	16	20	14	13	10
hsa-miR-4785	7	2	3	2	6	2	3	5	0	3	4	1	4	3	0	0	2	5	1	2	3	3	3	4	3	0	2	3	7	0	2	1	3	4	9	6	1	1	3	1	2	2
hsa-miR-4786-5p	3	4	1	4	4	8	4	5	2	4	3	9	10	1	1	1	3	5	8	2	6	1	4	1	2	6	5	7	14	5	5	3	12	8	4	6	1	4	5	2	3	5
hsa-miR-4797-3p	1	1	3	1	1	3	3	3	3	2	1	4	5	1	4	1	3	2	1	1	1	2	1	4	4	6	12	1	5	1	1	3	1	3	2	2	2	3	4	3	4	4
hsa-miR-4800-3p	29	94	81	71	63	44	81	69	116	118	37	52	64	27	56	16	56	51	43	23	69	36	41	41	36	61	93	68	201	19	107	41	55	140	94	56	116	55	130	52	67	39
hsa-miR-4800-5p	2	8	12	3	2	3	2	8	6	15	5	11	11	1	15	1	14	4	8	1	17	5	3	5	11	8	7	5	12	1	6	0	7	6	10	2	9	6	8	3	4	4
hsa-miR-4802-3p	1	4	1	5	3	4	5	2	2	2	2	1	6	3	11	0	2	2	2	3	1	5	5	1	4	4	6	4	8	2	4	2	7	2	7	3	1	1	4	1	4	9
hsa-miR-4802-5p	5	6	4	0	1	4	1	6	5	3	0	4	3	2	3	1	4	7	6	3	5	4	9	5	3	2	6	0	7	2	6	0	6	4	4	3	5	1	5	0	4	2
hsa-miR-483-3p	3505	3392	3268	1689	2600	2346	2282	2575	1400	2101	1230	2207	1926	1190	2552	887	3442	3464	2372	2813	3153	2031	1844	1473	2060	1957	2937	719	6381	852	3775	3164	2664	3352	4251	3314	1846	3006	2271	3794	1949	1795
hsa-miR-483-5p	862	1637	1439	906	1609	570	1283	1050	783	1268	844	931	1112	647	615	336	1256	844	1134	1247	1320	899	923	849	1020	910	1500	426	2930	386	1620	1258	1655	1789	2040	1448	1086	1354	1653	1717	1479	1014
hsa-miR-484	5356	7115	8392	3135	6410	5110	5566	6973	5520	5391	3085	4147	5987	3705	7550	2366	7214	5271	5945	5259	5902	4375	4897	7432	6228	5785	8680	2314	24321	1620	7648	6628	9548	7863	11166	7378	3805	3481	9220	7486	5879	3327
hsa-miR-485-3p	454	709	571	372	439	598	570	558	213	447	247	462	528	217	525	204	704	600	453	554	577	531	631	325	739	526	700	235	1297	184	422	561	784	591	679	526	352	782	415	1198	337	384
hsa-miR-485-5p	279	666	436	383	394	241	364	355	182	303	204	278	343	110	256	112	327	325	300	326	279	233	314	279	325	315	375	141	749	111	341	368	403	349	532	338	199	348	369	601	250	228
hsa-miR-486-3p	255	579	846	276	355	227	640	714	318	317	145	312	493	236	323	163	341	93	170	731	258	101	135	209	183	291	424	151	1712	65	461	359	1058	375	753	348	106	309	606	301	194	101
hsa-miR-486-5p	463555	882236	1438135	608894	706750	491895	749169	1386988	765482	908639	456229	673641	1322897	784872	494550	326860	810795	178672	370238	2005008	541543	188089	343500	455124	527472	649035	931090	511400	2763368	100408	1054265	695966	1427210	849568	1205883	502045	234692	819632	705097	742576	392116	244461
hsa-miR-487a-3p	1253	1672	1275	743	1269	1339	989	1005	502	896	607	928	1103	369	928	406	994	1330	1096	657	1209	1188	1263	1033	1432	1179	1574	393	2706	284	1173	996	1533	1203	1528	956	654	984	1062	2321	674	798
hsa-miR-487a-5p	58	103	70	40	109	79	55	47	29	39	51	39	55	10	64	15	70	62	62	72	75	59	65	45	72	69	62	28	142	11	126	50	95	73	94	60	45	87	57	128	47	37
hsa-miR-487b-3p	2590	4393	2713	2144	2551	2549	2850	2224	1248	2123	1317	2031	2786	1093	1911	712	3024	2712	2805	1523	2617	1931	2423	2038	2818	2320	3484	1420	7952	1084	3856	3195	5406	3776	5163	3732	2067	3234	3036	6651	1777	2263
hsa-miR-487b-5p	5	5	4	11	13	8	5	7	3	8	4	12	10	1	9	1	19	11	8	19	7	11	3	6	15	18	6	7	29	3	16	7	33	14	20	17	5	6	7	13	6	3
hsa-miR-488-3p	2	5	13	2	7	2	6	2	0	4	2	5	3	2	15	2	14	8	0	1	3	4	9	4	3	21	8	1	8	0	19	3	0	1	9	24	6	3	1	7	6	1
hsa-miR-489-3p	271	245	294	272	197	241	242	246	136	420	184	248	195	188	446	112	274	468	432	263	247	163	282	94	346	208	787	134	698	78	309	295	371	564	564	109	252	327	377	311	141	135
hsa-miR-490-3p	140	160	90	52	117	215	74	84	121	18	179	31	73	10	115	29	102	64	80	107	75	255	170	161	75	181	40	79	82	12	158	58	41	25	30	186	81	41	53	208	120	12
hsa-miR-491-5p	15	14	13	5	8	4	8	9	8	10	7	4	6	8	11	1	11	16	12	4	8	14	8	10	17	5	20	5	21	4	8	4	6	6	12	8	2	4	19	10	9	1
hsa-miR-493-3p	1132	1748	1268	724	1132	912	1091	1228	709	1137	767	977	1241	520	945	227	1548	1241	1373	523	1539	1190	1256	1192	1266	1175	1858	1204	3648	265	2154	1230	1583	1914	2028	1395	917	836	1548	2147	1169	1011
hsa-miR-493-5p	10314	14631	9626	7466	9538	8172	8757	6791	4518	8830	5417	7170	7207	3919	6832	2964	10768	12395	8730	7346	8652	7254	8984	7794	7899	9796	12469	9905	23862	2196	12653	6233	10668	9944	12056	6287	4497	8770	7367	12247	6697	6054
hsa-miR-494-3p	90	93	83	51	91	61	103	71	47	73	32	67	53	23	81	24	117	159	117	61	77	118	130	105	154	88	170	41	177	24	103	54	92	116	107	77	53	70	70	170	60	55
hsa-miR-495-3p	1844	2193	1467	904	1281	1799	1588	1368	1064	1211	849	1225	1652	751	1336	335	1982	1657	1288	1117	1452	1249	1487	1481	1904	1217	1766	601	4498	666	2146	2099	2917	2151	2851	1968	1292	2282	1370	3862	1431	1217
hsa-miR-495-5p	10	6	7	5	6	0	9	3	1	1	0	4	5	3	5	0	7	8	5	10	2	3	5	1	2	6	3	1	17	2	4	5	5	7	4	10	2	8	6	11	3	3
hsa-miR-496	97	74	118	120	78	77	108	52	56	77	67	91	97	38	62	20	142	85	90	76	92	91	88	103	63	77	95	43	255	15	174	50	159	157	166	153	73	69	75	168	102	52
hsa-miR-497-5p	655	759	387	281	443	416	388	439	200	469	246	338	464	88	581	118	624	606	727	455	595	515	506	566	792	611	1113	127	993	133	601	335	543	744	518	358	499	285	536	751	347	303
hsa-miR-498-3p	297	279	203	196	204	257	186	240	195	158	215	185	255	239	770	136	538	518	579	602	495	447	527	648	580	446	773	296	984	119	546	530	447	527	649	540	348	458	519	486	405	286
hsa-miR-498-5p	3878	4362	2154	1743	2776	2810	2344	3366	2227	3037	2072	2554	2721	2940	4377	721	3482	3868	2522	3476	3812	2727	3950	3224	2707	2285	4357	2202	14023	903	5400	4745	4372	4617	6322	4385	2588	2837	4221	4992	3337	2328
hsa-miR-4999-5p	22	22	14	10	15	19	25	19	28	20	20	23	15	4	14	5	25	11	19	4	12	16	24	28	15	11	40	17	44	11	29	9	25	19	2	1	13	3	14	27	12	9
hsa-miR-499a-5p	36	26	25	10	21	19	15	33	11	28	2	16	27	8	26	6	28	36	28	3	10	23	20	19	20	19	38	13	60	3	42	32	27	36	29	17	13	21	23	24	16	18
hsa-miR-5000-3p	32	34	10	15	26	15	16	25	14	20	11	15	11	13	24	6	18	18	7	11	17	6	14	18	24	25	27	22	61	4	19	21	15	16	22	6	6	10	17	24	7	8
hsa-miR-5001-3p	12	10	23	9	10	3	14	24	8	8	2	10	9	8	7	11	14	3	6	16	7	7	4	6	17	12	15	9	42	1	12	6	26	19	14	7	3	4	19	12	7	5
hsa-miR-500a-3p	3251	4298	2050	2446	3907	3499	2537	3185	2092	2950	1931	2392	3675	1605	4081	1166	4899	4389	3652	3901	4093	3180	3146	3358	3356	4513	5436	1575	6072	812	5019	3251	1939	3453	4143	3624	2189	2480	3814	5135	2865	2495
hsa-miR-500a-5p	117	115	78	50	82	73	55	66	48	62	45	84	68	38	107	11	77	105	61	77	101	64	72	52	86	69	97	18	245	21	160	87	109	96	149	93	53	74	101	143	79	66
hsa-miR-500b-3p	2	4	0	1	2	0	1	3	2	1	0	0	4	2	19	2	5	9	7	5	8	2	1	8	6	5	3	2	6	0	1	1	1	4	0	1	2	2	1	2	6	1
hsa-miR-500b-5p	94	87	60	40	61	66	39	50	38	48	35	60	47	30	72	9	58	80	34	63	72	53	49	38	70	53	73	11	187	16	126	68	84	74	123	63	39	51	78	106	55	46
hsa-miR-501-3p	1683	1606	954	1041	1034	1056	712	1012	670	765	650	1043	1536	437	4982	1169	4882	4866	3212	4644	2601	3092	2756	3300	3145	2409	4905	506	1329	177	1114	594	441	885	828	566	463	615	675	896	835	422
hsa-miR-501-5p	49	72	55	21	47	32	35	68	26	31	27	43	33	34	64	15	76	85	36	44	68	36	40	20	36	37	70	16	128	15	83	43	52	52	102	39	26	38	68	44	41	27
hsa-miR-5010-3p	30	63	54	30	21	38	44	41	27	48	18	26	37	25	32	13	34	40	47	37	34	39	28	33	25	44	73	29	145	14	36	38	46	43	55	43	24	38	51	20	32	19
hsa-miR-5010-5p	5	24	11	10	10	9	13	6	9	4	4	7	4	4	11	0	6	4	24	12	13	7	6	7	2	11	13	8	18	0	13	7	15	2	25	9	4	4	18	9	6	6
hsa-miR-502-3p	853	1068	669	448	553	530	451	601	434	522	326	587	739	254	904	233	903	1122	802	635	642	549	501	707	899	839	1251	214	1491	182	842	630	797	815	910	503	346	457	735	964	483	429
hsa-miR-502-5p	58	107	52	19	57	47	40	62	22	30	22	46	57	16	44	12	52	76	55	23	42	37	33	33	37	47	64	12	212	14	86	79	83	81	123	48	29	23	66	129	46	46
hsa-miR-503-3p	21	41	23	15	36	10	18	24	25	25	16	18	16	8	36	7	40	25	34	31	32	22	23	42	26	22	53	13	31	3	51	49	35	30	57	27	15	41	40	50	22	25
hsa-miR-503-5p	342	278	257	157	241	295	327	189	202	231	178	196	321	150	179	50	320	287	252	84	228	213	180	180	180	218	294	100	611	58	376	270	134	353	344	298	187	165	316	314	308	172
hsa-miR-504-5p	183	523	388	220	267	200	565	304	192	237	106	100	155	96	404	132	389	334	228	391	351	245	228	354	174	367	488	200	834	79	432	126	367	407	405	524	223	221	348	280	294	122
hsa-miR-505-3p	85	97	75	47	69	62	84	81	67	51	26	44	66	30	83	13	73	86	76	46	84	66	54	59	66	66	107	23	177	20	103	47	75	130	130	63	63	33	111	87	86	42
hsa-miR-505-5p	6	13	6	7	6	2	18	14	4	7	7	7	6	7	11	3	5	5	5	8	9	10	6	7	4	6	24	2	12	5	8	8	7	6	13	6	10	8	9	5	11	2
hsa-miR-506-3p	3	3	0	2	3	1	4	1	4	3	0	7	3	0	4	0	2	5	8	2	1	10	7	5	3	2	7	0	1	1	2	1	2	3	5	2	3	1	2	4	3	3
hsa-miR-508-3p	52	75	42	52	70	53	55	37	60	44	26	50	66	17	73	13	41	64	81	25	37	55	53	41	68	71	64	53	138	11	67	54	59	82	82	34	49	20	44	74	28	47
hsa-miR-508-5p	2	5	3	2	5	3	2	5	4	6	3	4	2	1	5	1	4	6	5	2	3	3	5	4	7	8	11	3	11	1	6	6	7	6	11	1	5	0	9	5	3	3
hsa-miR-509-3-5p	5	4	0	5	4	9	5	6	14	5	7	3	5	4	6	0	4	7	17	8	17	14	5	16	12	9	10	4	14	3	9	8	3	6	14	3	23	8	2	19	5	3
hsa-miR-509-3p	184	259	103	240	156	166	205	251	209	156	75	215	167	55	326	38	212	175	377	110	224	231	146	189	262	300	244	97	329	32	278	205	175	164	227	139	194	92	181	244	112	193
hsa-miR-509-5p	7	5	2	2	6	4	6	0	0	1	1	1	4	2	3	0	5	1	4	0	2	9	3	0	0	12	12	0	18	0	7	2	6	12	9	2	3	2	6	2	5	2
hsa-miR-5091	9	23	14	23	15	14	29	27	13	37	18	14	20	18	32	9	21	22	15	2	22	21	27	19	19	20	42	27	34	11	13	10	12	30	18	38	25	6	22	20	15	4
hsa-miR-5094	6	2	2	1	2	3	3	3	2	4	1	2	3	1	3	1	7	1	5	4	2	2	5	1	2	3	2	3	9	0	3	3	2	2	2	1	2	1	2	7	1	1
hsa-miR-511-3p	10	17	16	11	17	19	17	12	10	15	12	22	16	7	20	4	8	25	15	19	13	19	23	17	28	9	27	2	52	5	41	10	34	29	18	18	12	6	19	22	13	16
hsa-miR-511-5p	56	86	78	70	59	61	76	67	41	58	43	72	75	37	74	22	40	53	48	69	60	43	65	46	48	60	74	36	127	20	77	69	127	84	120	93	53	59	62	68	83	59
hsa-miR-512-3p	46489	53091	39171	32138	37438	40444	40558	50151	37388	39423	33925	33338	47236	33698	57526	10850	57500	41065	43954	44126	44959	38542	37782	50884	47504	30015	59126	43441	129581	13708	64904	56593	55015	62592	61200	57929	45945	40079	68918	58582	93915	39038
hsa-miR-512-5p	1872	1609	1290	219	998	836	1221	1445	749	551	512	792	589	765	3774	519	2612	2632	1339	830	1826	1672	1700	1893	2096	981	1816	586	7099	413	1622	1282	1402	1111	1695	1601	873	414	1372	1180	1455	578
hsa-miR-513c-5p	3	7	2	2	5	1	1	6	2	4	1	3	3	0	4	0	4	7	10	5	6	3	6	6	6	5	6	5	6	1	4	2	2	1	13	0	11	0	5	4	1	7
hsa-miR-514a-3p	39	48	30	13	25	34	46	22	27	23	6	28	26	12	83	20	69	75	55	12	32	27	30	75	53	67	60	18	82	6	39	31	39	32	38	24	25	6	23	25	18	28
hsa-miR-515-3p	3059	3281	2670	1390	3229	2569	3087	2776	2403	3338	2616	2640	2656	2595	3397	651	4226	3322	3163	1546	3845	3248	3206	4399	4703	3381	5378	1897	10654	1101	4510	3576	4367	5013	5245	4236	3370	1727	5050	4717	5308	2276
hsa-miR-515-5p	93198	113150	93037	59209	83241	72821	94131	107876	65556	70134	56135	80157	74027	67701	166344	32400	184840	122904	141347	90299	139491	131091	117402	162174	138493	111308	175477	51325	312470	28490	107237	99253	129220	106396	132089	141760	90725	63045	149402	121618	102147	71721
hsa-miR-516a-3p	143	132	82	55	91	105	107	89	63	80	66	56	94	81	135	33	166	126	116	74	124	90	100	122	97	83	158	47	323	18	164	134	95	121	153	117	75	76	117	132	93	61
hsa-miR-516a-5p	211249	290361	205188	127872	173219	163461	223582	228332	168432	148789	113479	123886	156059	115849	350262	73261	308811	240860	292223	164366	218877	195652	208301	327705	259694	234281	348202	118343	749418	70734	206239	246303	307457	230927	278989	274874	159185	132423	256500	218873	173455	131268
hsa-miR-516b-3p	143	132	82	55	91	105	107	89	63	80	66	56	94	81	135	33	166	126	116	74	124	90	100	122	97	83	158	47	323	18	164	134	95	121	153	117	75	76	117	132	93	61
hsa-miR-516b-5p	155203	235338	179529	171267	160619	153973	200940	217219	134621	174350	147855	179241	200733	154602	221636	50138	240768	152707	229705	153069	219604	194403	168578	247681	183026	194885	268057	213618	497529	64742	255630	259286	225853	271630	277630	300691	222239	146724	330407	259789	250007	129380
hsa-miR-517-5p	7687	21634	14712	13843	13283	13454	19082	12225	13383	17113	13197	11907	17320	11125	12320	4220	17426	7629	21871	10160	17354	13537	14088	22800	15012	15446	25183	10588	28223	5250	18177	13154	17797	21065	21126	20562	17442	8898	25283	16449	20743	10271
hsa-miR-517a-3p	80601	92273	73145	34295	53456	57251	76379	84145	55021	56632	39291	62485	60446	48201	100742	16984	86179	67154	75809	40123	66164	60992	52106	66721	73553	55349	97080	25692	223847	17216	73030	64706	88097	78584	83785	83345	52761	42075	83618	79201	57322	36134
hsa-miR-517b-3p	80601	92273	73145	34295	53456	57251	76379	84145	55021	56632	39291	62485	60446	48201	100742	16984	86179	67154	75809	40123	66164	60992	52106	66721	73553	55349	97080	25692	223847	17216	73030	64706	88097	78584	83785	83345	52761	42075	83618	79201	57322	36134
hsa-miR-517c-3p	13643	14670	12331	5290	9118	10868	12129	13480	9752	10463	8847	10615	11403	9207	19108	2902	17351	12352	14544	5554	13189	11614	11556	13699	14138	11319	20400	5519	36194	3291	14128	11262	15976	15548	14803	14201	9541	5146	14649	14462	13082	6841
hsa-miR-518a-3p	8326	6881	4570	2979	4100	6024	4957	7292	4555	3328	4000	4388	5569	5120	8000	1098	6643	5032	5667	4610	4782	4482	4717	5561	5354	3473	5010	4153	19113	1786	6704	8612	7306	5436	8041	7292	5347	5570	7238	9102	5308	4065
hsa-miR-518a-5p	6451	7275	5957	2527	5393	6256	5863	6680	4833	5418	4973	5476	5961	5114	9707	1754	11724	8206	8706	2805	8744	7807	7567	10672	9841	7385	12895	3662	22551	2249	8999	7633	8274	9477	9174	9686	6649	2598	9847	10050	8204	4953
hsa-miR-518b	118583	130488	63541	40029	57676	84626	77766	87901	76315	61430	53879	66494	81587	78044	130951	20985	112686	94126	102479	69539	88353	75454	80646	72065	110207	74328	118256	35949	340352	23851	133044	130647	103598	94177	128467	109906	59884	79645	105375	140370	69567	63329
hsa-miR-518c-3p	58017	65788	49819	23397	41015	49325	52515	53324	45094	46170	35625	49055	42777	42551	89206	15051	81848	67528	78665	27832	71173	67712	53122	65238	79452	59860	93167	18522	164148	14676	64210	54566	61568	64736	68331	56180	41247	28509	67848	67245	50652	32319
hsa-miR-518c-5p	2133	2906	2276	1478	1848	1803	2242	2405	1776	2060	1777	1969	2190	1950	3451	639	3903	2355	3333	1932	2736	2627	2282	3040	2532	2284	3731	1997	6180	629	3302	2399	2585	2992	2862	2993	2305	1976	3594	2739	2597	1526
hsa-miR-518d-3p	769	659	231	100	387	584	337	624	491	377	316	265	367	396	1164	121	628	823	734	196	634	514	631	584	881	441	770	98	1408	104	458	580	263	393	470	447	307	172	501	710	301	240
hsa-miR-518d-5p	3826	4032	3032	1803	2265	3115	3341	3441	2409	3300	2096	2661	3085	2605	5862	1100	5452	4933	4774	3672	5229	3913	3793	4409	4127	3443	7671	1482	8348	1018	3657	3682	4158	4547	4336	3538	2716	2679	4133	4311	3779	2095
hsa-miR-518e-3p	19968	22041	13898	13401	12639	18617	15219	17719	16537	15079	13688	15288	18968	16187	19783	3315	17847	14690	23445	15444	18393	13072	15355	20721	19837	14620	25218	10718	65302	5977	28084	31144	25678	26054	31046	26664	16453	20144	26928	31207	21413	15604
hsa-miR-518e-5p	25969	28161	21847	17426	18067	20441	22585	28566	17871	20164	15435	20552	18612	18621	40379	6768	34207	28645	33021	35621	32942	28086	28084	32737	32905	29466	40415	17499	56137	5952	27696	21291	19591	25169	29119	26105	19678	22959	27119	26190	24411	14961
hsa-miR-518f-3p	16899	17008	9768	5276	8057	10821	10535	12720	8904	6456	5699	8015	8753	9118	15771	2257	10685	10398	9615	7515	8448	7109	7309	8202	7982	6142	10988	3134	43172	2540	11232	12747	14192	8443	15832	11279	5351	8346	11083	13179	6879	5757
hsa-miR-518f-5p	4065	4448	3495	2088	2837	3477	3389	3517	2622	3297	2389	3325	3414	3026	6287	1227	6132	4860	4882	4001	5396	4732	4477	5229	4480	3931	7268	1640	9930	1167	4519	4344	4438	4679	5172	4583	3342	3099	4861	5276	3962	2285
hsa-miR-519a-2-5p	1897	2072	1654	1465	1465	1322	1555	1898	1211	1077	868	1782	945	918	3546	707	3388	2298	2950	2342	2525	2288	2268	2967	2439	2063	2914	1176	4556	426	1935	1533	1777	1515	1940	2038	1241	1362	1916	1715	1578	956
hsa-miR-519a-3p	15403	14607	12196	5104	9141	12185	10798	13280	10623	9306	8382	10650	11362	9986	19970	3181	18187	13663	14329	5971	12099	11380	11864	13480	13165	10957	18265	5681	38262	3575	15326	13588	15973	13809	17322	15164	9490	5856	14337	16037	12300	7484
hsa-miR-519a-5p	25969	28161	21847	17426	18067	20442	22585	28566	17871	20164	15435	20552	18612	18621	40379	6768	34207	28645	33021	35621	32942	28086	28084	32737	32905	29466	40415	17499	56137	5952	27696	21291	19591	25169	29119	26105	19679	22959	27119	26190	24411	14961
hsa-miR-519b-3p	1139	1296	763	343	760	923	913	783	663	693	644	832	775	913	1199	273	1369	940	829	353	875	750	842	1121	737	726	1178	449	2670	266	1170	873	1051	1157	1355	1217	826	362	1204	1299	1060	685
hsa-miR-519b-5p	25969	28161	21847	17426	18067	20442	22585	28566	17871	20164	15435	20552	18612	18621	40379	6768	34207	28645	33021	35621	32942	28086	28084	32737	32905	29466	40415	17499	56137	5952	27696	21291	19591	25169	29119	26105	19679	22959	27119	26190	24411	14961
hsa-miR-519c-3p	18764	23304	17173	7256	15114	14068	18801	19750	14893	12352	9710	11993	12024	9938	36355	5958	28934	22663	23227	11981	22501	24434	16789	21004	21211	17485	31433	7291	40848	4637	18646	14047	18000	17135	22256	15463	14624	7265	24800	16594	16718	9349
hsa-miR-519c-5p	25969	28161	21847	17426	18067	20442	22585	28566	17871	20164	15435	20552	18612	18621	40379	6768	34207	28645	33021	35621	32942	28086	28084	32737	32905	29466	40415	17499	56137	5952	27696	21291	19591	25169	29119	26105	19679	22959	27119	26190	24411	14961
hsa-miR-519d-3p	18464	15180	12908	6862	8149	11678	12396	15452	9206	10051	7177	12329	10989	11491	23386	3382	21943	17077	12810	11685	14907	14398	12440	13519	16322	11314	19557	6853	43676	4471	16631	16054	14707	15983	18032	15943	10768	11329	16163	19172	13232	8034
hsa-miR-519d-5p	5517	7136	5303	4298	4590	4043	6098	5932	4440	4379	3532	4821	4043	3986	10136	1710	9943	6049	8595	8966	8001	7600	6995	9985	7430	6583	8960	6076	12423	1216	5543	4125	4777	4617	5785	6155	4788	4676	6202	4929	4488	3030
hsa-miR-519e-3p	202	347	188	35	233	205	235	157	232	297	186	254	201	288	263	44	290	226	212	53	254	208	210	375	306	190	390	168	1172	89	493	223	358	470	517	279	264	102	395	485	375	190
hsa-miR-519e-5p	474	408	287	88	254	321	359	374	219	216	183	302	293	266	599	95	517	520	341	121	425	184	312	367	427	277	496	234	1543	120	466	408	466	424	593	474	263	130	436	460	308	185
hsa-miR-520a-3p	34134	32001	20644	17467	17758	25425	21413	31975	19624	21810	21956	18292	32534	28551	39499	6729	32843	22947	26254	27757	23787	19328	29289	36359	28435	16146	32957	31834	71915	9672	30125	41151	28888	30622	24605	36938	22719	24203	31082	40853	26294	19854
hsa-miR-520a-5p	10991	13537	9360	5376	7941	9650	9548	13723	7392	8214	7112	10176	9413	8286	23824	3864	17810	15823	15252	9980	16357	13216	15917	20249	19355	12537	21315	5459	28592	3068	12142	13337	10829	11828	13146	13294	9264	6397	13860	13488	10705	6621
hsa-miR-520b-3p	849	790	422	202	374	565	463	567	416	388	384	420	413	569	793	104	571	588	400	256	482	492	423	579	397	339	588	230	1553	121	803	515	517	598	815	678	490	235	701	652	669	381
hsa-miR-520b-5p	1897	2072	1654	1465	1465	1322	1555	1898	1211	1077	868	1782	945	918	3546	707	3388	2298	2950	2342	2525	2288	2268	2967	2439	2063	2914	1176	4556	426	1935	1533	1777	1515	1940	2038	1241	1362	1916	1715	1578	956
hsa-miR-520c-3p	849	790	422	202	374	565	463	567	416	388	384	420	413	569	793	104	571	588	400	256	482	492	423	579	397	339	588	230	1553	121	803	515	517	598	815	678	490	235	701	652	669	381
hsa-miR-520c-5p	3826	4032	3032	1803	2265	3115	3341	3441	2409	3300	2096	2661	3085	2605	5862	1100	5452	4933	4774	3672	5229	3913	3793	4409	4127	3443	7671	1482	8348	1018	3657	3682	4158	4547	4336	3538	2716	2679	4133	4311	3779	2095
hsa-miR-520d-3p	5359	6470	4618	4311	5016	5029	5183	4670	4974	5432	4610	4981	4784	3985	5286	943	6266	4544	5334	5196	5997	4595	3657	5634	5009	4517	6287	2407	14103	1294	7339	5533	5211	6670	7842	6683	4154	5399	7104	7343	6732	3980
hsa-miR-520d-5p	12830	17184	13425	4589	12788	12637	16215	15029	10079	12888	9056	14642	12000	11677	18867	4043	23429	16783	16922	3678	19584	18474	14038	16944	18505	17399	25097	11811	47108	4602	19106	13464	15499	20414	20995	20937	15521	4038	23912	19265	17349	10527
hsa-miR-520e-3p	93	70	59	26	51	52	53	80	56	68	37	52	67	49	101	16	66	85	68	14	76	66	55	55	60	52	79	18	209	18	97	70	58	76	98	70	65	28	74	85	61	47
hsa-miR-520e-5p	336	510	273	212	253	316	425	450	260	338	226	278	285	265	668	105	472	454	467	243	532	355	483	480	495	332	656	137	946	87	386	341	342	385	433	354	258	192	465	340	311	198
hsa-miR-520f-3p	3510	3051	1845	913	213	2635	2303	2562	1849	1925	1833	1850	2227	2215	3939	567	3913	2783	2580	130	2822	2703	2335	3065	225	2225	3294	1097	6637	662	3543	2459	2392	2866	3512	2935	2405	152	3768	2554	3145	1664
hsa-miR-520f-5p	120	124	106	49	6	69	75	92	59	80	63	64	68	51	304	37	248	179	189	25	175	137	155	234	23	113	163	59	297	25	124	94	118	69	113	96	81	12	128	6	86	56
hsa-miR-520g-3p	8945	8192	5777	3672	5841	6301	3776	7794	5259	5434	4723	5692	3641	5441	11067	1468	8400	7727	7564	7278	7131	6378	6835	8220	6688	4890	8729	3924	20478	2102	8421	7428	8120	7469	10044	8369	6322	6262	9663	10070	6977	4336
hsa-miR-520g-5p	947	1259	817	646	272	839	292	1019	836	836	516	664	769	596	1785	251	542	1076	1264	1086	1088	1015	951	1288	923	777	1700	352	2955	237	1181	1028	972	1178	1540	1120	838	697	1394	1000	330	503
hsa-miR-520h	4936	3945	2820	1527	2558	3235	2630	4045	2474	2446	2266	2587	2458	2707	6108	769	3948	4257	3459	3541	3226	3278	3399	3716	3481	2237	4218	1361	10572	1089	3864	3917	3976	3438	4394	3824	2847	3107	4407	5004	2647	2132
hsa-miR-521	829	773	551	256	446	591	584	805	521	526	457	486	556	442	1266	176	1047	989	756	494	638	687	585	649	796	575	879	201	1856	272	591	755	640	702	784	687	459	409	726	822	607	329
hsa-miR-522-3p	10060	13821	11287	8880	9187	8454	11642	11410	9649	10472	7858	9224	11182	7967	15052	2831	15221	9492	12074	11947	11605	9114	9964	13141	10013	9238	16265	6314	26438	2693	10770	11000	12553	13361	14570	12125	8752	6863	14241	10602	13910	5508
hsa-miR-522-5p	25969	28161	21847	17426	18067	20442	22585	28566	17871	20164	15435	20552	18612	18621	40379	6768	34207	28645	33021	35621	32942	28086	28084	32737	32905	29466	40415	17499	56137	5952	27696	21291	19591	25169	29119	26105	19679	22959	27119	26190	24411	14961
hsa-miR-523-3p	9732	5223	1602	1300	3250	5873	2750	6687	5047	2802	3729	1700	5520	6566	7103	635	3340	3977	5448	2023	3678	3194	4569	3052	4882	3309	4207	925	20412	1592	7197	8449	3020	3069	4903	4246	3096	3374	4961	9625	3258	3849
hsa-miR-523-5p	25969	28161	21847	17426	18067	20442	22585	28566	17871	20164	15435	20552	18612	18621	40379	6768	34207	28645	33021	35621	32942	28086	28084	32737	32905	29466	40415	17499	56137	5952	27696	21291	19591	25169	29119	26105	19679	22959	27119	26190	24411	14961
hsa-miR-524-3p	2846	2092	1525	794	1730	1776	2386	2389	1994	2235	1827	1423	2222	1852	2040	378	2725	1388	1953	609	1753	1672	1665	2099	1913	1316	3346	1822	6350	696	3223	1671	2091	3101	2883	2427	1803	923	2744	2213	2649	982
hsa-miR-524-5p	6677	8335	5990	3254	4631	6531	6421	6848	5134	5695	4416	6243	5665	5131	10808	2149	9728	7853	10065	5206	9154	7983	7352	9620	9188	7968	11946	3481	17614	2295	8949	6907	7549	8464	10125	8075	6011	4600	9362	9009	7129	4733
hsa-miR-525-3p	2585	2318	1282	758	1305	2043	1686	1877	1545	1256	941	1491	1465	1580	2718	384	2569	2278	2169	924	1978	1988	1585	1726	2214	1799	2631	922	7235	548	2891	2636	1659	2143	2876	2404	1342	1426	2431	3139	1742	1305
hsa-miR-525-5p	21780	27452	20839	14846	18925	20171	24535	26495	17238	19549	13403	21419	18295	18879	37627	7528	37075	29675	30850	22803	33232	31711	23367	28896	31079	29963	40310	12157	67396	6239	26021	23866	23343	27003	32871	27346	21340	18207	35362	28137	23591	15613
hsa-miR-526a-3p	342	311	128	88	117	185	288	370	163	201	102	137	135	149	356	35	199	384	248	158	309	120	95	162	147	66	390	45	656	49	222	282	351	280	302	203	113	154	249	273	307	198
hsa-miR-526a-5p	3826	4032	3032	1803	2265	3115	3341	3441	2409	3300	2096	2661	3085	2605	5862	1100	5452	4933	4774	3672	5229	3913	3793	4408	4127	3443	7671	1482	8348	1018	3657	3682	4158	4547	4336	3538	2716	2679	4133	4311	3779	2095
hsa-miR-526b-3p	657	837	505	201	281	478	660	546	327	375	290	434	459	473	935	179	734	791	646	186	624	427	441	630	715	669	713	210	1439	156	523	380	334	516	599	536	392	228	727	626	401	314
hsa-miR-526b-5p	32528	46456	38631	28812	25752	30013	41307	37450	26140	30834	19811	33798	30206	22524	61161	11335	69138	43154	54129	36848	47544	37612	31606	52006	49613	43849	61411	18312	70410	7738	31693	28074	31572	35286	34922	36923	24731	28533	45180	35979	31042	21082
hsa-miR-527	6451	7275	5957	2527	5393	6256	5863	6680	4833	5418	4973	5476	5961	5114	9707	1754	11724	8206	8706	2805	8744	7807	7567	10672	9841	7385	12895	3662	22551	2249	8999	7633	8274	9477	9174	9686	6649	2598	9847	10050	8204	4953
hsa-miR-532-3p	443	532	377	216	359	325	379	462	241	316	163	258	372	151	403	81	508	497	300	281	378	312	302	252	303	390	516	125	1012	112	572	355	525	425	663	366	247	269	470	490	291	243
hsa-miR-532-5p	19355	22172	11798	6909	12681	10406	11874	16692	8960	10664	5143	7288	11315	6074	17540	4204	18608	20986	11130	11678	13290	12412	9960	10201	11736	14173	20621	9201	35833	3680	18526	13053	9573	12992	15933	9795	7874	8904	12445	13469	7775	7191
hsa-miR-539-3p	1154	1572	1071	486	810	1181	1077	908	397	896	416	868	1293	500	966	344	1049	1028	902	209	741	825	1044	758	1321	853	1517	493	2827	439	1043	1231	2082	1583	1398	944	620	447	1030	3022	631	978
hsa-miR-539-5p	95	228	130	133	170	104	137	76	90	130	86	146	150	55	73	24	141	116	111	110	110	99	131	115	156	124	178	50	308	40	207	136	217	173	237	124	81	215	107	352	104	96
hsa-miR-541-3p	12	8	1	5	14	24	10	10	15	26	9	5	6	8	3	1	11	8	7	8	2	5	5	6	2	6	4	8	15	0	10	7	5	11	7	9	2	17	5	12	10	5
hsa-miR-541-5p	5	3	4	3	4	10	11	2	3	8	2	3	1	3	2	0	11	6	10	6	6	6	2	5	9	4	7	4	16	2	13	2	1	6	12	4	3	6	7	16	3	6
hsa-miR-542-3p	8358	8386	6604	2915	6385	6982	6786	7907	5471	6815	3285	5665	5111	3076	4500	1239	5573	6512	5200	1746	4553	3774	4281	3183	4370	4801	7648	5614	12386	1394	7925	4244	4436	9078	9103	4263	4245	2719	4914	6991	4905	3535
hsa-miR-542-5p	601	703	472	185	466	473	488	557	388	439	272	451	384	204	640	157	630	773	561	276	655	435	377	398	498	585	847	162	1132	116	703	458	397	718	859	441	430	348	546	744	459	350
hsa-miR-543	1445	1813	1164	740	756	1105	1185	837	634	812	520	518	938	359	951	315	1084	1159	941	971	790	715	613	811	1111	801	1052	437	2859	317	1333	767	1374	1109	1420	1049	661	1720	669	1595	653	633
hsa-miR-545-3p	6	4	10	0	11	17	10	6	1	4	2	12	2	2	7	1	12	16	9	1	10	2	9	7	20	11	6	3	22	3	3	14	3	6	12	8	2	3	6	7	2	5
hsa-miR-545-5p	58	36	48	24	33	51	34	34	30	39	9	43	29	20	47	16	42	44	42	16	47	28	33	22	40	43	95	11	124	18	71	48	53	68	48	40	37	9	57	40	46	25
hsa-miR-548ab	14	22	12	9	14	13	5	16	4	7	7	20	9	10	8	5	15	12	6	4	18	10	6	6	8	9	18	9	12	3	8	11	6	14	28	6	19	2	15	18	9	7
hsa-miR-548ad-5p	95	96	84	42	69	63	63	103	35	59	25	55	75	37	40	29	50	49	48	82	36	32	42	81	50	68	80	36	240	11	97	36	114	67	98	25	24	36	66	51	43	17
hsa-miR-548ae-5p	99	101	86	45	65	65	64	108	38	58	27	57	69	38	47	31	51	51	49	76	44	32	46	77	52	67	81	38	243	10	100	35	109	69	96	23	24	35	66	51	42	17
hsa-miR-548ah-3p	5	6	4	3	5	6	13	6	4	4	6	3	12	2	10	3	13	7	3	5	11	11	4	5	3	1	10	4	11	2	16	4	4	2	7	10	5	2	8	6	4	9
hsa-miR-548ai	19	13	9	2	6	8	9	7	11	9	2	1	3	4	21	2	7	13	6	10	7	4	10	14	12	9	9	0	29	5	9	7	10	17	29	8	2	10	7	10	7	5
hsa-miR-548ak	8	19	8	3	11	9	12	11	9	10	7	10	12	10	12	2	11	36	16	12	9	10	31	5	6	4	19	13	29	2	9	3	11	11	11	9	7	5	14	11	9	4
hsa-miR-548al	7	15	7	12	2	3	6	6	4	5	0	5	9	6	0	0	7	11	1	3	6	4	2	8	8	3	4	12	11	6	16	8	14	8	7	7	6	1	3	9	4	3
hsa-miR-548am-5p	55	92	38	28	21	41	35	56	17	23	27	33	35	26	61	13	54	49	46	38	77	35	36	50	55	45	63	23	113	17	61	50	36	51	42	27	30	18	66	35	48	17
hsa-miR-548aq-3p	30	4	5	1	0	1	4	18	2	7	1	5	2	3	2	1	3	4	25	10	5	2	9	3	2	1	4	10	49	1	2	2	2	4	28	4	8	2	4	6	3	3
hsa-miR-548aq-5p	8	2	2	0	1	6	1	1	4	1	2	3	3	2	5	2	2	3	3	3	1	0	6	1	3	1	3	1	4	2	3	1	2	6	2	2	2	2	1	2	1	1
hsa-miR-548ar-3p	2	7	4	0	0	3	3	2	4	2	3	2	3	2	4	1	7	5	16	1	7	5	8	6	11	6	2	2	2	0	2	10	1	0	4	1	8	7	5	5	11	3
hsa-miR-548at-5p	8	13	15	12	20	16	16	9	12	16	7	7	4	0	37	2	3	13	10	7	7	5	23	12	18	19	33	11	49	2	18	33	28	31	30	18	12	12	21	5	12	13
hsa-miR-548au-5p	66	100	46	28	27	47	35	60	29	29	29	43	48	26	68	19	66	52	59	51	83	47	51	61	64	44	72	26	142	20	74	60	57	60	46	28	34	25	78	43	74	23
hsa-miR-548av-3p	5	7	3	0	1	0	4	1	1	1	1	3	1	2	3	1	5	5	4	0	1	0	0	1	3	3	6	4	9	0	5	2	3	3	0	7	4	3	7	1	5	1
hsa-miR-548ax	5	5	0	0	9	10	2	4	0	3	5	2	0	0	1	0	1	1	2	2	2	2	1	2	1	0	6	4	5	1	2	4	2	1	2	5	2	1	3	8	0	1
hsa-miR-548ay-3p	1	7	3	0	4	3	4	5	1	7	1	1	4	5	9	0	1	5	7	2	1	2	6	3	7	4	9	7	14	3	0	1	7	4	3	3	3	6	3	2	0	5
hsa-miR-548ay-5p	102	110	93	51	89	70	71	117	41	74	33	61	74	41	51	33	61	59	61	93	45	51	61	104	67	78	93	47	270	13	123	48	123	78	110	36	34	41	81	69	49	26
hsa-miR-548b-3p	22	14	10	4	5	24	22	20	12	30	9	13	23	25	37	5	11	20	35	9	18	26	17	34	31	19	31	5	80	0	57	35	23	26	22	27	7	9	22	29	34	14
hsa-miR-548b-5p	38	60	28	16	37	54	37	58	39	45	32	29	35	30	63	9	23	65	57	27	60	54	30	57	72	42	61	14	88	12	83	72	29	61	68	41	29	23	31	83	33	22
hsa-miR-548ba	17	4	23	4	1	21	9	59	5	4	11	4	5	0	26	1	35	1	8	1	23	2	2	41	2	5	5	14	41	6	5	8	29	10	92	2	14	11	2	11	1	2
hsa-miR-548bc	56	69	39	15	32	52	34	120	39	47	30	46	89	50	44	20	60	32	37	41	51	39	40	33	36	49	85	34	228	8	96	67	134	111	92	51	33	35	103	86	42	35
hsa-miR-548c-5p	55	93	38	29	23	40	35	52	18	23	30	34	35	26	62	13	54	50	46	38	77	35	36	50	55	41	65	23	115	17	61	50	36	52	43	29	31	18	67	36	48	17
hsa-miR-548d-5p	112	111	95	58	97	80	76	121	46	77	34	64	83	44	68	33	69	69	64	100	49	68	66	112	69	83	100	45	291	16	131	54	130	87	118	42	39	47	76	72	56	31
hsa-miR-548e-3p	59	88	66	25	44	41	74	52	37	30	21	34	47	17	118	19	59	66	66	44	59	52	60	85	87	61	73	32	209	12	60	55	88	66	97	41	41	15	51	50	50	23
hsa-miR-548e-5p	21	24	24	8	12	13	30	18	12	26	13	15	14	4	26	6	27	23	36	31	18	14	25	12	23	16	21	9	41	7	33	15	14	29	25	17	12	16	27	31	14	9
hsa-miR-548f-3p	19	26	20	10	5	13	15	15	9	12	16	9	14	11	17	2	15	21	14	7	23	16	16	17	14	14	21	24	27	5	9	21	22	21	22	12	11	5	13	16	16	12
hsa-miR-548h-3p	20	42	20	22	44	53	27	19	12	32	20	16	28	17	71	8	35	36	3	21	41	20	22	54	34	19	64	13	38	10	58	60	24	39	23	37	22	23	40	32	38	18
hsa-miR-548h-5p	15	3	5	3	12	19	2	20	1	4	4	4	7	3	9	1	3	28	7	19	28	10	3	1	3	12	3	2	3	1	5	10	15	3	17	1	2	13	7	4	2	4
hsa-miR-548i	770	1380	232	149	476	144	175	914	594	238	78	431	165	219	714	57	185	812	521	73	994	164	930	616	667	344	356	153	1155	32	203	556	84	276	705	208	173	258	515	678	109	231
hsa-miR-548j-5p	7	3	6	11	4	5	5	10	4	3	4	5	9	10	10	2	8	3	5	15	12	4	8	7	7	9	20	3	18	6	6	7	7	15	13	9	4	3	9	7	9	2
hsa-miR-548k	1094	1864	1102	516	891	1085	1095	1429	802	868	549	794	884	597	1614	299	1252	1106	1169	722	805	612	926	869	909	822	1401	539	2708	252	1230	1192	961	1262	1619	761	675	725	1422	935	746	588
hsa-miR-548l	31	62	34	25	27	26	46	20	36	34	16	30	51	20	29	14	49	49	58	45	38	44	32	14	29	25	54	39	64	1	64	31	35	34	49	22	25	22	41	34	46	11
hsa-miR-548n	8	16	10	5	9	5	4	15	3	4	3	4	10	11	6	2	9	8	11	8	16	6	7	11	10	6	10	10	16	2	8	2	14	13	15	5	12	3	5	9	9	3
hsa-miR-548o-3p	327	490	348	213	261	357	342	427	230	283	200	323	372	222	574	113	429	444	426	312	410	346	523	520	428	331	574	251	902	139	481	437	398	429	532	371	310	277	549	477	323	298
hsa-miR-548o-5p	55	93	38	29	23	40	35	52	18	23	30	34	35	26	62	13	54	50	46	38	77	35	36	50	55	41	65	23	115	17	61	50	36	52	43	29	31	18	67	36	48	17
hsa-miR-548p	5	6	5	3	5	6	13	6	4	4	6	4	12	2	10	3	13	7	3	5	11	11	4	5	3	1	10	4	11	2	16	4	4	2	7	10	5	4	8	6	4	9
hsa-miR-548q	3	6	4	5	7	2	4	3	1	3	3	3	3	4	6	5	7	7	1	3	4	5	8	3	3	4	8	3	7	1	7	4	5	7	3	8	3	8	4	6	5	2
hsa-miR-548s	5	19	13	1	2	4	5	6	13	8	6	4	12	1	12	4	5	13	6	4	6	12	7	8	11	9	6	10	25	3	18	10	16	10	10	9	7	9	10	7	10	10
hsa-miR-548u	4	6	2	0	0	5	4	4	2	4	1	5	7	2	5	0	1	4	2	1	1	7	2	1	5	0	1	1	5	1	3	2	3	4	4	4	4	0	4	1	2	2
hsa-miR-548w	71	80	28	34	37	34	25	60	42	42	11	19	31	29	84	11	53	47	36	68	53	32	44	48	38	22	66	13	108	5	54	33	30	37	65	33	19	26	34	60	37	32
hsa-miR-548y	15	20	8	9	22	15	13	22	6	17	7	6	8	13	9	4	28	22	14	7	21	13	13	10	20	16	29	6	57	2	15	11	10	32	24	14	11	9	7	29	11	7
hsa-miR-548z	20	42	20	22	44	53	27	19	12	32	20	16	28	17	71	8	35	36	3	21	41	20	22	54	34	19	64	13	38	10	58	60	24	39	23	37	22	23	40	32	38	18
hsa-miR-549a-3p	2	4	10	6	2	7	5	1	4	3	6	1	5	4	1	4	4	2	4	0	5	5	5	13	0	2	5	5	9	1	7	14	3	8	6	9	6	8	11	10	2	6
hsa-miR-549a-5p	29	63	167	120	53	107	30	25	25	57	41	49	61	53	64	54	77	14	70	8	75	47	94	249	55	20	76	84	103	10	100	170	99	66	122	163	76	57	100	127	61	31
hsa-miR-550a-3-5p	3	2	2	1	4	1	3	9	2	8	2	6	4	2	5	0	1	3	3	7	6	0	2	6	5	13	5	0	13	2	3	9	3	6	6	0	1	5	6	2	2	1
hsa-miR-550a-3p	71	107	175	109	88	78	109	197	62	94	42	67	112	79	128	40	167	91	97	224	104	74	108	112	251	112	216	69	297	23	105	99	172	155	174	123	41	113	154	103	77	59
hsa-miR-550a-5p	20	23	35	21	28	20	52	60	26	28	21	23	34	28	30	4	32	18	30	28	19	20	14	27	46	20	55	15	56	6	49	20	43	46	32	49	23	25	51	23	25	16
hsa-miR-551b-3p	123	111	69	23	83	82	125	146	56	78	39	104	53	61	167	21	137	175	101	15	131	113	68	72	116	130	176	46	313	9	156	46	85	141	106	157	97	18	136	120	133	41
hsa-miR-551b-5p	1	25	6	10	7	2	18	3	3	13	9	10	8	5	5	0	4	6	14	4	16	6	10	11	8	13	20	13	14	0	25	1	7	16	28	21	11	11	12	4	15	0
hsa-miR-556-5p	5	7	3	0	2	3	0	3	4	1	1	2	7	0	10	0	10	3	7	2	1	3	3	2	10	0	9	1	6	0	1	2	4	2	7	5	5	2	10	6	0	2
hsa-miR-5581-3p	7	3	1	2	1	3	1	2	2	2	2	4	6	3	3	0	4	5	4	3	3	2	4	3	4	7	1	1	3	0	1	6	3	3	5	4	1	6	12	1	6	0
hsa-miR-5588-5p	5	4	3	3	5	4	4	3	1	3	2	4	2	6	9	1	6	1	3	3	5	5	1	8	6	1	5	4	5	0	5	3	1	4	8	6	3	6	2	2	1	0
hsa-miR-561-3p	12	13	13	7	18	12	12	16	7	13	2	5	7	3	20	1	20	12	14	4	14	20	13	16	14	11	19	11	17	2	29	20	12	14	17	7	6	7	17	11	12	6
hsa-miR-561-5p	11662	10133	3796	3543	6376	7016	7951	10636	5114	7208	3176	5258	6310	4639	9655	1010	6729	7505	5937	4146	6691	6073	7201	6268	8302	4392	11292	7808	16972	2140	9359	6981	7162	10339	9255	6331	5990	5189	11308	8922	7401	5193
hsa-miR-5683	281	122	22	31	26	386	41	20	46	30	353	55	35	79	176	3	35	195	38	14	249	19	79	180	366	194	80	138	245	19	27	46	33	52	100	41	60	135	380	93	26	266
hsa-miR-5690	10	15	14	9	9	16	23	15	12	11	5	17	20	12	5	7	5	2	3	14	9	6	4	3	8	6	18	3	55	4	25	18	37	28	25	15	8	15	11	19	12	9
hsa-miR-5695	61	182	112	42	96	82	6	163	132	99	37	74	72	43	72	23	86	126	77	56	102	7	141	89	69	88	160	48	199	1	52	142	71	96	49	160	58	40	120	63	68	25
hsa-miR-5696	8	18	12	9	9	8	13	8	12	12	8	12	9	11	17	3	7	8	4	6	6	16	12	9	2	9	16	6	11	0	14	11	11	19	10	16	10	9	9	5	12	5
hsa-miR-5699-3p	22	58	9	4	24	18	11	46	9	17	14	21	23	21	44	4	20	16	44	3	12	11	33	30	32	14	26	8	30	7	22	31	16	19	39	35	28	10	31	15	40	20
hsa-miR-5699-5p	38	61	15	3	30	26	14	45	28	17	13	19	32	25	56	3	22	26	27	10	26	28	29	31	38	13	28	29	47	7	16	20	20	26	34	19	21	5	25	14	20	12
hsa-miR-570-3p	16	14	13	2	9	7	8	8	9	9	5	4	2	1	25	0	10	20	10	11	11	11	20	20	18	10	12	1	20	1	8	18	12	10	18	6	7	12	13	10	1	8
hsa-miR-570-5p	19	13	9	2	6	8	9	7	11	9	2	1	3	4	21	2	7	13	6	10	7	4	10	14	12	9	9	0	29	5	9	7	10	17	29	8	2	10	7	10	7	5
hsa-miR-5701	22	36	8	15	8	17	20	13	6	6	13	14	9	13	11	3	14	5	12	12	8	17	12	14	12	2	32	64	100	12	37	26	34	33	29	42	19	30	27	30	23	14
hsa-miR-5706	3	4	5	1	1	3	4	2	4	2	1	2	3	4	5	1	3	4	1	8	4	2	0	5	2	4	9	1	3	0	8	1	4	3	10	4	2	3	7	2	4	0
hsa-miR-574-3p	3878	5307	3934	2046	3429	2807	3593	3709	1846	2327	1268	2186	2370	1090	3974	1014	3675	4614	2933	3521	3686	2777	2373	2604	3249	2384	4621	698	13509	1091	3983	4239	5389	3975	6450	3902	2258	3307	4006	4485	2198	1893
hsa-miR-574-5p	678	757	490	430	638	560	564	521	392	622	357	396	473	337	551	128	506	650	462	497	583	540	312	517	442	614	709	277	1284	145	1027	451	421	752	982	566	515	507	804	714	644	351
hsa-miR-576-3p	73	87	53	45	56	80	42	60	41	59	28	56	88	47	115	13	38	87	94	69	49	73	65	76	81	40	77	55	148	24	75	82	82	75	117	79	53	56	93	86	61	54
hsa-miR-576-5p	729	778	567	243	461	366	518	762	364	357	324	345	438	286	707	153	583	481	562	446	386	347	477	596	453	246	552	216	1223	205	458	609	712	555	695	483	382	347	679	570	434	315
hsa-miR-577	10	41	14	5	17	10	19	3	2	10	6	6	3	8	12	4	8	48	10	12	18	40	6	19	12	16	10	10	9	2	8	14	4	13	10	6	7	15	12	16	24	12
hsa-miR-579-5p	3	7	6	4	3	1	1	5	5	6	6	7	4	8	5	3	4	2	5	5	1	0	3	2	4	1	7	4	20	3	6	4	10	13	19	6	11	3	11	2	5	2
hsa-miR-580-3p	17	33	13	7	27	16	25	24	13	9	11	14	19	13	18	6	16	13	18	13	11	2	16	14	26	14	20	10	77	1	42	25	32	33	44	13	4	1	38	37	11	9
hsa-miR-581	4	3	2	3	0	2	1	2	1	5	0	3	0	0	3	1	2	4	3	1	0	2	0	5	2	1	3	2	12	0	7	0	3	7	4	5	2	2	2	4	1	1
hsa-miR-582-3p	560	451	176	243	505	496	424	526	299	313	270	164	314	311	278	83	282	285	249	180	398	349	259	317	394	323	258	315	783	102	537	374	136	269	325	365	375	135	325	506	370	215
hsa-miR-582-5p	129	97	99	52	100	109	76	112	41	71	41	53	63	62	89	22	135	110	62	70	108	85	107	84	80	68	135	40	398	21	129	107	94	108	107	123	86	76	102	148	82	52
hsa-miR-584-3p	11	24	17	14	13	4	14	11	26	21	17	5	11	6	45	5	15	31	12	32	18	7	9	9	10	22	29	4	28	1	12	17	7	19	17	7	3	3	21	14	16	7
hsa-miR-584-5p	17534	24400	18106	15476	17995	12031	18781	23175	14586	23467	7003	9526	12927	5755	38228	5678	23196	30137	21273	21144	21783	15568	14198	19033	19082	20565	43181	10706	24233	2724	20645	8117	6010	22853	21018	7520	8309	11194	19190	8531	14054	5813
hsa-miR-585-3p	13	6	3	4	6	17	4	13	4	11	2	0	7	4	11	1	10	4	1	16	15	8	6	9	2	2	13	1	12	3	16	9	12	18	25	9	2	12	2	11	1	4
hsa-miR-585-5p	7	8	4	12	5	7	0	12	2	9	0	2	3	1	6	4	1	5	1	16	11	7	3	3	4	0	14	0	7	0	3	2	9	13	12	6	6	1	3	9	0	0
hsa-miR-589-3p	5	12	7	4	4	4	7	11	7	5	4	4	3	3	19	4	16	7	5	9	7	3	10	3	10	12	20	2	28	1	12	9	18	9	13	6	8	5	12	12	6	0
hsa-miR-589-5p	414	490	533	324	384	486	402	613	322	402	265	403	562	300	516	126	397	419	379	627	432	293	393	288	421	292	634	174	1090	194	545	382	502	620	684	289	306	500	549	531	424	262
hsa-miR-590-3p	479	523	358	101	232	299	346	370	252	250	177	215	246	178	709	110	412	448	362	148	339	315	396	455	416	298	424	173	1175	127	431	386	459	420	562	179	223	104	463	361	302	191
hsa-miR-590-5p	32	25	18	3	11	17	14	13	9	8	6	10	8	8	40	3	19	18	11	4	27	8	16	15	22	13	13	4	45	2	17	15	12	6	31	3	7	6	19	20	8	8
hsa-miR-592	5	9	7	1	2	6	12	3	5	4	4	1	3	0	1	1	4	5	7	3	4	3	2	3	5	13	4	1	14	1	3	3	12	6	5	2	7	3	8	3	9	3
hsa-miR-598-3p	64	20	43	23	24	16	33	56	40	38	13	25	43	40	74	14	23	13	36	15	24	32	36	14	31	29	55	29	168	9	75	31	69	49	83	36	23	31	57	65	22	17
hsa-miR-605-5p	6	14	10	4	10	2	7	11	6	12	7	9	2	3	4	1	15	14	8	8	11	4	2	8	7	4	18	5	21	1	12	5	4	22	8	15	4	6	7	11	8	7
hsa-miR-6125	2	4	6	4	3	3	3	5	11	4	7	9	7	2	8	1	4	6	3	7	8	12	7	8	3	2	10	12	15	0	9	6	3	2	5	9	4	4	4	4	4	2
hsa-miR-615-3p	425	618	435	261	636	366	449	423	221	444	242	224	272	158	520	241	900	906	731	660	668	531	496	698	568	770	1096	218	918	77	559	265	217	480	559	458	188	194	366	466	361	208
hsa-miR-615-5p	9	34	15	25	23	11	26	8	9	22	5	9	15	4	16	4	30	12	21	18	27	8	13	10	10	16	32	12	27	6	26	14	8	17	13	19	2	6	6	18	8	6
hsa-miR-616-3p	1	6	3	5	3	0	2	3	4	1	5	0	4	0	6	0	3	5	2	1	1	1	3	2	4	2	2	3	6	2	6	6	4	4	5	4	0	2	5	3	1	1
hsa-miR-616-5p	129	162	91	77	71	103	118	118	85	107	73	44	109	47	176	48	107	105	145	91	98	71	72	105	106	61	136	52	235	45	123	94	143	120	139	108	85	97	139	97	110	35
hsa-miR-618	34	28	8	3	3	15	17	0	10	14	10	3	30	20	39	0	7	22	7	15	7	5	8	0	21	11	17	2	3	4	35	28	33	15	28	27	16	8	18	12	17	8
hsa-miR-619-5p	26	13	21	8	21	20	12	16	4	9	10	16	18	11	20	3	25	20	13	8	4	19	22	23	13	29	31	8	35	3	5	9	13	25	14	16	7	4	22	7	13	4
hsa-miR-624-3p	12	16	10	4	9	6	9	10	7	7	2	8	18	1	5	4	18	13	5	6	13	7	14	13	10	8	9	9	17	2	9	16	8	12	19	5	1	7	14	12	9	9
hsa-miR-624-5p	29	52	42	23	30	21	11	33	18	17	20	19	23	12	67	11	45	55	27	32	35	20	38	28	40	41	56	9	100	3	41	32	85	46	37	23	17	17	13	45	21	10
hsa-miR-625-3p	404	559	353	179	340	264	445	409	278	276	133	175	263	222	339	66	242	227	175	210	166	152	146	214	106	120	289	124	1237	130	348	335	617	484	604	401	298	242	515	302	313	190
hsa-miR-625-5p	1159	1106	760	364	570	833	818	886	500	626	488	837	830	624	1311	191	850	985	595	455	618	734	552	969	606	684	848	577	1822	310	1363	821	963	1098	1026	764	691	551	1023	835	889	545
hsa-miR-627-3p	13	13	10	2	6	7	9	7	8	1	4	9	5	1	13	4	5	4	6	6	6	2	11	11	14	7	20	7	20	3	4	8	21	7	11	11	4	2	9	3	14	5
hsa-miR-627-5p	5	11	14	1	14	11	13	6	6	6	6	13	9	6	21	2	6	6	18	4	8	8	6	8	13	2	12	5	18	2	17	17	8	9	16	0	10	6	10	12	6	1
hsa-miR-628-3p	31	22	21	20	30	14	29	30	27	15	13	22	14	15	68	17	36	33	20	39	46	35	28	34	41	32	47	6	33	7	18	9	24	23	17	20	19	16	28	9	23	2
hsa-miR-628-5p	29	47	42	39	37	19	41	38	18	41	21	21	29	16	47	4	35	26	18	25	18	22	16	34	26	43	34	15	72	8	61	29	70	57	59	48	35	27	62	44	36	29
hsa-miR-629-3p	19	17	7	2	10	8	7	13	11	14	5	14	10	7	26	2	14	12	11	15	17	13	22	37	27	16	18	1	45	5	7	9	27	8	27	10	14	12	11	23	10	8
hsa-miR-629-5p	1084	1303	706	451	606	902	651	698	458	688	500	623	964	747	615	150	495	648	188	561	434	379	414	486	428	441	661	847	779	375	1294	20	255	871	1042	589	602	491	402	414	794	12
hsa-miR-636	4	6	14	6	6	1	10	7	3	2	3	4	13	8	0	4	3	3	6	12	6	1	6	3	3	8	9	1	27	2	13	8	9	7	7	1	1	5	6	6	3	8
hsa-miR-641	84	155	134	48	48	74	85	59	67	69	61	57	97	54	117	48	66	58	66	55	70	47	78	148	173	75	89	115	196	29	108	108	122	107	111	120	64	46	94	76	63	46
hsa-miR-643	1	0	2	8	3	3	4	10	2	7	2	3	4	2	5	3	6	4	3	10	6	1	6	5	8	4	7	3	15	2	7	10	3	6	7	2	6	3	18	6	1	2
hsa-miR-6500-3p	5	6	5	0	4	1	3	3	0	3	0	2	2	2	0	1	8	2	3	0	6	1	11	1	2	1	7	3	8	2	5	1	2	6	3	1	1	3	9	4	1	4
hsa-miR-6501-3p	5	11	19	3	9	8	13	9	15	22	2	10	14	5	14	3	12	10	11	2	11	12	4	7	9	6	27	9	34	3	14	9	13	24	16	21	18	12	15	10	16	3
hsa-miR-6501-5p	13	24	40	11	17	15	32	30	51	69	9	22	17	23	22	6	27	13	19	10	36	28	11	19	30	35	103	19	71	8	28	19	31	134	53	28	68	26	50	31	71	21
hsa-miR-6502-5p	8	6	10	7	10	20	9	13	12	5	7	5	17	6	21	5	10	3	15	14	5	14	10	16	14	9	15	7	22	3	18	16	25	33	4	16	14	16	11	12	14	6
hsa-miR-6503-3p	6	12	5	6	6	3	5	0	8	3	3	1	5	6	6	1	5	7	3	3	3	10	5	3	1	7	9	8	13	5	5	3	12	3	13	8	7	4	2	4	6	3
hsa-miR-6503-5p	1	5	1	2	2	3	2	5	4	5	1	2	2	1	6	3	1	1	8	1	6	1	3	6	4	2	5	0	2	3	3	3	16	3	6	7	6	6	9	5	8	1
hsa-miR-6507-5p	8	6	7	6	10	11	7	8	8	5	0	6	8	2	1	1	11	3	2	7	10	5	1	2	4	2	7	0	9	1	12	5	2	5	3	5	7	3	3	6	7	3
hsa-miR-651-5p	76	138	88	36	56	73	54	113	60	59	48	60	77	76	113	20	107	107	77	42	68	83	69	54	105	72	155	69	327	26	133	65	109	116	114	69	59	28	98	102	65	43
hsa-miR-6511a-3p	39	60	51	37	65	31	64	44	38	24	31	40	32	12	41	14	65	75	46	38	54	37	24	24	42	50	66	16	94	14	49	33	44	66	95	45	28	37	83	53	34	14
hsa-miR-6511b-3p	42	74	56	28	54	27	52	37	32	49	21	20	49	20	26	13	40	29	33	52	27	24	25	24	21	48	55	22	120	7	44	36	69	74	73	57	30	43	55	39	26	26
hsa-miR-6513-3p	0	8	6	5	0	5	10	4	2	7	5	7	2	4	3	0	6	5	4	6	7	1	2	1	3	1	5	5	11	1	6	7	8	12	8	6	0	8	13	13	3	3
hsa-miR-6513-5p	7	11	19	3	8	6	11	7	2	4	3	3	3	2	9	4	16	7	18	10	3	14	14	10	8	8	14	5	20	6	9	8	15	11	16	8	8	6	9	14	15	6
hsa-miR-6514-5p	29	29	19	12	18	30	22	33	23	28	6	16	19	10	28	2	28	24	22	13	22	25	11	13	25	27	28	22	53	5	29	19	12	30	44	12	26	18	32	17	17	11
hsa-miR-6515-5p	1	8	6	1	6	3	6	14	3	11	3	4	1	5	6	0	2	1	6	2	4	3	1	3	2	5	5	2	4	0	9	0	3	4	3	1	6	0	9	5	7	5
hsa-miR-6516-3p	3	6	2	1	4	1	4	2	6	5	1	5	2	0	8	4	5	4	5	4	3	7	1	0	4	2	9	0	18	1	13	6	3	3	12	4	2	2	3	3	4	6
hsa-miR-6516-5p	4	4	6	6	3	4	8	14	0	4	2	2	3	8	8	3	4	5	6	3	4	4	4	7	6	13	10	4	5	0	9	10	5	6	5	6	4	5	5	5	6	4
hsa-miR-652-3p	715	810	758	421	424	456	572	854	515	586	237	522	638	375	928	231	644	479	552	708	618	430	385	466	639	565	1024	304	1681	154	891	554	755	748	949	443	295	534	764	718	567	252
hsa-miR-652-5p	70	92	49	16	51	52	58	96	53	44	29	38	61	41	55	11	62	52	48	9	50	32	35	40	58	34	113	16	259	21	83	71	107	109	68	63	56	22	73	70	44	32
hsa-miR-653-3p	17	18	38	10	14	22	15	22	15	20	8	26	10	10	43	10	27	39	29	11	19	19	22	16	17	16	57	8	44	12	27	17	30	47	39	11	16	20	35	28	12	14
hsa-miR-653-5p	424	582	547	382	429	472	494	437	276	908	310	431	397	332	602	209	593	796	644	286	427	355	461	166	467	417	1312	277	1152	187	769	514	446	1203	862	247	563	485	748	537	376	275
hsa-miR-654-3p	9606	16854	10002	10866	11133	9737	11791	9735	4917	10323	5896	9668	11338	4319	9420	2854	12646	12371	10065	10599	12606	9806	9804	8714	13261	10356	16744	5585	34300	3316	15336	11479	18048	16169	21114	14099	7642	14665	11723	20848	8590	8743
hsa-miR-654-5p	252	393	306	250	274	243	268	253	93	220	117	245	242	70	170	66	240	207	196	185	287	183	140	139	205	210	280	224	450	59	363	129	254	276	353	245	138	252	191	313	166	150
hsa-miR-655-3p	173	194	108	48	113	130	109	140	66	110	76	97	140	71	123	37	215	185	115	88	155	117	142	107	185	87	138	59	372	49	163	219	217	169	168	184	91	141	134	319	130	135
hsa-miR-655-5p	6	11	12	2	12	7	7	6	1	12	5	14	8	2	8	0	12	9	3	10	9	10	5	7	10	9	9	2	13	0	12	4	8	12	21	8	1	7	9	9	6	3
hsa-miR-656-3p	313	456	312	265	207	207	310	215	133	204	144	201	289	66	378	95	395	522	376	250	340	252	187	343	424	335	524	143	908	114	391	338	586	386	574	391	217	248	362	482	255	259
hsa-miR-659-5p	128	200	138	74	154	149	172	140	137	208	98	199	188	143	145	25	143	118	149	88	118	104	120	103	119	125	203	175	276	43	147	173	174	215	189	135	119	90	165	175	153	90
hsa-miR-660-3p	20	29	21	6	9	11	12	15	8	19	1	7	13	7	34	6	24	20	15	14	22	14	13	7	25	27	16	5	48	1	30	7	23	15	37	15	3	8	19	21	17	12
hsa-miR-660-5p	14040	15524	11307	4834	8508	8621	8527	11097	5639	8289	4222	8125	9710	4899	11944	3114	16447	15480	9082	5283	10968	10731	9184	8377	10228	12279	16743	9254	27117	3003	13867	9971	12641	12822	15234	9610	6660	5344	10145	13987	7179	6658
hsa-miR-664a-3p	502	794	575	338	360	557	532	563	358	454	223	616	404	313	614	136	749	482	408	500	518	390	428	382	433	512	887	325	1952	190	628	791	708	848	1152	753	416	665	669	1009	541	315
hsa-miR-664a-5p	74	111	68	54	57	62	69	77	66	85	54	89	64	73	79	13	73	86	106	82	80	66	60	49	58	97	141	23	151	23	95	50	39	127	122	92	65	72	86	76	96	50
hsa-miR-664b-3p	28	58	47	23	44	46	38	17	39	39	18	47	35	22	34	8	54	27	27	37	46	29	35	16	31	45	60	31	104	15	33	37	54	86	77	37	42	37	46	50	45	22
hsa-miR-664b-5p	6	9	13	2	6	3	9	4	6	8	4	8	7	4	3	2	10	9	4	5	12	8	8	5	5	16	10	8	18	1	9	13	10	10	13	5	12	15	14	10	9	5
hsa-miR-665	74	88	63	52	67	92	95	78	50	83	62	49	82	44	100	24	87	100	60	34	103	88	76	127	115	95	123	37	207	17	75	62	78	132	92	86	56	73	70	116	83	70
hsa-miR-668-3p	173	201	225	206	243	121	126	123	107	102	107	140	110	64	121	40	281	174	180	184	213	137	141	98	178	177	233	67	361	35	187	158	193	231	193	251	119	223	100	206	144	117
hsa-miR-671-3p	816	1482	1040	818	1159	931	1197	856	684	862	697	762	751	552	1284	301	1097	841	1232	1143	1016	813	970	899	920	922	1263	1079	1619	213	1069	682	899	916	1488	858	766	873	1361	865	768	477
hsa-miR-671-5p	45	78	38	19	67	53	47	34	21	48	39	38	41	29	71	10	69	60	53	24	54	45	44	55	36	37	92	39	103	18	65	44	30	93	87	57	52	43	64	82	87	38
hsa-miR-6715b-3p	30	21	33	26	14	37	43	28	17	39	8	24	30	10	17	3	29	61	19	28	14	11	6	5	41	44	62	9	58	2	61	8	42	82	50	17	8	62	31	36	35	14
hsa-miR-6716-3p	28	60	27	28	23	32	24	25	10	26	17	19	26	19	11	5	40	15	41	20	20	12	15	15	19	19	56	17	61	5	29	24	36	29	37	38	12	16	30	33	12	13
hsa-miR-6724-5p	20	14	13	2	22	19	11	26	22	11	10	16	22	11	20	6	25	13	24	7	14	13	9	4	19	14	17	9	43	3	18	9	7	13	36	6	12	11	24	39	21	4
hsa-miR-6733-5p	3	5	3	1	5	4	0	0	2	2	2	0	3	1	7	1	2	4	2	2	2	3	2	4	2	5	3	2	6	0	1	5	3	4	2	6	1	1	2	1	4	4
hsa-miR-6741-3p	10	19	10	5	14	3	17	15	7	18	6	13	16	1	8	2	14	7	6	17	5	7	3	7	6	6	6	7	50	2	9	9	16	11	29	12	13	9	7	4	7	5
hsa-miR-675-3p	515	461	436	228	300	376	362	370	238	440	209	328	218	192	474	123	716	717	413	382	460	429	283	323	484	410	804	139	1191	108	636	395	425	760	567	450	270	486	427	634	375	225
hsa-miR-675-5p	137	190	204	67	145	123	92	69	101	240	158	97	102	117	112	40	132	158	113	128	141	135	92	146	123	123	292	77	406	29	346	106	155	425	280	200	161	179	202	213	298	100
hsa-miR-676-3p	5	11	8	4	15	4	4	6	2	4	3	11	12	3	7	4	10	15	9	4	5	8	4	0	3	3	9	5	21	0	14	6	6	7	9	6	2	5	5	15	4	3
hsa-miR-6764-3p	3	8	2	1	16	5	2	1	6	5	1	5	2	4	4	0	5	7	4	1	6	3	4	0	5	11	3	2	9	1	8	3	10	6	4	7	1	0	10	2	11	1
hsa-miR-6770-3p	6	6	8	3	9	1	10	5	6	8	15	5	10	3	3	1	10	3	8	2	2	3	6	2	3	7	11	4	16	2	7	3	5	3	5	13	10	3	8	10	5	1
hsa-miR-6772-3p	10	8	7	8	10	5	8	7	9	15	4	6	6	7	9	1	13	12	9	7	9	14	8	8	5	5	19	9	9	0	7	13	7	15	11	2	1	2	12	3	4	5
hsa-miR-6784-3p	1	2	2	3	0	0	5	2	1	2	2	4	5	2	3	0	1	6	4	0	1	1	2	2	0	3	6	1	13	1	7	1	2	5	2	2	2	2	1	1	6	4
hsa-miR-6786-3p	11	15	17	13	13	14	16	8	15	24	7	12	7	7	19	4	22	11	6	12	19	3	9	6	12	10	14	3	29	3	26	12	12	24	19	16	12	9	20	16	9	7
hsa-miR-6802-3p	4	8	7	1	1	2	2	2	1	5	0	2	4	1	5	0	6	2	1	2	3	3	2	0	1	0	5	1	10	1	2	4	7	3	1	2	1	3	4	0	3	1
hsa-miR-6803-3p	12	19	27	8	14	19	31	11	5	15	5	8	23	14	32	7	13	12	15	17	19	7	16	13	15	28	23	3	74	3	19	10	25	16	21	22	12	15	32	17	6	6
hsa-miR-6806-3p	1	2	7	4	5	2	5	5	4	1	3	0	3	0	3	0	0	0	1	0	0	1	1	3	0	3	1	2	6	0	5	3	4	2	6	6	5	4	1	2	1	1
hsa-miR-6809-5p	1	1	3	9	6	0	6	3	1	1	1	4	3	1	6	2	11	7	8	4	5	3	6	7	4	9	6	1	2	0	4	0	0	3	0	0	1	2	3	3	0	0
hsa-miR-6810-3p	20	18	14	6	14	9	22	17	14	4	8	17	8	9	18	0	18	8	6	5	18	5	13	14	12	4	19	2	43	2	16	12	10	10	19	10	4	10	21	17	5	3
hsa-miR-6818-5p	6	13	5	3	8	6	14	9	3	7	2	7	6	3	8	2	4	4	3	4	11	6	0	3	3	5	10	1	12	0	6	6	8	13	15	7	6	5	9	3	1	6
hsa-miR-6824-3p	4	4	2	5	2	3	5	5	3	6	3	4	4	4	2	1	2	4	2	3	4	3	4	2	2	4	4	8	14	3	1	1	12	6	7	10	3	8	10	3	3	1
hsa-miR-6837-3p	34	62	44	35	50	36	46	34	32	37	12	56	38	29	18	5	54	54	45	21	39	40	29	38	25	44	51	31	56	3	52	26	23	57	55	27	22	33	28	41	31	13
hsa-miR-6839-5p	11	11	17	3	5	0	13	8	14	6	7	3	0	6	4	4	4	9	23	1	8	9	7	8	5	15	22	9	33	1	14	12	11	22	5	4	5	3	8	4	11	5
hsa-miR-6842-3p	4	12	11	8	8	5	9	8	13	5	7	10	13	13	18	3	13	5	9	21	10	8	12	9	6	20	7	11	28	1	5	8	14	7	8	11	6	4	8	6	3	2
hsa-miR-6844	3	5	3	0	4	3	2	0	2	3	0	2	9	1	2	0	5	5	2	1	2	1	2	7	2	10	8	0	10	2	9	5	7	3	13	1	6	1	9	6	4	3
hsa-miR-6847-5p	5	13	5	4	6	2	11	7	4	10	2	2	6	4	2	0	6	5	0	1	6	4	3	4	3	6	5	3	15	1	18	9	6	5	4	2	1	5	5	4	4	2
hsa-miR-6852-5p	38	49	27	42	39	29	34	37	33	41	25	31	29	25	32	4	42	19	48	37	42	31	35	36	28	39	46	37	103	12	51	29	17	47	33	35	29	31	53	43	27	19
hsa-miR-6859-5p	13	6	2	5	5	12	12	4	9	10	2	2	5	7	9	2	5	8	6	4	6	9	4	8	1	7	9	5	21	2	7	7	9	7	18	3	4	8	11	4	9	3
hsa-miR-6862-3p	0	2	1	2	1	1	4	2	5	3	2	1	0	0	5	1	4	5	1	0	2	0	1	4	2	2	1	3	9	1	3	5	4	1	3	1	3	1	6	2	5	2
hsa-miR-6866-5p	17	20	16	14	13	13	15	26	10	14	3	24	16	11	11	2	21	7	16	8	23	13	4	12	18	8	21	13	34	4	28	13	15	22	13	13	6	17	15	14	7	15
hsa-miR-6868-3p	0	17	12	12	9	6	0	0	8	8	0	0	1	7	8	5	7	14	11	4	0	16	6	6	3	22	19	6	49	4	11	1	0	22	0	13	13	18	11	11	7	0
hsa-miR-6881-3p	23	27	26	8	7	12	14	17	23	17	3	9	5	9	24	2	26	31	19	21	9	23	2	4	15	26	19	6	25	3	19	10	6	21	23	8	10	27	27	9	17	9
hsa-miR-6882-5p	4	4	2	3	1	2	4	4	1	2	3	5	8	1	2	0	2	6	7	3	5	5	4	6	3	2	4	3	5	2	2	2	2	1	9	3	3	1	6	3	1	1
hsa-miR-7-1-3p	31	34	17	5	17	33	33	32	12	22	16	26	41	23	58	7	38	29	18	22	23	25	55	26	28	4	30	11	84	11	31	23	38	45	58	41	18	26	41	36	29	19
hsa-miR-7-5p	144	192	101	105	124	129	147	97	120	158	119	108	242	149	81	25	83	104	50	131	74	53	83	72	82	68	128	287	380	29	344	131	190	282	402	122	112	167	149	150	147	90
hsa-miR-708-3p	7	6	4	8	6	3	6	2	2	6	1	3	2	1	9	1	7	9	3	1	5	2	8	2	6	6	7	1	11	0	13	1	27	4	8	7	5	1	2	3	5	1
hsa-miR-708-5p	28	18	1	2	11	5	18	7	3	6	0	5	8	0	23	0	18	19	4	6	2	9	10	4	1	5	17	2	23	2	7	5	26	14	11	8	6	6	10	8	10	5
hsa-miR-7155-3p	5	7	4	2	9	2	4	3	4	3	1	2	3	0	4	1	3	4	1	2	3	4	1	3	1	3	3	3	11	3	3	2	8	2	3	3	6	3	2	4	5	2
hsa-miR-744-3p	34	35	25	16	27	33	22	26	26	14	8	22	19	16	44	8	27	40	20	35	30	26	30	17	35	28	38	13	67	10	45	25	42	25	43	30	23	31	48	35	27	27
hsa-miR-744-5p	1445	2460	2017	1547	1736	1599	2311	1879	1598	1866	848	1531	1743	879	2100	488	1680	1498	1681	1306	1760	1526	1117	1033	1194	1380	2371	1636	3603	441	3656	1657	1660	2916	3530	2062	1656	1631	3534	1862	1971	1030
hsa-miR-758-3p	429	603	420	316	453	350	355	304	201	408	220	326	353	159	370	161	592	759	452	423	573	432	400	424	500	493	789	254	1298	122	646	477	726	695	802	555	313	476	430	796	462	366
hsa-miR-758-5p	15	17	9	6	14	6	9	7	2	6	1	4	6	1	11	4	14	12	6	16	15	9	6	6	20	9	20	3	15	0	10	8	13	11	16	7	4	7	9	9	2	3
hsa-miR-765	2	2	6	2	3	0	1	0	3	3	4	2	3	2	5	1	0	4	2	1	2	2	3	1	2	3	4	0	4	2	8	3	4	3	5	3	3	2	6	0	4	1
hsa-miR-766-3p	237	503	203	212	228	255	264	235	250	559	110	409	241	130	287	61	325	373	301	396	307	201	279	158	239	325	788	135	588	72	316	210	201	543	439	217	153	244	263	253	298	120
hsa-miR-767-3p	3	5	4	2	6	2	2	1	14	11	2	2	2	1	1	1	8	5	1	7	4	6	8	10	5	5	9	5	15	0	4	5	2	25	5	5	4	1	5	7	12	4
hsa-miR-767-5p	478	644	473	219	1620	477	830	277	1372	1058	360	818	829	402	914	98	718	908	689	637	811	841	805	548	934	1085	1533	1356	2125	164	1475	534	307	1373	1382	733	402	551	935	903	1428	540
hsa-miR-769-3p	10	6	5	4	7	6	8	3	4	4	2	2	4	3	9	1	16	4	9	4	4	7	5	3	3	6	11	2	10	2	4	6	5	5	9	8	4	6	4	9	8	2
hsa-miR-769-5p	4129	6642	4248	3225	4513	3438	5663	4011	3098	4707	2575	3154	3954	2617	4547	1104	6133	4846	4000	4159	5110	4065	3261	3997	4691	4380	7436	7628	11947	1158	6096	4688	4098	6121	5556	5058	3932	4165	4884	4954	5267	2762
hsa-miR-770-5p	51	62	39	27	62	52	43	45	26	63	31	32	50	17	49	12	66	74	67	32	74	47	55	50	68	39	73	29	187	10	71	62	64	88	70	41	29	45	62	114	33	32
hsa-miR-7704	733	956	780	381	328	575	826	677	418	567	278	673	578	489	883	194	945	593	773	594	587	483	467	448	420	490	931	536	1631	241	693	621	631	662	623	902	439	588	596	583	399	234
hsa-miR-7705	94	109	97	66	110	90	104	112	67	125	59	72	76	83	93	44	128	109	121	35	127	96	130	124	113	118	209	85	235	26	157	94	96	201	95	107	90	43	162	126	87	69
hsa-miR-7706	735	1267	1015	806	1242	885	861	840	1004	1280	583	1055	845	718	820	245	968	803	1026	1047	1033	1091	838	1031	1017	1159	1463	754	2227	176	1116	882	908	1208	1253	905	642	801	926	1089	1004	537
hsa-miR-7854-3p	7	3	1	2	5	2	7	2	3	2	1	2	3	1	2	0	0	5	2	4	4	3	2	3	0	1	3	4	3	0	1	1	5	8	5	0	0	1	0	3	2	2
hsa-miR-7974	1	11	9	10	11	6	9	7	5	7	15	20	11	2	6	1	13	4	7	5	9	7	5	12	8	1	13	7	10	3	25	7	12	10	20	7	13	4	16	21	18	8
hsa-miR-7976	22	41	48	21	15	19	19	29	13	14	10	16	26	14	48	18	16	35	26	47	22	12	25	30	32	29	34	12	57	5	20	26	44	26	29	16	10	15	36	16	18	7
hsa-miR-873-3p	6	12	57	9	25	7	19	12	21	49	36	7	36	6	5	5	49	12	5	8	20	10	9	31	3	22	22	6	9	4	50	21	12	44	11	28	31	11	31	16	73	3
hsa-miR-873-5p	56	46	52	9	42	25	57	43	46	60	40	39	80	16	33	29	107	65	23	17	41	19	44	68	47	43	106	34	64	13	124	33	40	78	31	82	45	17	68	65	112	34
hsa-miR-874-3p	384	1043	711	296	864	695	497	606	582	873	312	507	410	477	1104	253	1189	808	723	540	1017	717	594	543	432	835	1264	178	1433	122	1321	502	562	1058	1234	819	532	681	791	799	499	341
hsa-miR-874-5p	143	436	213	102	182	146	158	206	187	158	76	137	117	127	387	66	249	182	244	195	228	167	168	171	117	182	311	46	615	39	353	139	185	217	409	214	129	242	306	247	103	75
hsa-miR-877-5p	35	44	66	36	87	39	77	46	52	62	34	42	35	21	43	7	99	58	50	40	79	95	33	40	43	69	94	11	107	12	91	33	50	100	117	53	42	37	89	47	79	46
hsa-miR-887-3p	165	296	153	98	247	176	145	188	98	147	133	159	136	86	70	36	161	181	164	59	148	107	125	122	138	120	209	89	534	38	358	190	234	311	379	224	177	137	271	353	226	125
hsa-miR-887-5p	11	20	15	9	19	12	8	13	7	5	8	9	6	1	9	2	15	11	9	10	9	6	7	11	14	10	18	4	37	0	15	11	4	7	11	5	7	3	10	3	6	6
hsa-miR-889-3p	9888	10907	6652	5512	6587	6287	8653	5726	5364	8791	4106	9837	9356	4466	5005	1437	7576	7947	6367	5044	9175	6192	6729	7781	8915	9732	12015	7218	22523	3660	14689	11382	17850	13579	15765	9021	6685	11920	8913	17121	6592	7879
hsa-miR-889-5p	7	5	10	3	3	5	2	4	5	4	5	12	9	5	2	4	8	6	10	0	11	2	3	4	10	12	3	6	12	1	6	13	19	16	6	15	1	7	20	14	3	2
hsa-miR-9-3p	3	15	4	6	2	5	5	6	0	4	2	4	5	5	25	1	3	9	16	2	4	13	7	3	8	10	14	1	21	1	6	13	11	6	6	2	9	7	13	15	11	11
hsa-miR-9-5p	567	892	322	280	317	476	661	721	347	431	445	388	360	511	771	68	440	509	798	293	722	762	546	189	914	638	602	644	1365	159	498	908	681	627	1013	436	905	495	525	1618	558	543
hsa-miR-92a-1-5p	56	61	48	26	62	43	49	31	22	50	46	18	39	42	71	6	49	58	44	63	41	48	35	56	43	50	64	30	105	12	94	41	62	56	79	30	43	58	77	40	56	26
hsa-miR-92a-3p	186398	247690	182899	140073	189655	122383	214598	242707	137899	154815	99897	94318	172992	110339	194036	61001	200264	122753	144051	272195	156709	129872	117821	169440	150737	147542	254130	102890	533799	39080	205660	135973	159411	152644	188569	148499	89636	112998	211907	146690	125656	72673
hsa-miR-92b-3p	8194	18970	14106	14445	15447	10671	15406	10748	9185	15829	10697	9927	14686	7220	10092	4007	14186	9659	13407	15383	13131	10251	11043	14101	13249	13892	20098	9557	26554	2461	15815	9817	16601	16352	18188	14005	7446	10635	17708	17563	14005	7133
hsa-miR-92b-5p	8	25	16	17	10	7	24	8	15	14	11	11	13	5	17	1	4	6	6	9	8	4	6	10	14	12	26	10	21	4	8	8	8	18	21	11	12	22	25	15	11	6
hsa-miR-93-3p	166	280	191	67	122	133	142	187	128	114	47	97	106	70	197	39	173	172	145	171	114	98	121	112	107	86	209	27	912	31	221	180	264	152	381	158	70	204	175	193	86	74
hsa-miR-93-5p	16913	19440	23140	10442	13804	12707	17669	23913	12356	16611	9133	13898	18176	11752	19701	6345	17490	13013	13829	24960	16041	11445	11412	12491	14843	13606	27570	11311	60462	3453	24449	16943	25023	24219	27129	13692	10019	14840	24563	18840	15934	7840
hsa-miR-934	173	246	186	63	152	157	170	137	139	178	102	178	175	114	196	63	252	179	151	60	160	196	144	157	138	144	248	209	550	78	222	179	144	234	248	169	165	66	232	216	214	140
hsa-miR-937-3p	50	69	57	30	41	56	66	32	38	41	36	29	24	18	57	12	42	53	41	61	51	34	10	36	28	65	57	54	101	10	48	21	29	50	85	36	20	19	98	43	33	29
hsa-miR-940	14	27	12	1	15	17	14	8	15	9	4	9	12	8	9	8	26	13	18	6	10	9	11	8	9	16	20	5	22	5	19	3	11	20	19	12	14	8	24	11	12	12
hsa-miR-941	3953	5686	3989	2188	1972	4047	2528	1843	1266	1984	2410	4422	4250	2943	8019	1266	3996	2370	1687	3803	5716	4945	4694	5668	5337	5532	3076	936	5893	792	2403	1413	2926	2454	4573	3643	3126	3221	1939	4855	3273	862
hsa-miR-942-5p	29	38	35	13	25	12	19	42	24	7	13	14	14	8	27	13	23	16	33	32	17	6	9	27	23	16	27	7	64	4	28	26	37	27	22	12	9	10	41	11	24	14
hsa-miR-944	190	185	111	86	142	157	150	125	165	175	112	143	80	122	194	42	131	168	164	105	191	245	168	162	180	158	314	328	468	44	193	172	101	274	292	134	188	98	205	129	193	86
hsa-miR-95-3p	14	11	6	5	13	19	12	10	4	6	0	11	9	6	6	0	6	13	8	7	24	10	11	14	21	15	9	5	23	1	7	12	12	9	31	23	20	14	12	16	5	4
hsa-miR-96-5p	174	169	162	127	179	124	128	133	193	127	142	161	245	89	609	142	627	339	507	391	234	296	235	532	497	364	855	64	425	42	238	182	165	234	208	98	118	79	142	145	167	77
hsa-miR-98-5p	3223	5076	3720	3265	3357	3922	3616	5141	2424	5221	2498	3303	5200	3202	4368	1078	3126	3027	2822	4675	3060	2568	2994	2298	2542	3149	5179	2753	10816	834	7238	3661	5694	7185	7098	3291	2659	4017	5197	5067	3977	3158
hsa-miR-9898	8	25	16	5	8	3	21	5	8	7	2	8	2	10	10	8	11	9	22	3	9	8	6	7	6	11	14	7	35	5	19	12	15	21	31	8	2	12	27	6	12	8
hsa-miR-9901	2	2	1	2	3	4	3	2	1	1	5	1	7	1	3	1	3	3	5	1	2	1	3	5	4	7	6	1	2	0	2	1	2	4	6	2	1	1	2	3	3	4
hsa-miR-9903	12	11	15	2	14	2	6	14	2	5	5	8	11	1	6	2	12	13	2	3	6	4	4	4	4	8	14	5	22	2	23	20	6	10	6	7	77	0	10	14	6	5
hsa-miR-99a-3p	79	77	37	17	50	48	48	56	23	53	12	28	76	19	30	8	62	75	34	28	36	45	50	25	40	64	60	35	151	16	72	59	44	42	60	67	45	41	43	50	50	21
hsa-miR-99a-5p	1590	2226	1341	984	1674	1876	1060	1544	971	1523	919	1227	2168	618	2374	637	3694	3304	1731	2312	2118	2344	2613	1514	1918	3690	2856	647	2794	291	1975	1327	1539	1713	1631	1481	902	1588	1412	1913	1112	800
hsa-miR-99b-3p	375	448	225	146	341	348	325	308	284	323	227	283	280	173	384	71	380	403	340	194	365	341	242	288	306	305	487	311	781	75	596	314	247	427	547	363	263	271	417	450	404	186
hsa-miR-99b-5p	290594	308345	162683	174941	177417	240323	190594	217958	175328	187112	143373	229636	240941	127879	615537	102063	488700	524498	443693	470940	343374	385589	328013	359472	427473	505814	490758	87393	351050	49321	217155	162826	126438	205196	238854	142147	123248	170753	175966	194612	170618	83215
hsa|chr1:110230702..110230763:+	2	13	3	5	11	2	4	5	3	6	5	3	4	11	11	0	18	4	2	1	6	12	1	5	5	11	7	14	9	1	8	4	0	11	16	1	5	4	13	3	6	3
hsa|chr1:16548927..16548981:+	1	9	0	8	0	1	0	0	6	1	1	0	0	0	6	0	2	3	0	0	2	0	4	1	1	1	8	5	19	3	11	0	8	2	11	0	2	6	10	1	0	4
hsa|chr1:16681268..16681322:+	1	9	0	8	0	1	0	0	6	1	1	0	0	0	6	0	2	3	0	0	2	0	4	1	1	1	8	5	19	3	11	0	8	2	11	0	2	6	10	1	0	4
hsa|chr1:172138797..172138896:-	26	26	13	11	30	24	8	14	4	8	12	5	5	2	9	6	17	26	9	12	14	15	8	6	4	25	17	4	28	4	11	14	12	15	28	13	11	1	12	11	28	13
hsa|chr1:176570671..176570752:+	27	15	2	44	9	60	12	53	22	18	36	12	42	21	46	0	3	29	8	13	28	8	56	91	51	14	20	9	88	19	14	102	70	19	30	64	31	27	13	39	18	8
hsa|chr1:182391716..182391790:-	3	9	9	8	7	6	3	3	9	3	5	2	4	3	9	3	9	2	9	6	10	4	2	12	3	7	8	4	11	4	15	13	11	2	14	5	2	4	8	10	8	5
hsa|chr1:20033844..20033924:-	12	16	8	10	9	9	24	9	10	5	4	7	2	2	6	1	7	11	6	11	15	8	2	9	4	6	9	11	47	0	4	5	17	20	9	10	6	2	9	10	3	14
hsa|chr10:102227075..102227135:-	19	25	27	10	20	29	27	16	7	18	12	12	35	20	7	6	17	18	19	5	9	25	18	13	12	14	26	3	42	4	34	35	11	20	21	7	10	18	11	40	13	10
hsa|chr10:126387726..126387782:-	69	50	47	50	9	59	56	72	14	16	30	35	56	36	101	13	46	30	70	24	73	46	20	57	64	58	59	28	57	16	46	46	36	42	72	83	52	78	96	96	61	24
hsa|chr10:23393408..23393466:+	4	6	13	22	18	9	22	10	8	9	8	9	6	7	16	5	16	5	13	7	5	5	4	6	4	15	16	5	36	2	16	14	15	12	21	4	4	11	14	20	19	1
hsa|chr10:43471238..43471296:+	3	8	10	16	7	6	12	5	17	10	3	4	10	6	5	2	13	7	14	6	10	3	6	9	3	10	7	9	13	5	7	15	8	12	15	8	9	7	14	6	7	9
hsa|chr10:8293792..8293854:+	5	9	6	2	4	4	7	6	9	5	8	4	6	7	16	3	11	6	7	1	9	4	6	4	7	8	11	9	23	4	7	7	4	6	12	7	6	5	9	6	8	3
hsa|chr11:100970875..100970931:+	10	26	17	3	13	9	12	16	4	7	4	12	12	7	14	2	4	7	3	1	8	9	9	8	12	5	16	14	16	4	17	2	8	21	13	7	3	2	15	9	9	7
hsa|chr11:119094631..119094713:-	6	13	20	14	14	10	24	18	7	20	5	6	19	3	5	8	20	7	17	60	16	6	8	7	6	16	21	3	39	1	12	13	25	12	18	12	2	12	24	26	5	8
hsa|chr11:1477616..1477670:-	5	3	1	3	3	1	9	2	2	1	1	3	1	2	3	1	3	2	1	1	2	3	3	2	3	3	3	4	4	1	5	1	3	5	3	1	2	3	3	2	5	1
hsa|chr11:73235747..73235814:+	6	6	11	3	2	2	7	8	3	6	0	6	1	1	8	1	8	13	5	3	4	4	2	4	7	12	8	11	8	2	2	3	6	4	3	0	7	10	5	2	6	3
hsa|chr11:77550946..77551002:+	14	27	0	19	3	105	11	0	19	24	17	0	20	2	0	0	14	0	8	0	0	0	0	122	25	7	42	3	62	11	1	94	0	24	0	71	17	5	19	39	21	3
hsa|chr12:122421023..122421091:-	3	4	9	2	0	4	0	2	0	2	1	8	0	2	10	2	9	3	7	3	1	10	6	2	5	7	17	1	6	0	2	1	4	1	2	0	3	1	1	1	0	0
hsa|chr12:122421025..122421090:+	3	4	9	2	0	4	0	2	0	2	1	8	0	2	10	2	9	3	7	3	1	10	6	2	5	7	17	1	6	0	2	1	4	1	2	0	3	1	1	1	0	0
hsa|chr13:54621165..54621228:+	6	19	8	5	2	8	3	7	9	5	8	6	12	12	10	1	7	7	0	8	4	7	10	9	10	5	4	16	10	5	14	9	5	2	7	0	7	12	6	8	5	2
hsa|chr14:102907291..102907350:+	9	15	21	9	18	11	27	11	6	15	3	14	3	13	9	4	26	23	16	8	20	22	4	12	6	24	29	5	32	3	13	5	4	33	16	4	11	17	20	5	18	7
hsa|chr14:74948583..74948657:-	8	27	27	11	22	6	28	21	15	10	4	15	12	6	6	3	13	7	7	7	18	26	6	5	9	23	30	12	24	5	17	8	10	15	25	12	12	25	36	9	11	2
hsa|chr15:70466771..70466834:-	25	37	68	42	1	63	34	3	2	5	13	1	36	12	32	15	47	2	1	10	2	38	0	1	1	31	2	57	6	40	12	11	2	4	6	48	11	7	3	1	36	21
hsa|chr15:70466772..70466836:+	25	38	67	44	1	64	33	2	2	5	13	1	35	12	33	14	43	2	1	10	2	40	0	1	1	31	2	56	6	39	12	11	2	4	6	47	11	7	3	1	37	21
hsa|chr15:74199663..74199725:-	6	9	8	11	10	6	9	5	16	11	6	10	4	4	9	2	3	9	13	7	11	17	10	7	3	9	9	8	9	9	11	6	6	11	15	2	6	7	17	8	10	10
hsa|chr15:82756010..82756068:+	1554	2014	1692	1206	1224	1511	1801	1883	1396	1692	715	1568	1517	1139	1505	428	1392	1169	1438	761	1348	1419	943	935	948	1596	2188	2482	3502	340	2350	1794	1493	2261	2207	1578	1236	1257	2084	1648	1258	884
hsa|chr16:67435577..67435627:+	1	0	3	3	1	5	2	1	2	8	4	6	2	7	8	1	6	3	5	2	5	5	2	2	5	2	8	2	3	0	3	1	1	8	3	9	4	0	14	0	2	1
hsa|chr17:17818308..17818369:-	5	7	3	2	1	8	19	4	13	4	4	10	3	1	8	3	10	11	13	3	11	12	5	4	11	9	6	1	14	4	4	3	9	2	10	4	6	7	6	1	6	5
hsa|chr17:39297420..39297477:+	0	0	0	0	0	0	0	0	0	16	0	0	0	0	0	0	0	1	94	0	0	0	0	0	1	0	44	0	52	0	34	39	45	26	0	1	0	1	38	0	1	1
hsa|chr17:42311190..42311259:+	4	24	12	6	3	3	21	11	13	19	3	12	7	3	6	3	5	7	2	3	8	10	4	9	6	10	15	17	22	4	10	2	11	14	7	4	12	11	16	1	16	9
hsa|chr17:44266964..44267022:+	4	4	5	2	2	0	4	4	0	3	0	5	3	0	4	0	0	1	1	2	1	1	0	2	0	3	2	0	14	0	5	2	8	2	2	1	2	1	8	2	0	2
hsa|chr17:59274103..59274167:+	4	7	4	2	5	8	2	5	3	11	3	1	4	3	15	0	4	6	8	0	7	10	3	6	2	4	10	6	8	3	10	9	2	8	10	10	6	1	2	4	4	2
hsa|chr17:59274104..59274165:-	7	5	6	3	8	16	9	11	9	6	4	12	20	10	10	1	5	3	5	5	16	5	6	5	7	3	6	3	25	7	15	7	13	8	22	9	9	5	14	15	13	6
hsa|chr18:58415723..58415779:+	0	2	0	0	0	1	0	0	1	6	3	1	1	3	1	0	0	1	30	1	0	0	1	0	0	0	21	0	17	0	7	3	11	10	0	1	0	1	11	1	0	1
hsa|chr19:12952628..12952690:+	1	3	11	3	2	5	5	3	4	2	1	2	3	4	2	5	2	1	4	1	0	0	1	1	2	4	6	0	12	0	1	0	5	2	5	6	2	2	3	5	0	0
hsa|chr19:13836429..13836527:-	47	27	19	19	19	38	23	28	8	11	9	18	20	34	73	13	48	66	65	67	27	47	51	35	32	79	49	7	28	3	5	13	12	20	16	9	14	5	26	15	26	7
hsa|chr19:40282557..40282626:-	14	15	10	1	5	6	6	4	7	10	2	5	7	2	10	3	10	11	8	6	7	3	2	5	7	4	4	5	9	3	5	8	3	3	4	3	11	1	2	4	5	2
hsa|chr19:51692775..51692881:+	21	16	9	8	24	22	18	17	6	8	6	7	11	11	15	4	7	16	19	13	13	15	14	17	15	10	18	3	21	6	13	12	5	4	11	12	7	6	15	13	11	10
hsa|chr19:53671960..53672055:+	24	9	12	9	8	10	12	12	9	4	6	5	20	6	11	3	17	14	14	11	6	8	12	16	11	11	12	11	35	8	10	14	15	11	8	19	12	3	27	10	44	10
hsa|chr19:53702750..53702808:+	1916	2193	1868	1188	1490	1490	1867	2091	1563	1656	1578	1667	1721	1682	3365	576	3360	2235	2992	2469	2693	2535	2554	3447	2886	2247	3606	1527	4478	471	2124	1605	2009	1964	2073	2245	1836	1545	2547	2036	2002	1181
hsa|chr19:53758246..53758304:+	4684	4724	3597	1256	3741	4818	4259	4719	3978	4509	3511	3524	4449	3852	3982	735	5629	3547	4448	642	3942	3482	2994	3778	3489	2965	6324	3509	14076	1377	6430	4733	4342	7619	6291	6532	3985	1019	7208	6058	6356	2926
hsa|chr19:57439111..57439173:+	27	29	47	29	26	38	23	34	22	28	14	13	31	18	46	12	43	58	49	55	39	24	32	53	50	32	53	34	109	16	53	35	42	45	34	29	16	24	30	26	30	14
hsa|chr2:241736026..241736112:+	6	9	2	4	5	3	1	3	2	4	2	1	5	1	10	0	3	4	2	3	1	3	9	2	5	1	1	0	1	2	2	6	2	4	2	1	3	2	3	8	2	1
hsa|chr2:46348794..46348872:+	31	40	29	14	17	14	15	29	15	12	14	14	10	8	65	14	31	36	31	16	33	28	23	45	29	18	49	12	51	9	19	20	11	17	31	14	16	5	23	30	17	16
hsa|chr2:46825201..46825276:+	5	11	11	4	4	2	3	11	7	10	3	2	6	0	5	1	0	3	1	4	2	2	3	1	2	2	9	2	34	0	9	9	5	17	12	5	13	4	6	2	10	5
hsa|chr2:72563284..72563345:+	7	2	5	2	9	2	7	5	5	5	3	4	3	1	11	2	4	3	6	2	5	4	10	1	1	2	7	1	6	5	5	3	7	8	2	1	1	1	7	8	2	5
hsa|chr21:33551827..33551891:+	100	111	149	84	70	102	181	132	114	155	37	88	90	73	117	62	167	161	120	44	121	141	57	58	95	90	270	78	152	21	85	50	47	172	136	34	100	82	200	46	101	51
hsa|chr22:35335670..35335731:+	4	4	1	3	7	2	2	4	1	3	2	1	2	3	2	0	1	1	2	4	7	1	0	3	0	1	5	0	3	0	7	2	2	6	2	2	1	7	2	3	1	0
hsa|chr3:186787300..186787359:+	156	265	181	129	182	163	248	219	172	200	74	144	133	82	215	50	220	149	219	128	207	176	140	222	205	259	359	159	560	51	182	199	267	302	291	244	151	87	248	207	174	109
hsa|chr3:189829937..189829995:+	6	3	6	0	6	3	11	3	0	3	1	10	5	5	9	0	5	10	2	2	8	6	1	2	5	2	11	3	41	5	4	9	8	9	13	7	6	0	8	6	1	0
hsa|chr3:31161717..31161774:-	190	203	58	54	147	106	100	106	97	127	168	132	151	121	115	9	104	190	149	80	82	100	207	137	166	69	123	63	270	73	245	110	94	164	198	63	87	58	149	97	136	88
hsa|chr3:52523356..52523426:+	13	10	12	8	7	5	4	7	4	8	5	6	5	7	11	5	13	5	4	6	9	4	11	10	4	10	7	5	24	3	18	6	12	7	13	10	8	4	6	16	9	6
hsa|chr4:103422118..103422179:+	21	20	6	4	11	6	6	19	1	3	4	18	14	9	40	1	21	18	25	2	12	7	8	7	3	12	4	14	14	7	14	4	6	5	14	4	3	1	41	14	10	2
hsa|chr4:2833961..2834023:+	9	25	17	16	8	4	27	38	9	10	3	8	6	5	8	7	11	15	10	5	13	22	7	11	8	8	16	16	42	3	14	17	13	32	26	17	30	13	13	7	12	5
hsa|chr4:48058280..48058345:-	3	6	10	1	2	2	3	1	1	3	1	4	3	3	11	0	6	0	9	2	6	5	2	1	10	7	7	0	11	1	4	3	6	5	2	1	1	5	7	5	4	2
hsa|chr4:52662414..52662494:+	10	12	6	5	7	8	14	6	7	21	5	10	9	13	7	4	16	6	14	3	15	11	17	11	9	24	14	15	13	6	13	6	3	20	8	11	6	3	13	11	14	10
hsa|chr4:8363174..8363237:-	104	95	128	93	83	114	102	143	138	206	29	114	99	71	141	37	189	172	163	87	102	324	78	135	203	187	324	159	164	23	156	41	76	218	232	61	128	113	191	73	104	29
hsa|chr5:154685788..154685848:+	19	19	10	5	8	8	7	9	5	17	12	7	12	7	9	1	13	6	11	5	11	6	15	12	13	1	22	17	34	4	21	12	13	19	17	9	16	3	18	8	16	4
hsa|chr6:132817287..132817343:+	2	10	5	1	7	5	3	4	5	6	1	3	3	1	9	0	5	5	2	3	4	1	2	3	3	4	7	3	21	0	3	5	3	12	19	5	5	1	8	4	7	2
hsa|chr6:158764677..158764735:-	7	6	5	1	4	7	12	14	5	7	2	4	8	1	6	2	8	21	7	9	6	6	8	11	4	3	9	0	19	2	10	10	2	1	16	12	3	12	11	6	3	1
hsa|chr6:158772365..158772434:-	11	23	17	14	10	15	26	28	15	16	6	22	9	5	20	4	20	29	20	22	16	29	18	21	22	28	24	6	20	7	8	16	6	21	30	10	9	20	20	10	19	12
hsa|chr7:143239821..143239898:-	5	12	7	5	6	4	14	11	8	16	1	5	12	6	17	4	9	16	21	3	5	16	4	4	8	9	9	14	32	8	9	2	12	18	15	10	12	8	17	8	6	7
hsa|chr7:143239824..143239899:+	5	12	7	5	6	4	14	11	8	16	1	5	12	6	17	4	9	16	21	3	5	16	4	4	8	9	9	14	32	8	9	2	12	18	15	10	12	8	17	8	6	7
hsa|chr7:54904939..54905007:+	3	5	3	6	6	3	5	12	7	3	3	4	1	2	8	3	13	6	3	3	2	3	8	8	5	3	5	1	11	4	2	5	3	3	2	5	6	1	3	1	5	3
hsa|chr9:32456301..32456370:-	11	21	16	15	15	9	8	24	21	14	12	9	12	4	13	4	14	24	14	16	24	28	18	4	8	13	30	23	61	12	6	23	13	21	15	19	14	11	14	17	26	16
hsa|chr9:99019578..99019644:+	1	10	1	3	2	2	7	2	6	6	2	8	8	1	11	0	3	3	8	2	2	4	2	5	3	11	6	7	10	3	2	5	4	6	4	3	1	6	1	14	5	1
hsa|chrX:136550890..136550948:+	95	77	56	25	54	64	71	101	86	45	34	35	86	29	121	25	115	79	90	3	64	79	73	71	61	69	94	53	217	23	64	68	44	70	73	70	69	25	53	82	87	51
hsa-miR-1299	453	31	53	48	7	19	7	338	199	0	30	1	11	5	0	19	128	12	1	12	7	48	0	10	118	18	0	10	29	0	19	6	2	1	15	130	36	35	16	120	40	5
hsa-miR-1910-3p	3	9	5	0	1	1	3	2	5	0	1	1	1	1	3	0	2	4	5	4	4	9	0	0	1	1	2	1	10	1	5	2	7	4	19	3	1	5	2	1	5	1
hsa-miR-2113	1	4	0	0	13	9	4	4	6	0	2	0	5	0	6	1	6	7	5	4	8	0	1	10	2	3	1	3	9	0	14	5	0	1	0	0	1	0	1	3	1	0
hsa-miR-3130-5p	5	15	10	2	3	4	14	19	0	0	9	3	5	12	18	2	16	8	0	3	10	9	0	18	1	14	0	3	0	2	7	0	14	1	11	10	8	9	0	12	19	0
hsa-miR-3174	2	0	0	1	4	1	1	5	0	0	2	6	5	0	10	0	2	1	1	1	5	4	1	2	0	4	2	2	5	0	2	4	5	4	4	6	1	1	5	4	1	1
hsa-miR-3929	1	0	5	1	10	4	4	7	5	0	2	1	3	0	2	1	10	1	6	3	1	6	0	0	2	2	6	3	1	0	8	5	4	2	3	0	5	0	8	0	3	1
hsa-miR-410-5p	4	3	4	3	1	2	0	4	2	0	3	3	3	0	1	0	2	2	1	3	1	0	4	0	5	2	1	1	1	2	3	11	6	7	1	5	2	3	2	4	0	1
hsa-miR-4707-3p	14	4	12	2	6	0	7	22	0	0	2	4	2	2	22	3	7	4	4	2	4	1	1	2	1	2	3	3	0	0	0	0	0	0	8	4	1	5	5	2	2	0
hsa-miR-490-5p	4	11	9	1	3	16	3	3	11	0	6	1	3	0	10	0	6	3	6	5	4	8	1	3	2	2	0	1	3	0	3	0	0	0	2	2	1	1	2	4	4	0
hsa-miR-5189-5p	1	1	12	5	1	0	1	4	0	0	3	4	0	4	2	3	0	4	3	9	2	0	1	8	5	6	0	0	0	0	0	1	13	0	3	11	3	0	20	2	0	0
hsa-miR-891a-5p	5	17	5	0	0	3	9	5	0	0	3	5	1	0	0	1	2	0	6	3	3	3	2	4	2	2	5	3	18	0	1	8	3	1	12	6	0	0	0	7	1	0
hsa|chr11:93730516..93730576:-	7	9	8	4	5	7	12	6	5	0	3	18	5	0	4	4	7	11	12	0	7	0	5	0	4	8	0	2	30	3	3	3	13	0	5	12	0	8	11	9	4	0
hsa|chr16:81533905..81533966:+	1	1	0	1	5	0	3	2	1	0	1	2	1	1	11	1	1	7	2	5	5	5	8	3	4	6	7	3	3	0	2	0	3	3	3	4	1	2	1	1	1	1
hsa|chr17:81822802..81822858:-	3	6	6	0	4	5	5	6	2	0	3	5	4	3	3	2	8	1	6	0	2	0	17	5	9	3	4	3	11	0	2	3	10	2	8	6	1	6	9	7	6	1
hsa-miR-187-3p	8	4	8	6	3	2	2	26	2	0	0	4	3	1	2	3	2	2	0	2	5	6	3	3	0	1	2	1	5	6	14	7	2	3	8	6	4	1	1	10	1	4
hsa-miR-1304-3p	1	0	7	0	0	0	156	0	0	0	0	0	0	0	1	1	8	0	1	0	0	0	0	0	0	0	0	435	1	52	1	0	1	1	0	388	2	0	1	2	1	1
hsa-miR-23c	1	0	0	0	1	1	0	0	0	0	0	0	0	0	3	3	5	2	0	2	6	5	3	2	2	4	4	3	8	0	9	4	5	5	5	8	6	7	1	8	5	3
