# Supplementary material for: Variation of microRNA expression in the human placenta driven by population identity and sex of the newborn
Source: BMC Genomics. 2021 Apr 20;22:286. doi: 10.1186/s12864-021-07542-0 (PMC8059241; doi:10.1186/s12864-021-07542-0)
Supplement: Supplementary file 4 — Additional file 4: Table S4. Quantile normalized miRNA expression after remove batch effect. [file 12864_2021_7542_MOESM4_ESM.xlsx]

## Sheet: Sheet1
Table S4. log2 transformed and quantile normalized miRNA expression after remove batch effect(removeBatchEffect in R) and remove four outliers
miRNA with chormosome corrdinates was novel miRNA identified in our datasets
ID	E15	E16	A7	X1	E11	A13	S5	X15	X14	E2	S9	S10	E12	E9	A6	A16	X12	X5	S3	E7	S6	E3	S11	A8	X14.1	X8	A17	X13	X10	S4	X14.2	E10	A14	E20	X3	S7	A2	X7
hsa-let-7a-3p	7.94215	7.03806	7.90391	7.302	8.01912	7.65496	7.72404	7.18242	6.72791	7.02808	6.94846	7.63634	7.48437	6.88743	7.89291	7.53963	7.59421	7.47208	7.40164	7.68265	7.05532	7.08576	7.40164	7.77892	7.3695	7.48395	7.9351	7.89774	7.68839	7.61814	7.27873	7.05262	6.70777	7.41995	7.29594	7.59688	7.24939	7.36722
hsa-let-7a-5p	17.838	18.2193	18.371	18.371	18.2193	17.838	18.0849	17.674	18.2193	18.2193	18.2193	18.2193	18.0849	17.7674	18.3025	17.7674	18.3025	18.1298	18.229	18.1298	18.1298	18.0381	18.229	18.393	18.0381	17.8511	17.9794	18.4926	18.2655	17.8511	18.2655	18.2655	17.642	17.9794	18.1137	18.1137	18.2655	18.4926
hsa-let-7b-3p	4.43407	4.97843	4.74966	4.73393	4.30135	5.11761	5.61302	4.20659	5.21467	3.54116	5.58128	5.28311	4.97148	5.88163	5.07798	4.58435	4.8232	4.47426	4.44029	4.58829	5.41478	4.05811	4.77142	4.98857	4.79839	5.00297	5.5923	4.19899	4.62088	5.77233	4.95769	5.15007	4.55318	3.92058	4.81485	4.85659	4.62648	4.65946
hsa-let-7b-5p	12.4258	12.8644	12.7268	12.5639	12.4919	12.7786	12.7599	12.3081	13.2042	12.7268	12.9557	13.0928	13.1188	12.9308	12.696	12.6299	12.8012	12.6659	12.7336	12.9827	12.9308	12.0844	13.0167	13.0414	12.7336	12.4726	12.405	13.1602	12.3013	12.7128	13.2443	12.8793	12.4726	13.0797	12.6881	12.3674	13.1046	13.1298
hsa-let-7c-3p	2.2919	2.37956	2.65042	1.71241	1.10855	0.210305	1.99256	1.99256	1.57991	0.697147	1.64039	2.61863	0.898987	2.0574	2.3622	0.280604	2.84701	1.13367	1.13367	0.427577	1.86566	1.23494	2.28592	2.6404	1.82941	1.62846	1.10842	1.96022	0.918489	2.84979	1.45633	1.27466	2.73562	1.79681	1.52066	2.37833	1.8733	0.272248
hsa-let-7c-5p	11.9686	12.4601	12.0925	12.1519	12.5546	11.8094	11.9686	11.4106	12.1782	11.9199	11.9449	12.7606	11.5263	11.3782	12.1484	12.262	12.5762	11.7363	11.9979	12.262	12.4356	11.2206	11.6789	12.9948	11.9979	11.7357	11.7357	12.7279	11.8701	12.048	12.1116	12.0829	12.171	11.9877	12.0173	12.0173	12.0173	12.2235
hsa-let-7d-3p	7.55314	7.82925	7.82925	7.353	7.07197	7.59764	8.09707	7.28985	7.10029	7.09024	7.23735	7.32843	7.50752	8.1406	7.74573	7.39189	7.55853	7.27969	7.45944	7.28932	7.46841	7.46841	7.27007	7.45944	6.90079	7.72966	6.95482	7.44298	7.33142	7.99749	6.87596	7.7721	7.53248	7.53248	7.98487	7.29949	7.17028	7.26098
hsa-let-7d-5p	9.84909	10.4117	10.5013	9.88652	10.102	10.0166	10.4394	10.2104	10.7443	10.5765	10.102	10.7215	10.86	10.5003	10.6595	10.0773	10.0698	10.2768	10.1064	10.593	10.4102	10.0698	10.1472	10.6416	10.5293	10.6494	9.65782	10.9053	10.1513	10.729	10.6222	10.3876	9.79119	10.2907	10.3876	10.0226	10.1513	10.6753
hsa-let-7e-3p	6.54478	6.88492	6.73897	6.91646	6.49085	6.75276	6.98876	6.41307	6.77895	6.50503	6.75766	6.45807	6.85668	6.27229	6.66961	6.86834	7.22587	6.61761	6.72915	6.71251	6.65459	6.30038	6.93004	6.95151	6.45606	6.58844	6.86258	6.66087	6.20432	6.69235	6.35842	6.83376	6.8869	7.10646	6.68707	6.99176	6.08746	7.12656
hsa-let-7e-5p	14.1091	14.6362	14.4677	14.7913	14.8188	14.6761	14.3281	14.003	15.0522	14.7179	14.3586	14.5404	14.255	14.01	14.5021	14.4693	14.7518	14.5392	14.7306	14.5921	14.5649	14.2871	14.3932	14.7518	14.6428	13.8598	14.465	14.9516	13.9392	14.2154	14.83	14.8	14.1849	14.7477	14.708	14.5747	14.8635	14.6146
hsa-let-7f-1-3p	2.50022	2.58788	1.73136	1.92073	0.444936	1.2563	2.20088	0.591909	2.82349	1.85416	1.8487	0.486646	2.83972	1.91507	2.56659	2.13068	1.29758	1.88816	0.458676	1.57662	2.07005	2.51996	0.458676	2.39515	2.0338	2.88292	1.69231	1.79989	2.41153	2.31844	1.79989	2.22919	1.83062	0.695715	1.44321	2.14526	1.9784	-0.140455
hsa-let-7f-2-3p	2.56909	2.16481	2.26282	2.11415	2.20107	2.71215	3.1122	2.62849	1.59323	2.34	2.55369	2.02026	2.64473	2.47358	4.64283	1.7054	2.46812	2.78285	1.28198	2.3825	2.96061	2.01397	3.21405	1.34601	1.26659	3.42721	3.07154	2.55381	1.65057	2.2167	2.41456	2.2167	1.86035	2.73346	2.39633	2.50624	1.96993	1.89928
hsa-let-7f-5p	15.6829	16.1095	16.3837	15.7426	15.8613	15.9942	16.3837	15.4606	16.2347	15.7426	15.6829	16.3837	15.8613	16.0379	16.5118	15.6505	15.6505	15.9842	16.0379	15.9321	16.1111	15.7111	15.7111	16.1111	16.1111	16.1203	15.6262	16.1203	15.8722	16.7293	16.1203	16.2455	15.6937	15.7534	15.8722	15.8722	15.6262	15.8722
hsa-let-7g-3p	2.03614	1.19292	3.0843	1.27556	1.79255	2.36258	3.02718	2.08039	1.66774	3.43142	2.23216	2.70647	3.07381	2.55196	2.30348	1.86757	2.54942	2.37491	2.75135	2.17547	2.51705	3.01493	1.11667	2.13205	2.30348	1.59935	2.68451	1.59511	2.09051	3.51509	1.98439	1.79624	2.48112	2.1527	2.18348	1.88345	3.25845	2.7388
hsa-let-7g-5p	13.89	14.4631	14.5589	14.0318	14.0051	14.1079	14.0762	13.7426	14.3904	14.0318	14.0051	14.5988	14.2813	14.09	14.7626	13.9173	14.051	14.09	14.1864	13.9473	14.4018	13.9173	14.051	14.4769	14.1234	14.5416	13.6726	14.575	13.9373	14.575	14.42	14.6025	13.7063	13.751	14.2906	14.1792	13.8928	14.0388
hsa-let-7i-3p	5.24553	4.59718	5.26782	4.45312	4.81699	5.04657	5.91554	5.3444	4.80029	4.77005	5.25541	5.39935	5.95584	6.32772	5.66684	5.59614	4.27188	3.67764	5.43776	4.72055	5.55081	4.76155	5.12558	5.4707	5.11721	5.57074	4.59248	5.19259	4.99938	5.81078	5.176	5.25297	4.79165	5.09761	5.36124	5.24676	5.01115	4.76472
hsa-let-7i-5p	13.6794	13.8163	13.6794	12.9367	13.583	13.583	14.1825	13.6164	13.6164	13.3373	13.4754	14.2556	13.7474	14.3011	13.9876	13.5708	13.1754	13.6443	13.6443	13.4805	13.9179	13.2904	13.4259	13.7717	13.6443	14.0638	13.1822	14.2066	13.8413	14.1749	13.6011	13.9102	13.2553	13.4737	13.5693	13.6011	13.3438	13.2856
hsa-miR-1-3p	7.09767	6.57367	6.24611	7.27815	6.32979	6.76329	5.92729	6.14099	6.82887	6.22657	6.94542	7.0483	6.85363	4.91187	6.92802	6.60427	6.78739	6.97689	6.6617	6.39325	6.47341	6.93376	6.48013	7.41781	7.05591	6.01579	6.9396	6.96057	6.36726	6.81038	6.63076	6.81038	6.75507	5.73571	5.95642	7.43712	6.90109	6.9396
hsa-miR-100-3p	10.171	11.208	11.2481	11.1856	10.8369	11.6473	10.8641	11.5728	10.7255	11.2266	11.3443	10.3415	11.3578	10.9009	10.7462	11.1694	10.8738	11.1694	11.1694	11.5092	10.5128	11.4403	11.4403	10.9502	10.7915	10.4163	10.7072	11.349	11.4698	10.7072	11.0659	11.5191	10.7824	11.7273	11.5461	11.349	11.1456	9.94473
hsa-miR-100-5p	17.5909	17.7044	17.7044	17.4248	17.7813	17.7044	17.5106	18.3832	17.5106	17.8731	18.1363	17.7044	18.1363	18.4016	17.8709	17.5848	17.8709	18.098	17.5848	17.8709	17.3379	18.098	17.8709	17.4565	17.3379	17.1056	17.7779	18.0575	18.3253	17.3433	17.7779	17.8637	17.6565	18.2262	18.1344	18.1344	17.6565	17.1056
hsa-miR-101-3p	14.7026	14.6003	14.6347	13.9153	14.7026	14.7444	14.4942	14.0689	14.8453	14.3345	14.6347	14.9997	15.1214	14.5486	14.8286	14.7273	14.4385	14.5791	14.3029	14.667	14.5486	14.2628	14.6447	14.5791	15.0717	14.7127	14.9007	14.112	14.3617	14.7849	14.8372	14.2019	14.6518	14.6518	14.6852	14.7849	14.5021	14.6119
hsa-miR-101-5p	7.27161	6.78365	7.21912	6.22239	7.4846	6.98219	6.71411	6.69542	7.11896	7.21912	6.56519	7.62943	7.85928	7.02394	7.3647	7.45794	7.02394	7.06508	7.34326	7.14076	6.39374	5.64288	7.57528	7.12678	7.54794	7.17223	7.28309	6.61161	7.17223	7.65776	6.89802	6.50769	7.19147	6.89802	7.03574	7.3616	6.98121	6.99442
hsa-miR-10392-5p	1.3962	1.69707	2.34488	1.61413	2.43702	1.77955	2.84106	2.20546	1.92181	2.2284	1.5421	2.26504	2.88769	1.71076	2.36228	2.5105	1.09327	2.17121	2.519	3.0708	2.57585	1.23502	3.39688	0.254367	2.17121	2.11171	3.33138	2.05843	2.21784	1.25866	2.11171	1.66604	3.08064	1.89502	1.61887	2.2537	1.03532	2.5211
hsa-miR-10395-3p	5.16646	4.96277	4.13887	4.02892	4.90494	3.16816	4.08723	4.29032	3.83774	4.05883	4.74098	4.77847	4.34002	4.43198	3.12425	4.27951	4.78025	4.83991	4.17943	4.59388	4.47713	4.13998	4.19398	4.56812	4.54883	4.67846	3.56994	4.39347	5.02512	3.62358	4.04143	3.99572	4.61891	4.62434	4.13197	4.34096	4.48731	4.97249
hsa-miR-10395-5p	4.25825	3.66383	3.71844	2.18999	4.27845	3.30188	4.07417	3.94075	4.21475	4.15198	3.7455	2.20616	4.18486	4.01631	3.00058	4.35051	3.44378	3.0846	3.51428	4.17608	3.46445	3.93671	2.88823	4.31947	4.04719	3.77994	2.85296	3.65331	3.69626	4.26151	3.45601	2.90363	3.98983	4.46058	3.63646	3.58597	4.38649	3.26605
hsa-miR-10396b-3p	3.12366	3.00168	3.18607	3.3992	3.28522	2.40339	5.94375	1.82027	3.42007	3.82567	1.66085	2.92054	4.10715	5.87831	4.41513	2.73268	2.9304	3.28144	3.55086	3.0943	3.11356	1.98251	2.29301	2.73268	2.85439	1.50885	4.99731	2.77676	2.93617	1.52971	3.39273	3.02914	3.79897	4.46462	4.46953	2.35358	3.9627	2.87745
hsa-miR-10399-3p	4.40775	3.49751	4.56282	4.37552	3.39876	3.22518	3.8662	6.84215	5.97572	3.9589	4.49541	4.17646	5.03327	4.10495	4.78781	4.03809	3.10355	4.80013	4.34125	3.46698	4.61515	4.60925	4.69703	4.85205	5.95204	4.55576	4.80169	4.28096	3.65	4.56105	6.03656	4.08749	3.52907	4.41432	4.49365	4.27385	4.44705	4.68419
hsa-miR-10399-5p	5.40515	5.38386	6.03789	6.3242	4.79453	5.09216	5.97759	8.87989	7.97561	5.22307	5.50568	6.3973	5.66705	6.40443	4.52956	6.03437	5.00728	6.70024	6.07001	5.90485	5.93587	6.06156	5.69333	6.00756	8.26386	6.24928	6.24928	4.87123	5.88346	6.64479	7.95898	5.84666	5.73542	5.49547	6.03019	5.60641	6.74576	5.34703
hsa-miR-103a-2-5p	2.97592	2.47681	2.9881	2.74037	3.4024	2.40279	1.86351	3.22519	2.74037	3.46046	3.14841	2.23427	2.11622	2.83936	1.14246	3.06389	3.9	1.56821	3.38089	3.41708	2.19577	2.51051	3.43267	3.11184	2.46021	2.7938	2.34963	3.21894	4.1333	2.81719	3.0379	2.26236	2.01511	2.70245	2.29695	3.59412	1.18173	3.37133
hsa-miR-103a-3p	15.4632	15.3645	15.5153	15.3179	15.2819	15.5153	15.5153	15.4035	15.4035	15.1029	15.4632	15.4632	15.5153	15.5082	15.5082	15.4485	15.4485	15.3269	15.4485	15.3269	15.3629	15.1054	15.3629	15.5603	15.5082	15.7138	15.1745	15.6406	15.3138	15.6406	15.5869	15.5869	14.9706	15.2532	15.5869	15.2532	15.3895	15.2145
hsa-miR-10401-3p	3.90421	3.40388	4.40665	5.32134	4.4797	4.89576	4.06494	4.7985	4.29063	2.96206	3.98642	3.74434	3.66495	4.44256	3.66772	3.95538	4.10874	4.3119	4.91446	5.03672	3.7725	4.2247	4.00894	3.6779	3.65391	3.71328	2.36891	4.38224	4.38608	4.20501	4.25655	4.56091	3.81006	5.09907	4.26771	3.84113	4.74111	4.29132
hsa-miR-105-3p	1.55595	2.44102	2.03662	4.91273	3.3203	3.26331	1.5845	3.41571	2.67663	0.758606	2.60184	3.46548	1.69385	2.41417	2.16569	2.86923	4.01222	2.67389	1.48726	2.87421	2.37926	0.0840933	3.77645	3.16326	3.23246	2.44283	2.84868	2.85049	2.5227	2.28709	3.19699	3.15674	1.03492	2.59288	2.69301	1.67209	3.16637	3.26177
hsa-miR-105-5p	4.12367	5.22227	5.02957	6.65271	4.30666	5.54273	3.13483	6.35268	5.96255	4.86636	6.16016	5.47106	4.93368	5.33691	3.14825	4.63207	5.77851	4.80941	5.24684	5.53237	5.73081	5.06515	5.6393	5.9353	5.69179	5.41978	5.07735	5.89939	5.21203	3.73822	5.77906	5.52686	4.31964	4.66252	5.04528	5.21912	6.27461	5.58506
hsa-miR-10527-5p	3.23189	3.55745	3.15749	3.87488	4.29743	4.09938	4.37153	3.67782	3.49321	3.32596	4.36455	2.98567	3.48268	4.35347	1.12135	3.70535	3.81629	3.68336	4.36924	4.52073	4.85888	2.75363	3.73838	3.61326	3.69985	3.65786	1.50865	4.11018	3.42192	3.25002	4.01287	4.5497	4.54462	4.04831	3.66814	3.67628	3.94444	3.52695
hsa-miR-106a-3p	1.97251	2.63006	2.46737	2.37136	1.72891	2.29895	1.08757	1.44297	2.0443	0.721346	1.66459	1.5681	1.65659	2.74575	3.2198	0.0714285	1.71711	2.66122	0.924499	1.16306	2.10216	3.08942	1.53183	0.988524	1.62023	2.87155	1.29339	1.10347	1.58984	1.34543	1.64131	2.39757	2.4283	1.29339	1.70564	2.09754	1.64131	2.24589
hsa-miR-106a-5p	6.12428	5.91786	6.81021	6.34478	5.68024	6.47364	6.91652	5.79828	6.68557	5.8979	6.22235	6.04427	6.96211	6.46978	6.75875	6.41347	6.25902	5.85603	6.03625	6.1976	5.99723	5.95849	6.51708	6.14413	6.97186	7.19209	5.75706	6.65093	6.40843	7.16526	6.51766	6.72211	5.9058	5.57313	6.34758	6.12453	5.30427	6.20917
hsa-miR-106b-3p	10.8102	10.7919	11.4741	10.7627	10.3602	11.006	11.4979	11.0258	10.801	10.5657	10.6751	11.006	11.0751	10.9652	11.4153	10.5775	10.6181	10.8065	10.9893	10.6449	10.5775	10.9435	11.0885	11.253	11.0608	11.4647	10.667	11.0523	10.9548	11.382	10.9548	11.117	10.541	10.6453	11.1847	10.667	10.7902	10.4307
hsa-miR-106b-5p	10.5698	10.308	10.9576	10.2402	10.2822	10.6958	11.0372	10.4826	10.5093	10.1895	10.5988	10.6958	10.6958	10.588	11.1575	10.4561	10.4819	10.3735	10.4141	10.3735	10.3533	10.5047	10.5226	10.6089	10.8697	11.1825	10.1906	10.6887	10.6616	11.1825	10.5502	10.7911	10.1452	10.1662	10.6616	10.3537	10.5225	10.1662
hsa-miR-107	12.4497	12.3445	12.8564	12.3821	12.0489	12.6125	13.1373	13.0817	12.7432	12.1607	12.7432	13.5619	13.1069	12.9448	13.5924	12.8135	11.9795	12.6754	12.8135	12.3823	12.322	12.5316	12.6142	12.8735	12.9764	13.2621	12.2855	13.1263	12.8954	13.0702	12.756	12.7373	12.145	12.0794	13.007	12.756	12.7373	12.3715
hsa-miR-10a-3p	3.97275	5.15323	4.92857	4.91252	5.06325	4.63424	4.75401	5.34868	4.79889	5.52763	5.05559	5.46668	5.42043	5.28149	3.30291	4.74224	4.79112	5.24183	5.24855	5.50632	4.8695	4.67848	5.79395	5.3774	5.19987	5.24273	6.06846	4.7229	4.5523	4.96834	4.44338	4.79106	5.09886	4.86928	4.53938	5.02944	5.19202	5.5183
hsa-miR-10a-5p	16.3617	16.8455	16.1212	16.8455	17.4626	16.3617	16.7483	16.7483	16.8455	16.9283	17.0616	16.8455	17.0616	16.813	16.545	16.545	16.9317	16.694	16.813	16.9317	16.813	16.545	17.2449	17.0288	16.545	16.4586	16.8452	16.6076	16.7265	16.4586	16.8452	16.7265	17.2799	16.6076	16.2181	17.2799	17.0252	17.1585
hsa-miR-10b-3p	2.44194	3.78024	3.01946	3.70964	4.01115	3.35189	2.88981	3.07253	4.32696	2.47673	2.69042	4.65826	3.3432	2.93296	2.93072	3.94904	2.56568	3.22131	3.33582	4.46486	3.76504	3.22131	2.89854	2.72916	4.39069	2.36172	4.28932	3.06364	2.16041	3.198	5.07291	1.91604	4.28686	3.46427	2.72654	3.79484	3.37953	4.05816
hsa-miR-10b-5p	15.6874	17.9034	17.0185	17.522	17.522	17.9769	15.8413	17.0185	19.1311	15.9829	17.356	18.6004	17.7125	16.2975	17.0218	18.0708	16.538	17.3593	17.8076	18.8308	17.3593	17.1046	16.4128	16.538	18.6037	15.8533	17.3936	17.7349	17.1997	17.5622	18.5855	15.8533	18.3584	16.5606	16.7765	17.6614	17.6614	18.0723
hsa-miR-11399	3.32492	4.626	3.95283	4.08097	3.33607	3.8881	3.33607	4.33217	4.44914	3.12057	3.67384	2.93788	4.06272	4.23416	3.79403	2.64247	3.95925	3.87509	3.1493	4.18262	4.35985	4.07101	3.34048	4.4728	3.26168	3.74659	3.9202	4.09742	4.5292	3.27471	3.43121	3.63208	3.29576	3.20309	3.47621	4.15986	3.68904	4.66593
hsa-miR-11401	0.50743	-0.37217	4.09674	3.51338	3.04108	2.8675	3.4123	2.86388	2.87805	2.85322	3.57733	4.34371	4.10025	2.2798	4.43114	3.54344	1.31559	3.49861	4.88684	2.75371	1.48043	0.503009	2.84848	3.28815	3.95482	3.56359	2.37297	2.22819	2.90985	4.03547	3.8806	3.28965	2.51129	0.292449	3.83425	3.54402	3.55553	1.66483
hsa-miR-1180-3p	6.70896	7.26991	7.5686	7.90632	6.68543	7.64086	7.13681	6.86242	7.78235	7.37849	7.331	7.3227	7.0537	6.91786	7.28672	7.55106	7.13826	7.45152	7.42765	7.33162	7.35127	6.87118	7.06796	7.56618	7.40568	7.20878	6.90758	7.61127	7.16096	6.87882	7.38088	7.49206	7.35897	6.99332	7.45541	7.40091	7.67676	7.12181
hsa-miR-1185-1-3p	7.86912	8.5028	7.94243	8.09622	8.11318	8.13207	7.8357	7.33833	8.24839	8.26418	8.19686	7.90625	7.20325	7.40619	8.1027	7.90703	7.86489	7.96367	8.02721	8.37399	8.12599	8.16949	7.90703	7.61466	8.21294	7.87999	7.75062	7.73087	7.76706	8.20899	8.02148	7.58797	8.18085	7.79644	7.78515	8.56283	8.04035	8.33618
hsa-miR-1185-2-3p	4.32032	5.57646	4.58004	5.05244	5.43905	5.18514	5.1355	4.55896	4.85347	4.85347	4.80207	5.68762	4.93894	5.2919	4.66548	4.97973	4.96464	4.84661	5.70798	5.60048	5.68829	5.70294	5.04465	2.10805	5.38401	5.29802	2.34982	3.75878	5.25618	5.64691	5.04406	5.16632	5.25618	4.97528	5.17809	5.55764	5.46911	6.02708
hsa-miR-1185-5p	7.96686	8.21228	8.06011	8.37732	8.37732	8.05032	7.43211	7.47501	8.64665	8.57079	7.7896	7.88989	7.94701	7.5934	8.34064	8.03275	8.45253	7.97493	8.20318	7.92252	8.13529	8.1416	7.99619	7.6829	8.25814	7.94024	7.6972	7.92259	7.6972	8.19091	8.30108	7.8482	7.95915	8.13641	7.8482	8.4441	8.4441	8.36589
hsa-miR-1197	7.32161	7.22021	7.37848	7.82766	6.73092	7.20984	6.95827	6.56419	7.20984	6.87741	7.36829	6.53004	5.70624	6.31296	7.12407	7.66485	7.15176	6.84578	7.3239	7.22248	6.71594	7.09926	6.41652	7.01648	7.01648	7.22383	6.81804	7.06595	6.60481	7.24575	6.87576	6.99687	7.30235	6.6365	6.69441	7.00386	7.40143	7.03348
hsa-miR-12136	7.81662	6.95413	6.84716	7.74873	7.14353	5.9188	7.03448	7.29634	6.76457	7.71618	6.90163	6.90163	7.94642	7.77736	6.52152	6.98267	7.68261	7.63513	6.90154	7.50014	6.89156	7.50014	6.26742	7.12118	7.05587	7.21112	7.74101	7.30214	6.70669	6.51058	7.28647	7.31288	7.00287	7.75274	7.72928	6.43864	7.79037	6.20544
hsa-miR-122-5p	0.95595	0.93286	0.984502	3.16399	1.64921	2.81933	2.20122	3.40283	3.21822	4.13233	2.00184	3.00566	3.80348	1.5103	1.9614	1.82166	0.957664	3.57377	0.957664	4.00197	1.9614	3.32945	2.44438	3.137	4.13235	1.97096	1.94018	1.79539	2.47705	3.8287	3.62443	1.10982	3.47098	2.01698	3.10307	0.980224	3.69558	2.25805
hsa-miR-1226-3p	2.0868	3.39734	4.12233	4.54679	1.84321	4.26522	3.64207	3.82949	2.75366	2.46518	3.24511	2.50182	3.49717	2.86924	3.41112	3.69878	3.06275	3.38082	3.05723	3.09343	2.83293	2.85937	2.7791	4.14227	3.76328	3.06684	3.94389	3.15918	2.94262	2.8733	2.99315	3.15918	3.28316	4.25012	3.32799	3.65023	3.18489	2.36164
hsa-miR-1228-3p	3.27532	4.21037	4.66865	4.76187	2.56293	3.94315	3.73015	4.62862	4.39954	2.35431	4.09532	4.00681	2.65903	3.9377	5.17449	3.51969	4.02516	3.69241	4.58964	3.40501	2.1837	3.99969	3.4206	3.84709	3.7089	4.33442	3.74318	3.69811	2.92425	4.09354	4.2288	4.33442	4.70656	3.21607	3.753	3.86945	3.87138	2.5229
hsa-miR-1228-5p	0.445469	2.18842	1.44104	1.58079	1.5016	2.27089	1.45643	2.38562	3.42831	1.09021	1.49814	1.49814	1.29205	0.732494	2.90832	2.81589	0.179862	1.60935	2.4445	1.29781	1.1836	1.16051	2.21149	2.7912	1.04385	2.07939	0.789785	0.599856	1.801	0.394534	1.4697	1.50673	2.41698	2.90537	2.23933	2.0597	2.07247	1.74228
hsa-miR-1229-3p	1.13653	2.29022	2.38823	2.48588	3.20291	2.41348	2.41859	2.44247	2.48588	2.92421	3.24535	1.24381	2.77013	0.735661	3.35772	2.18679	1.47044	3.74878	3.29786	2.46005	1.7944	1.7944	2.55481	2.79437	2.83338	1.80584	3.5757	1.89276	2.32018	2.31086	2.99447	2.46123	1.3294	2.11434	3.20044	3.50976	2.60333	1.3294
hsa-miR-1246	1.9385	1.09527	2.64061	2.60536	2.82452	1.46928	1.05356	1.40896	1.08211	2.77567	1.63057	1.99713	2.23546	2.51609	0.819188	2.07159	1.88097	1.24493	2.93028	1.42682	2.13693	2.63481	1.30216	1.75192	2.13693	3.21476	1.55707	0.617875	1.85351	3.1798	1.48905	1.72331	1.84552	2.24546	0.273534	3.00661	1.90498	1.84552
hsa-miR-1247-3p	8.93711	9.14934	8.83027	8.71344	8.93711	8.6952	8.56821	8.31087	9.1834	9.22022	9.41319	9.0987	9.49316	8.59636	9.07901	8.48891	8.88081	8.77384	8.43414	8.82087	9.16527	9.62611	9.13933	9.33931	9.24085	8.66349	9.20119	9.0581	8.86879	9.20119	9.38074	8.57328	8.69165	8.99781	9.04316	8.79939	8.79939	9.27204
hsa-miR-1247-5p	11.5378	11.9784	11.233	11.6596	11.7837	10.6137	11.0747	11.173	11.4905	11.398	11.365	12.126	10.8822	10.6262	11.4415	11.4415	11.7445	11.7917	11.3651	10.9612	11.1311	11.4144	11.7686	11.9158	11.3051	10.8489	11.671	11.8396	11.5799	11.1574	11.3314	11.3715	11.1982	11.3914	11.3914	12.1118	10.6781	11.7448
hsa-miR-1249-3p	4.94862	5.56304	4.79481	4.99712	5.16174	5.8421	5.01967	4.56935	4.3327	5.12208	4.89281	4.85822	5.49364	4.85918	6.14631	4.95954	5.5881	4.91506	4.8381	4.37199	5.72406	4.45407	4.63491	4.92186	5.13688	5.24848	4.83739	4.9168	4.63943	5.74336	5.38066	5.42635	5.38665	4.60597	5.2385	5.29766	4.60597	4.26866
hsa-miR-1252-5p	1.23791	1.34519	1.76315	1.42784	1.94482	2.11795	0.47673	1.65888	1.33204	0.937257	1.8805	3.10076	1.8725	1.55246	1.85726	2.00549	2.34207	1.66619	1.17883	2.56578	1.36072	1.36072	0.670445	1.92869	0.98413	1.74971	2.97845	1.18332	0.289314	1.42528	2.05316	1.53949	0.289314	0.289314	2.64316	2.42032	1.20194	3.03274
hsa-miR-1255a	3.55574	2.82445	2.80949	2.16017	3.07186	3.85817	4.29544	0.196608	3.56977	2.1397	2.70842	2.43165	2.79899	3.57246	2.37406	1.13015	2.33167	2.183	2.06926	4.06766	3.04307	3.08551	2.63794	3.76181	3.36228	3.32128	3.40829	2.38772	3.85026	1.33557	3.32128	3.69031	3.15755	0.199606	2.38772	3.75235	2.30668	3.30184
hsa-miR-1255b-5p	2.05462	3.13641	3.63833	0.950448	2.82691	2.29457	3.13641	2.68521	3.01042	2.08941	2.3031	3.16674	2.74869	2.78276	2.81969	2.38378	2.7773	2.62863	3.49094	1.82973	2.76883	4.17706	0.711781	2.23251	2.81969	3.32594	1.8848	3.48974	2.60402	3.07541	3.17017	2.63824	2.76222	2.46471	2.33775	2.44766	2.66395	1.17665
hsa-miR-125a-3p	8.52237	8.62934	8.28957	9.17838	8.52237	9.15965	8.64139	8.82755	8.90711	9.37465	8.52237	9.24658	8.93771	8.77318	8.60125	8.75826	8.55303	8.83763	8.77318	8.98378	8.67266	9.12471	8.80908	9.13867	8.906	8.46718	8.3822	8.89829	8.49573	8.72252	8.88005	8.78281	8.99675	9.10546	9.22973	8.28505	9.22973	9.28355
hsa-miR-125a-5p	19.2201	18.9165	18.4033	18.5376	18.6894	18.6894	18.9165	18.9165	18.4033	18.9165	18.9165	18.9165	18.9165	19.3452	18.6769	18.3733	18.6769	18.891	18.3733	18.6769	18.891	19.0946	19.0946	19.0946	18.3733	18.7269	19.2576	18.7269	18.954	18.5751	18.5751	18.954	18.5751	19.2576	18.7269	18.7269	18.5751	18.7269
hsa-miR-125b-1-3p	8.59368	9.69536	10.1472	10.4768	9.29049	10.5811	9.89112	10.2824	9.89112	10.2557	9.62779	9.34954	9.87305	9.97402	10.4358	10.272	9.27946	10.2965	9.9026	9.85591	9.27946	10.3462	9.8366	9.10022	9.53395	9.28754	8.88734	9.92004	10.218	9.92004	9.78781	10.3607	10.2981	10.3201	10.6437	10.0295	9.92004	8.36261
hsa-miR-125b-2-3p	9.51972	9.76195	9.16509	9.63953	10.3605	9.76195	9.48586	9.53366	9.7052	9.74226	9.23466	9.9256	9.18267	9.15849	9.43035	9.97732	9.97732	9.25719	9.5314	10.2428	9.78003	9.04603	9.18443	10.2851	9.5314	9.57059	9.7863	9.71765	9.81659	9.26059	9.57059	9.36199	9.79368	9.62619	9.63587	9.51595	9.62619	9.73643
hsa-miR-125b-5p	14.5043	15.0521	15.1611	14.9601	15.2437	15.5043	15.0214	15.564	14.6493	15.311	15.3826	14.9998	15.5043	15.4194	15.2686	15.0071	15.1464	15.3674	15.1464	14.919	14.8554	15.5463	15.2686	15.222	14.5484	15.0108	14.9386	15.2546	15.627	15.0324	14.8777	15.5153	15.322	15.4296	15.5153	15.2546	14.8777	14.2022
hsa-miR-126-3p	15.9976	15.002	15.6629	14.9197	15.2023	15.4839	15.9449	15.3025	14.6026	14.88	15.4242	14.665	14.972	15.5739	15.3662	15.3662	15.4932	15.2155	15.1688	15.5739	14.9939	15.1688	15.1328	15.0932	14.6778	15.4265	15.0444	14.971	15.0718	15.7082	15.0718	15.1043	15.6485	15.0718	15.144	15.3479	15.144	15.3053
hsa-miR-126-5p	18.5226	17.9896	18.1082	17.9896	18.1082	18.2365	18.3709	17.9896	17.8991	18.1082	18.2365	17.8256	17.8256	17.9628	17.9628	17.9628	18.0911	18.0911	18.2254	17.9628	18.2254	18.2254	18.2254	18.0911	18.0911	18.1297	18.0392	17.8665	17.8665	18.3766	18.0392	17.9657	18.3766	17.9657	18.0392	18.3766	18.0392	18.1297
hsa-miR-1260b	6.55936	6.75339	6.54557	6.66328	6.05425	7.04609	5.45587	4.90067	6.21967	6.36576	5.97978	6.01112	6.00539	6.40092	6.02338	5.74701	6.68186	6.47533	6.4535	6.17131	6.10886	6.07012	6.05636	5.59319	6.58142	6.02668	5.44295	5.92896	6.12359	6.32995	6.39933	6.55131	6.81487	6.1445	5.85687	6.72596	5.86866	6.34658
hsa-miR-1262	3.04814	3.17544	2.96774	3.3928	3.45897	3.25318	3.19386	4.25126	2.5597	3.4805	3.11643	3.23448	3.43651	3.94426	2.40747	3.3663	3.47122	2.91567	2.85533	3.11599	4.00039	3.11892	3.5935	3.27268	3.23272	3.66561	3.49762	3.67957	3.43597	2.64278	3.05774	2.47705	3.00007	3.6242	3.12714	3.40007	3.14862	3.81255
hsa-miR-1268a	3.43959	3.45541	3.75126	4.08546	4.09851	4.52437	3.98438	4.17963	4.58993	5.62208	3.85345	3.90735	5.10155	3.47192	4.00604	5.57792	3.51687	3.72871	4.09894	5.22193	3.84979	4.20463	4.04453	4.67242	3.99981	3.57035	4.47496	3.97147	3.55838	3.4166	4.1685	3.98139	5.13235	4.69826	4.60933	4.07619	5.68751	3.24769
hsa-miR-1268b	3.59803	3.47628	3.77214	4.10634	4.21376	4.66357	4.00526	4.35754	4.69673	5.64296	3.87433	3.92822	5.12243	3.76182	4.25786	5.54395	3.6181	3.80127	4.15881	5.18797	3.81582	4.26223	4.1795	4.63846	3.96584	3.58344	4.48805	3.98456	3.8092	3.42969	4.36535	4.09953	5.14544	4.71136	4.75781	4.08928	5.73308	3.26078
hsa-miR-1269a	2.04505	9.11305	8.28687	8.95255	9.35525	8.70115	9.56694	8.75458	9.77456	9.06279	9.12888	9.00415	8.4828	3.36198	9.42764	10.2849	11.4905	2.92243	10.8805	11.0826	9.81511	1.98624	9.86496	9.77141	10.8613	8.10483	8.33682	8.20694	8.62692	8.37052	9.48343	9.34098	8.90542	8.68672	8.6475	6.22557	8.5254	8.76758
hsa-miR-1269b	11.8677	12.2702	11.3715	11.8917	2.25968	2.19911	3.431	11.8917	3.17123	2.79698	2.25622	3.76977	11.7417	9.98715	9.16425	9.11132	1.90124	9.96432	2.42335	1.58554	9.07608	10.0466	9.4533	8.65547	2.5562	8.7606	9.58751	9.85239	10.1577	7.97497	3.67134	2.81632	9.27032	3.74402	2.82189	9.24053	9.85239	3.16859
hsa-miR-127-3p	17.6129	17.6129	17.7047	18.2148	17.7047	17.8039	17.7047	17.0018	17.7047	17.4225	17.7047	17.7047	16.7031	17.3479	17.3479	17.6301	18.0119	17.4615	17.8933	17.7293	17.7293	17.3479	17.5384	17.6301	17.3479	17.557	17.2695	17.1363	17.1363	17.6706	17.7474	18.1024	17.8392	17.3909	17.3909	18.221	17.3909	17.7474
hsa-miR-127-5p	9.49377	9.45704	8.90526	9.26397	9.42661	9.19576	9.05898	8.86155	9.19576	8.99765	9.19576	9.31596	9.00677	8.83688	9.05438	9.19054	9.4131	9.07362	9.36306	9.27274	9.37958	8.92464	9.2891	9.1218	9.27274	9.4011	9.40828	8.99984	9.40828	9.0984	8.99984	8.81997	9.17236	9.11332	8.91352	9.45219	8.99984	9.58792
hsa-miR-1270	3.23839	1.67589	2.99768	2.91578	2.71486	2.88388	2.34154	3.23477	3.49844	2.20721	2.77593	2.74118	3.07369	2.19747	3.72255	3.31619	2.71921	2.50675	2.68227	1.73786	3.14435	3.46566	2.15812	3.62215	2.2344	1.87573	1.35569	3.84537	2.3669	3.09706	3.30921	3.44334	2.26924	2.42908	2.45987	3.52332	3.65429	2.67016
hsa-miR-1271-5p	6.89272	5.57597	5.92639	5.48748	5.75385	4.79387	5.45632	5.91985	4.79387	6.30743	5.98085	6.28792	5.78438	6.28469	4.76368	5.69478	6.15113	5.84651	4.88081	5.75023	5.67353	6.10792	5.80818	6.45067	5.78255	6.04827	5.91693	6.86646	6.3242	5.8326	6.02335	5.94129	5.41182	5.33557	5.54211	5.9958	5.68577	4.03673
hsa-miR-1273h-3p	3.07803	2.09973	2.16333	2.06732	1.42488	2.60703	2.00003	2.33534	2.96786	3.06375	2.99763	2.75035	3.59086	3.7031	1.40053	2.65293	1.6842	2.31363	2.1999	3.92788	3.757	2.76857	1.8835	2.33326	1.97191	3.28349	3.3705	2.34993	2.25696	2.98712	2.82976	0.364649	3.45401	3.03242	1.99324	2.0499	2.2689	2.90525
hsa-miR-1275	6.89538	6.44853	6.62104	7.02745	7.24533	7.30092	7.39744	6.79416	6.60503	6.78818	6.62104	5.91972	6.8461	7.2134	6.6803	6.63126	6.78206	7.187	7.1669	6.69865	6.7475	6.69865	6.46649	6.55193	6.87768	6.33737	6.67551	6.9194	7.52359	6.09766	6.69984	6.35494	7.01205	7.54357	7.4268	6.24506	6.88356	6.79095
hsa-miR-1276	1.81826	1.34135	2.11945	2.21711	0.106568	2.56878	0.933322	2.48512	1.89005	3.45946	2.01428	0.148277	0.768934	1.77398	3.49227	0.343903	1.605	1.19697	1.19697	2.59461	2.37463	1.92896	1.23868	1.261	1.18158	1.34141	2.78038	1.69098	1.87895	0.779921	2.27935	0.944309	2.08873	1.17517	2.11909	0.779921	1.52308	2.48964
hsa-miR-1277-3p	3.19153	2.55246	2.37614	2.50181	2.10569	2.27881	2.39353	1.81974	1.4929	2.72766	3.29637	2.7643	2.03336	2.48108	2.03322	2.56133	2.93448	2.73779	1.98235	2.96961	3.11764	2.29709	1.95694	2.53664	1.50043	2.47719	2.03302	2.30634	1.33287	2.65916	2.8771	1.94575	2.66363	4.00046	2.79069	3.06363	2.05957	1.32488
hsa-miR-1277-5p	6.6857	6.94815	7.15034	6.85999	6.74576	7.10106	6.71865	6.33354	6.96606	6.79091	7.22468	6.69193	6.5154	6.95543	7.22281	6.71719	6.90214	6.53494	6.63815	7.0377	6.88204	6.68242	7.08165	6.53494	6.71719	6.92225	6.91346	6.66741	6.38961	6.9694	6.87331	6.8346	6.54656	6.9958	7.14891	6.82085	6.87331	6.77669
hsa-miR-1278	4.51968	4.31809	4.34641	3.26555	4.05405	3.39513	4.2686	3.58146	3.53504	1.68311	3.46341	4.01645	3.7835	4.27813	5.06419	3.30658	4.1427	2.99753	2.43846	2.98292	4.54329	3.72058	3.67536	3.74163	3.6291	4.14019	3.06878	4.02349	4.79566	3.95779	3.37678	3.3508	3.52977	3.35782	4.23618	3.60504	3.24263	3.54556
hsa-miR-128-1-5p	4.37603	5.46304	5.41509	5.44901	4.92234	5.60196	4.62711	5.95554	5.95554	5.75759	5.54111	5.56206	5.94964	4.60631	5.509	5.43205	4.92647	5.07132	5.49081	5.94937	5.90515	4.93244	5.97231	5.60236	5.74953	5.05574	4.96577	5.38797	5.40067	5.57228	5.49092	5.2441	5.32294	6.02495	5.53874	5.68001	5.68384	5.20812
hsa-miR-128-3p	10.3202	11.0259	11.4713	11.1584	10.0819	11.224	11.0432	10.7639	10.5437	10.0819	9.9199	10.3589	10.1038	10.5658	11.4183	10.5367	10.4762	10.6868	10.6151	10.4762	10.2314	10.7859	10.3624	10.5895	10.7299	11.2948	10.3888	10.4759	10.3013	11.5433	10.5303	10.9237	10.7131	10.3888	11.0916	9.90404	10.1726	10.3687
hsa-miR-1283	13.833	14.4249	14.3293	14.6118	14.3621	14.7179	14.2265	14.4249	14.5684	14.4723	14.3293	14.5684	14.4249	14.3743	14.2308	14.3087	14.2308	14.5583	14.8627	14.3743	14.3087	14.3743	14.3087	14.3966	14.5583	13.7356	14.5536	14.2002	14.5536	14.3018	14.4932	14.2647	14.3547	14.5871	14.7646	14.2319	14.898	14.3547
hsa-miR-1284	3.40773	3.67645	2.27793	3.67908	2.83807	2.1806	3.56161	3.65701	3.17218	1.94861	3.72891	0.581093	3.66144	3.79928	1.93715	2.75441	1.50125	2.44535	3.61288	3.1076	3.02157	3.29452	3.9002	2.44058	3.60431	3.87394	2.83591	3.0966	2.24191	2.27431	2.91556	3.70563	3.81644	1.91909	1.2307	2.93001	3.26844	4.26217
hsa-miR-1285-3p	6.69616	7.00653	7.4038	6.97613	6.72659	7.47633	7.77082	7.16	7.17797	7.15108	7.09545	7.2688	7.02859	7.31879	7.45448	7.04268	6.52452	7.10378	7.08718	7.13112	7.02153	7.27439	7.34138	7.05441	7.43489	7.4206	7.02298	7.00206	7.09512	7.57945	6.85046	7.06966	6.78628	7.10055	7.8194	7.06966	6.93788	7.18415
hsa-miR-1287-5p	6.00036	6.26672	6.7368	6.19103	5.89394	5.55331	5.84816	5.91539	6.05596	5.80818	6.31402	5.6717	5.11159	4.96827	6.64824	6.27438	6.3876	5.52487	6.36635	6.34064	5.1873	5.75156	6.23722	6.00212	5.72729	6.0018	6.56121	6.29951	5.42902	5.92676	5.9425	5.54149	6.27746	5.3578	5.67183	6.06317	6.51746	5.77716
hsa-miR-1291	3.40684	3.90394	3.89129	4.14172	4.09298	3.25874	4.03103	3.74107	3.884	4.47057	4.65871	4.53789	4.53789	3.66155	4.58269	3.40257	3.85006	4.19808	4.34041	3.36714	4.58269	4.40413	3.38272	4.26111	4.4807	4.21363	3.07944	3.08125	4.34153	4.53947	3.68248	4.13525	4.2163	4.60334	4.50121	4.83704	3.24997	4.07576
hsa-miR-1294	5.2062	5.91808	4.76124	4.89347	5.13981	5.33296	5.40708	5.00766	5.21124	4.50641	5.07242	6.05162	5.32137	5.00253	5.76449	5.71198	5.10111	5.5525	4.764	4.78761	4.87853	5.35833	4.99772	4.764	5.92909	5.42628	5.22809	5.48841	5.17358	5.99027	4.88758	5.68274	3.98544	5.35962	5.42041	4.71207	5.14492	5.33016
hsa-miR-1295a	4.59221	3.06321	2.02693	1.2395	2.58707	3.05512	2.79153	2.04433	3.66968	0.748914	2.1961	3.7167	2.68318	3.39153	2.81368	2.34136	3.09439	1.5147	2.14227	2.68672	2.86214	1.69659	2.70133	3.05834	3.46413	3.88481	2.22231	2.07752	2.50494	2.26933	2.69349	1.39196	2.62753	2.80222	3.61443	2.92502	1.57363	3.82725
hsa-miR-1296-5p	8.80286	8.62939	8.6548	8.33118	8.37497	8.47448	8.53741	7.96783	7.57305	8.10303	8.52118	8.32284	8.33118	8.70271	8.68743	8.16906	8.95288	8.14414	8.26885	8.34325	8.48781	8.22671	8.39826	7.97649	7.91092	8.07635	8.72677	8.46824	8.27469	8.02923	8.22798	8.05169	8.58633	8.46824	8.40831	8.4941	8.3182	8.4941
hsa-miR-1301-3p	7.14352	7.17208	7.09862	7.14352	7.1178	7.27197	6.69932	7.33632	7.26341	6.99305	7.15425	6.86386	6.71396	7.74932	7.10435	6.53716	7.42914	6.83939	7.0766	7.20938	6.54422	6.83939	6.94011	7.4185	7.20938	6.81951	6.49743	7.57493	7.00176	6.60215	7.06856	7.59286	6.48711	7.16661	7.51833	6.96699	7.70844	6.96699
hsa-miR-1302	1.66464	1.51169	1.23937	1.42874	3.24778	1.99108	1.23937	2.3315	2.96402	2.50182	1.35671	2.57698	2.34774	2.41157	3.06905	1.20458	1.628	2.9567	1.77007	3.15703	0.408616	1.32124	1.26169	2.51993	2.66207	1.47203	4.37814	1.8216	1.11586	2.92852	2.40997	2.5757	1.59424	0.221855	0.548567	2.10993	1.6537	3.57132
hsa-miR-1303	4.13866	4.70533	3.89115	4.98331	3.67601	4.03405	4.31562	5.58982	5.11598	5.04358	4.17898	4.84862	4.24934	4.87646	4.54306	4.60336	5.13556	3.51443	4.00048	4.3271	4.28939	5.58052	4.79043	3.65539	4.93349	4.37026	3.94098	3.89591	4.95659	5.12735	5.29504	4.29223	4.4422	4.45236	4.06532	4.40731	4.97222	4.55271
hsa-miR-1304-5p	1.69213	2.64507	3.16486	2.35899	1.44854	2.74717	2.8427	2.04757	1.32373	2.07051	1.38421	2.774	2.72979	2.65359	3.31107	2.25462	2.25462	0.529982	2.38572	1.70056	2.19398	2.6439	1.50371	2.51909	3.03003	2.23563	2.64148	1.88808	2.56974	2.50042	0.968247	2.14045	3.24453	1.72466	2.79054	2.73558	1.80116	1.98876
hsa-miR-1305	4.77098	3.60953	3.20595	3.48808	3.45993	3.49138	3.83115	4.48946	4.3004	4.94404	5.11606	4.19086	4.07471	4.16053	3.4385	4.00801	3.7291	4.63471	3.21515	5.18493	3.62403	4.50842	4.06201	3.98426	4.34809	4.41597	4.57659	4.24987	3.3884	3.82949	3.29681	4.61674	4.29639	4.45559	4.0658	4.48144	4.46954	2.8299
hsa-miR-1306-3p	2.57858	1.81817	0.2068	2.12364	1.72753	1.90065	3.28166	3.37706	2.63798	1.66866	1.6632	2.88346	0.921798	2.00343	2.30823	2.20408	2.26584	2.11716	2.25736	1.31826	1.81169	1.18097	2.81643	2.13679	2.30823	2.16696	2.13617	1.99138	2.4188	2.18319	2.42919	1.85652	2.05314	2.71608	1.13958	1.5682	2.70196	1.42802
hsa-miR-1306-5p	6.04703	6.22849	5.76515	5.62112	5.34124	6.29475	5.29294	5.20901	5.20163	5.28585	5.88437	5.21419	5.60777	6.50193	6.01681	4.90026	6.32816	5.77778	5.54962	5.66449	5.25794	5.26311	5.4448	5.3248	5.34896	5.83797	5.74315	5.94005	5.71068	5.43343	5.27803	6.39806	5.68971	5.07742	5.92642	5.8022	5.32545	4.83099
hsa-miR-1307-3p	9.4029	9.20761	9.18105	9.10317	8.68003	9.04849	8.49132	9.07347	9.56959	9.33979	8.80158	9.19943	9.62716	8.84877	9.51785	9.10277	9.37697	9.08344	9.31474	9.26007	8.90655	8.97515	9.03001	9.08344	9.09311	9.15387	8.96653	9.3295	9.13636	8.1508	9.30358	8.97478	9.22958	9.15387	9.49789	8.95827	9.75123	9.11934
hsa-miR-1307-5p	11.9961	11.8825	12.2579	12.3963	12.3414	12.2579	11.8561	12.2842	12.3668	12.0509	11.3954	12.2579	12.1698	11.983	12.1854	12.613	12.481	12.1218	12.2448	12.2448	11.7189	11.2725	11.8094	12.2711	12.4509	12.0015	12.4824	12.3179	11.468	11.4184	12.7835	12.5802	12.3179	11.8819	12.344	11.8182	12.4276	11.6713
hsa-miR-130a-3p	14.2009	13.9141	13.9385	14.0411	14.2276	13.9733	13.8074	13.9733	14.0411	14.2009	14.1609	14.0073	13.9733	13.7896	13.9038	13.9832	14.086	13.9432	14.1558	14.0543	13.9832	14.086	14.1558	14.2289	14.0543	13.7771	14.2307	13.9415	14.164	14.2307	14.0442	13.7381	14.164	13.9764	13.7013	14.2751	13.9415	14.2751
hsa-miR-130a-5p	3.38317	2.92349	3.80501	4.01814	2.67078	3.94634	3.75338	2.75064	2.48263	3.47906	3.9072	2.7541	2.38074	3.22788	3.09626	3.72784	3.95864	3.59869	3.29435	1.90147	3.41448	2.74093	3.21551	3.5278	3.30048	4.19078	3.43042	3.41408	3.21894	3.32537	3.58763	3.61236	3.89141	1.30567	3.5984	3.64388	2.07055	2.96517
hsa-miR-130b-3p	8.46718	10.225	9.94453	8.57742	10.3559	10.3955	10.1194	9.38492	8.87287	10.2684	9.62103	9.76325	9.79686	9.89466	9.80131	10.0002	8.7917	9.81006	9.83506	9.70169	9.55672	9.71975	10.4778	9.73531	8.7917	9.03404	10.6916	9.24912	9.7263	9.23155	9.1817	9.87747	9.7617	9.99728	9.41642	10.03	10.346	9.24912
hsa-miR-130b-5p	7.49487	9.95125	9.18988	7.39913	9.50563	10.1451	9.10037	8.29213	7.29314	9.47177	8.79589	9.04458	8.88521	9.50016	9.00437	9.19064	7.94206	9.23734	8.79042	8.57171	8.85423	8.80439	9.37587	8.9733	7.51148	7.95958	10.1048	8.27363	8.49396	8.38284	7.7866	9.66079	9.14875	9.34523	8.19516	9.31059	9.61977	8.28731
hsa-miR-132-3p	8.94359	8.75743	8.80798	8.42797	8.84902	8.83351	8.59533	9.02984	8.69415	8.27888	8.75743	8.91402	8.77123	9.00376	8.97056	8.44155	8.56995	8.91724	8.69842	8.49477	8.75185	8.66606	9.01717	8.59	8.79594	8.68722	8.1524	8.95698	9.4234	8.54878	8.75282	8.97105	8.43334	8.45447	8.83489	8.85412	8.3043	9.28661
hsa-miR-132-5p	5.80422	5.61442	5.69341	5.5275	5.48106	5.87211	5.35225	6.25955	5.26361	4.70863	5.59551	5.50793	4.66454	6.03416	5.53245	5.39821	5.48881	5.95222	5.20711	4.93025	5.50212	5.70464	5.6667	5.50977	4.93025	5.06748	4.94284	4.78782	4.55042	5.88322	5.84967	5.42546	5.80186	5.91606	6.21051	5.41525	5.52637	5.96777
hsa-miR-1323	16.2021	16.2548	16.2021	16.4536	15.7931	16.2021	16.1423	16.0748	15.8469	16.2548	16.2021	15.8469	16.1423	16.3014	16.1763	16.0609	15.9281	16.1763	16.1763	16.4504	16.1763	16.4504	15.9281	16.0609	15.6081	15.8777	16.2446	15.9964	16.1293	16.1293	15.6764	16.1293	16.2446	16.7564	16.2446	16.1293	15.9305	16.1293
hsa-miR-133a-3p	10.1797	9.83673	9.51049	10.1593	9.63498	9.82905	9.9311	9.64398	9.33179	9.12679	9.52486	9.67581	8.71454	8.29545	9.66269	9.75818	10.2515	9.81178	10.1961	9.44038	9.35904	9.48304	9.73839	9.72136	9.75818	9.00905	10.1231	9.82701	9.56403	9.7117	9.30867	9.50164	9.78451	9.36228	9.22172	10.5695	9.28888	9.82701
hsa-miR-133a-5p	3.36068	3.12443	1.63603	3.67258	2.94732	3.11634	2.574	0.496578	2.13309	2.43967	2.25731	2.47631	2.35826	2.09718	2.40198	2.73856	2.88679	2.47341	3.2454	3.57243	1.29781	1.90544	2.91018	1.8148	2.74149	2.24526	1.95224	3.3612	2.86892	2.22556	2.42342	2.05983	2.35747	2.02904	2.87449	2.98285	2.23834	2.97395
hsa-miR-133b	5.51133	4.94706	3.28847	4.778	5.02501	4.30525	4.88668	4.62406	3.57295	2.78761	4.81259	3.82229	3.10294	2.8666	3.23867	4.74607	5.38891	4.53817	5.1731	3.55451	4.51921	4.09491	5.08339	4.00587	3.98834	4.1965	5.39603	4.48298	3.43722	5.1687	4.30439	4.14928	4.87739	2.8949	4.40039	5.51084	2.39092	4.2547
hsa-miR-134-3p	3.51916	4.6841	3.56793	2.6389	3.79242	3.48277	3.52731	3.14088	2.37089	3.36732	4.65183	4.15905	3.76996	3.44236	3.12688	3.69638	3.98927	3.51795	4.1452	2.55369	3.65303	2.77156	4.28607	3.99954	3.90041	3.67952	3.92153	3.98831	3.9535	3.93136	3.59504	4.12236	3.82452	3.80058	3.54627	4.0478	1.21547	3.04628
hsa-miR-134-5p	9.08863	8.97993	8.67074	8.56244	9.23167	8.76598	8.62506	8.18165	8.35938	8.49384	8.71963	8.57668	8.56244	8.73306	8.10969	8.74495	9.7846	8.85616	8.62979	8.89291	8.50319	8.25383	8.60811	8.7521	8.27137	9.40626	8.24934	8.98718	8.95454	8.55299	8.48117	8.75127	9.10826	8.06427	7.9828	9.33456	8.10011	8.84533
hsa-miR-1343-3p	3.23061	3.67471	2.10081	3.50196	3.49933	3.32749	1.64868	2.74082	3.62342	1.77149	4.02831	3.15583	3.66984	3.73407	3.26406	1.76137	2.15489	3.26406	3.87301	2.36639	3.58228	3.42853	3.23188	2.90083	3.33705	2.05278	2.14429	3.01359	2.86351	2.19131	3.65191	2.80357	3.79558	3.39902	3.80678	3.17489	3.32684	3.74922
hsa-miR-135a-5p	3.94874	4.2044	4.50846	4.10391	3.35901	5.3558	5.45449	2.71533	5.04147	5.90511	3.20678	3.50418	5.53332	4.28513	3.91237	6.65079	4.75098	2.57404	6.20117	5.87653	2.73485	2.32971	3.25187	5.91966	3.98153	3.21941	6.03257	6.07709	2.58385	3.74041	3.64832	4.66743	7.12941	5.03137	3.76249	4.50078	3.48377	2.96412
hsa-miR-135b-3p	3.2993	3.71208	2.31356	1.52612	2.8737	3.54024	1.40177	1.75716	3.37365	3.68198	3.23379	2.70172	1.97078	2.9813	2.03505	0.791129	3.0988	3.28735	2.48291	1.90704	3.72533	3.39242	3.06965	3.03262	2.8603	2.93985	2.09377	2.96308	2.10839	2.56133	2.38678	4.35536	1.75925	2.17057	3.64175	2.98952	2.65956	2.75667
hsa-miR-135b-5p	10.4583	9.83973	8.84396	9.12222	10.3331	9.02105	9.10169	9.55662	9.64213	8.87566	10.0615	9.57257	9.89334	9.89	8.81834	8.33569	10.4757	9.40001	9.83669	8.52884	10.0649	10.1704	10.2813	9.54057	9.41608	10.005	9.56152	9.89946	8.55058	9.2847	9.51449	10.363	9.39313	9.57688	9.83986	10.005	9.46122	8.86694
hsa-miR-136-3p	15.3326	15.5856	15.4869	15.1372	15.3646	15.4402	15.4042	15.043	15.3646	15.3039	15.1372	15.4042	14.7667	14.7376	15.3035	15.2362	15.4578	15.1536	15.2362	15.2362	15.6623	15.2748	15.4968	15.2748	15.4111	15.4163	15.4431	14.9614	15.2189	15.6979	15.1432	15.2655	15.5432	15.1113	14.8823	15.7655	14.8523	15.47
hsa-miR-136-5p	13.3949	13.4495	13.3218	13.0586	13.7089	13.193	13.0963	13.0586	13.3949	13.4834	13.4253	13.7089	13.193	12.8591	13.0761	13.1653	13.6466	13.4153	13.1653	13.3008	13.7558	13.2507	13.9217	13.1393	13.4457	13.2613	13.6018	13.0967	13.0738	13.4926	13.3958	13.0415	13.4926	13.2917	13.1216	13.9553	13.2014	13.4609
hsa-miR-137-3p	3.5985	3.67677	4.55129	2.7252	4.68985	4.7685	3.35936	3.9537	3.61254	3.44529	4.7148	4.88951	3.72647	5.24827	4.48574	2.43632	5.31282	4.36272	3.47137	2.26885	4.31307	0.97248	5.70116	5.7904	3.37074	3.85605	5.8945	5.35846	3.84408	4.87466	4.34533	1.68134	3.56034	0.431164	5.20593	4.42665	4.11663	4.11663
hsa-miR-138-1-3p	4.84998	4.798	4.59912	4.40374	5.00658	5.46863	5.15174	3.82376	4.09776	4.7414	3.62851	2.58649	5.64208	5.18099	4.16478	5.73602	4.14886	5.18099	3.03937	5.20325	4.8647	3.79758	5.12116	4.97946	2.85771	5.02625	4.95788	3.57822	4.86431	4.95228	3.75006	5.31252	3.75756	4.40136	4.00505	4.28326	4.46432	5.4447
hsa-miR-138-5p	8.83096	8.77753	8.32016	8.64306	8.92854	9.61542	9.53339	9.19979	7.60828	9.08957	8.1934	7.34616	9.74354	9.3581	7.72256	9.64694	7.67662	8.97188	7.92131	9.48546	8.95752	8.87182	9.48546	9.20631	7.76968	8.54179	9.42286	6.65118	9.46167	9.67275	7.73208	9.20449	8.20408	9.01556	9.18469	8.71073	8.71725	9.31068
hsa-miR-139-3p	3.44856	4.32034	3.58145	4.78183	4.26682	4.47572	3.93718	3.52684	4.51747	4.48812	4.47572	4.44403	5.13901	2.58797	5.01089	3.70669	4.80287	4.30063	4.14662	4.31849	4.0099	4.9611	4.67886	4.42095	4.19634	4.87609	4.74008	4.45236	3.82072	4.43901	4.21223	4.83766	4.57381	3.3912	3.05872	4.39104	3.89188	4.7183
hsa-miR-139-5p	9.62615	9.27516	9.52475	9.30893	9.70266	9.90971	9.89035	8.57257	9.4378	9.24164	10.1622	9.50496	9.73203	9.1367	9.70741	8.73496	10.0114	9.2534	9.64193	9.5577	9.39455	9.76312	9.6995	9.88347	9.57477	10.1629	9.73469	9.05343	9.16213	9.66903	9.57769	9.51535	10.0803	9.23347	9.12523	9.99484	8.45892	10.1209
hsa-miR-140-3p	12.6064	12.6064	12.1151	12.2906	12.512	12.8198	12.5795	12.1151	12.7611	12.4082	12.2121	12.7611	12.9623	12.492	12.3942	12.3647	12.3942	12.624	12.4619	12.8127	12.5297	12.492	12.492	12.3942	12.7787	12.5228	12.5228	12.6609	12.4363	12.0517	12.4911	12.1457	12.4616	12.6609	12.6609	12.8569	12.7554	12.5228
hsa-miR-140-5p	9.24384	9.07748	9.04405	9.06162	8.80562	9.32737	8.71481	8.63843	9.04405	8.75463	8.59968	8.98024	9.16312	9.41801	8.713	9.05248	8.87809	8.96555	8.69377	9.12672	8.90293	8.98427	8.91212	8.84748	9.00245	9.31967	8.77958	9.21863	8.60477	9.04546	9.23686	9.02614	8.77958	9.10644	8.93942	8.81688	9.07503	8.50649
hsa-miR-141-3p	18.0979	17.8888	17.9793	17.1465	17.9793	17.7161	17.2679	18.3606	18.0979	18.2262	17.6244	18.2262	18.0979	18.032	17.868	17.9415	18.032	18.032	17.6771	17.9415	17.9415	17.7688	18.032	17.6002	17.9415	17.5972	18.7123	18.0708	17.8617	17.8617	17.9522	17.689	17.5203	17.8617	17.7882	17.8617	18.0708	17.8617
hsa-miR-141-5p	11.4243	11.4028	11.3618	11.471	11.6091	11.5341	10.3649	11.9162	11.644	11.8476	11.3842	11.5517	11.5517	11.379	11.298	11.5439	11.2804	11.6625	11.298	11.3555	11.6808	11.6625	11.5439	11.3225	11.5699	11.3135	11.6123	11.5659	11.4623	11.1616	11.5844	11.1616	11.3816	11.6344	11.6123	11.2725	11.7814	11.5198
hsa-miR-142-3p	9.56076	9.24527	10.1516	9.45545	9.28032	9.71185	10.0853	9.57976	9.48931	9.54155	9.68923	9.85891	9.89519	10.3993	10.1406	9.56885	9.12228	9.35152	9.45439	9.28412	9.82868	9.73439	9.63433	9.63433	9.73439	10.2885	9.06553	9.41865	9.2989	10.6166	9.54991	9.63339	9.76548	9.33395	10.0929	9.54294	9.76548	9.17237
hsa-miR-142-5p	13.5368	13.4094	14.7149	13.7526	13.3881	13.7526	14.2651	13.6126	13.777	13.6829	13.8119	14.3525	13.8459	14.0682	15.1188	13.8011	13.0809	13.6935	13.6284	13.0809	13.7622	13.9412	13.8345	13.9412	14.1129	14.4848	13.3267	13.7641	13.9608	14.9815	13.8338	14.2235	13.4481	13.0474	13.893	13.9271	13.5211	13.4905
hsa-miR-143-3p	21.9749	21.9749	21.9749	21.9749	21.9749	21.9749	21.9749	21.9749	21.9749	21.9749	21.9749	21.9749	21.9749	21.9749	21.9749	21.9749	21.9749	21.9749	21.9749	21.9749	21.9749	21.9749	21.9749	21.9749	21.9749	21.9749	21.9749	21.9749	21.9749	21.9749	21.9749	21.9749	21.9749	21.9749	21.9749	21.9749	21.9749	21.9749
hsa-miR-143-5p	7.59508	7.96767	7.70295	7.66897	7.36173	8.35969	7.15081	7.20607	7.78818	7.05573	7.41534	7.53587	6.54469	7.21153	7.60138	7.57879	7.54426	7.52452	7.43294	7.46395	7.004	7.25707	7.139	8.0948	8.01186	7.58305	7.81613	7.7524	6.66677	7.58305	7.5608	7.03091	8.02904	7.52791	7.196	7.79886	7.51242	7.29544
hsa-miR-144-3p	13.2979	13.0415	14.5833	13.4923	13.2434	13.5223	14.1186	13.4923	13.5574	13.3578	13.5892	13.8051	13.8051	13.5795	15.1439	13.7135	13.1601	13.4094	13.4094	12.6421	13.0983	13.6106	13.8562	13.7486	13.9265	14.5669	12.9141	13.898	13.383	14.983	13.6826	14.1858	13.2791	12.6702	14.0398	13.4435	13.0592	12.8009
hsa-miR-144-5p	12.7498	12.7738	14.2147	13.1388	12.8224	13.3701	13.6452	13.0547	13.1388	13.0789	12.9991	13.6452	13.5423	13.3905	14.5736	13.4432	12.5109	13.1944	13.0564	12.2607	12.8863	13.3905	13.1944	13.1944	13.8348	14.0949	12.3375	13.495	13.495	14.5182	13.355	13.7819	12.9081	12.1709	13.6668	12.9334	12.7086	12.7086
hsa-miR-145-3p	11.731	11.9417	11.7782	12.0284	12.1028	12.142	11.6625	11.731	11.8048	11.878	11.8996	11.9684	11.1272	11.4453	11.8994	11.6933	11.9306	11.8733	11.7876	11.9306	11.724	11.7876	11.9854	12.1209	11.7876	11.4278	11.8731	12.1942	11.7755	11.8546	12.07	11.5835	11.9231	11.9969	11.4095	12.0469	11.8084	11.832
hsa-miR-145-5p	13.2665	12.9336	12.7976	13.0382	13.0644	13.1536	13.0917	12.4034	12.9005	12.3064	13.1656	12.7033	12.4034	12.3897	12.6299	13.1015	13.2958	12.657	12.9968	12.9113	12.845	12.4165	12.9968	13.0469	13.0773	12.8084	12.8731	13.0931	12.6428	13.069	12.9506	12.9258	13.1429	12.539	12.4214	13.5125	12.4778	12.7717
hsa-miR-1468-5p	6.07679	6.20516	5.65924	5.75935	6.34466	5.61296	6.01225	6.03819	6.1273	5.83186	6.10215	6.34466	5.74571	5.36987	5.28847	5.81327	5.64094	6.8678	6.24908	6.49035	5.39704	5.81327	6.43692	5.97841	6.52562	5.86784	5.92551	5.94494	5.838	6.28566	6.2492	5.79126	6.12489	6.06474	5.68003	5.76476	6.2492	6.07424
hsa-miR-146a-5p	10.6083	10.3507	11.2216	9.78877	11.0997	10.3226	10.9186	11.4192	11.147	11.0308	10.8009	11.4937	10.5618	11.8303	10.985	9.65069	10.198	11.3475	11.114	10.4112	12.0031	10.7963	10.9357	10.0193	10.6448	10.483	10.3277	10.3277	9.84646	11.4489	11.3282	10.2016	11.4982	11.2242	10.1256	11.1247	11.921	10.9065
hsa-miR-146b-3p	6.55711	6.54246	6.09097	6.06104	6.71743	6.23604	6.05373	6.65863	6.58745	6.96331	6.37075	6.64901	6.49734	7.99524	6.14011	5.81809	5.96745	6.05783	6.74549	6.18981	7.66252	6.6878	5.96141	6.14011	6.15902	6.56156	5.96973	5.90782	6.68881	7.9128	6.56156	5.67893	6.17451	6.1072	6.28767	6.68175	7.11207	6.34087
hsa-miR-146b-5p	13.8369	13.0689	13.4109	13.4109	14.0965	13.4449	13.4449	13.9516	14.1643	14.1643	13.7741	14.0238	13.8842	14.8473	13.5275	13.2303	13.4898	13.6906	13.6243	13.1957	14.9003	13.4625	13.9147	13.3844	13.6647	13.4024	13.3149	13.1533	13.3713	14.4994	14.5329	13.3713	13.8125	13.7183	13.3409	14.1016	14.2105	13.8473
hsa-miR-147b-3p	4.74795	4.80109	3.87869	5.55042	4.83716	4.36601	4.44574	5.6214	4.5113	5.13935	4.07078	4.20633	3.36176	4.42542	3.7356	4.75357	4.42542	4.51043	4.80244	4.76037	5.0797	4.29258	4.79805	4.46675	4.90779	4.92983	2.82529	3.82161	5.23846	6.01341	4.47827	4.96012	4.30177	4.58886	4.85446	4.8679	4.83637	3.82161
hsa-miR-148a-3p	17.3446	17.3446	16.8241	17.8797	16.9213	16.9213	16.9213	17.5384	17.0041	17.1374	16.9213	16.7054	17.0041	16.9634	16.8663	17.1795	17.5805	17.1795	17.467	17.1795	17.1795	16.7476	16.9634	17.3009	16.7476	17.3553	17.4356	17.2695	17.626	16.0749	16.5972	17.0149	17.4356	17.3553	16.8349	16.5972	17.4356	17.4356
hsa-miR-148a-5p	9.14732	9.5515	9.09212	10.2725	9.51478	8.91098	9.06451	9.8813	9.6727	10.2304	9.6249	9.34301	9.98988	9.23227	9.17516	10.19	9.98166	9.41328	9.98166	9.83057	9.63483	9.18544	8.87477	9.83057	9.40449	9.36845	9.62702	9.59825	10.2592	8.49593	9.26673	9.66064	9.62702	9.79024	9.44306	9.02351	10.1322	10.0036
hsa-miR-148b-3p	13.4735	13.4735	13.1745	13.5386	13.6796	13.3131	13.4735	13.2792	13.1515	12.5941	13.2246	12.8076	12.9741	13.4234	13.3504	13.3504	13.7954	13.0691	13.1014	13.5203	13.1493	12.5786	13.3504	13.1244	13.1014	13.2188	13.308	14.2126	13.2188	12.7187	13.2188	13.2416	13.0536	13.193	13.4435	13.169	13.193	12.9678
hsa-miR-148b-5p	9.12854	9.47822	9.59705	9.67551	9.51502	9.49699	9.47822	9.63377	9.51502	9.27998	9.58268	9.54955	9.43152	9.45313	9.48665	9.34629	9.46907	9.66536	9.50796	9.64929	9.52042	9.29685	9.37758	9.52042	9.57966	9.13689	9.43633	9.64338	9.5458	9.08307	9.62402	9.6337	9.49842	9.77675	9.69631	9.28036	9.677	9.33002
hsa-miR-149-3p	1.41331	1.39022	3.03597	2.53399	1.62354	3.7297	0.982196	2.53399	2.53399	3.26241	2.4592	2.94901	1.55121	2.42635	2.46328	1.21936	2.70922	2.53471	2.15848	3.1718	2.41241	2.99139	1.84208	1.29878	2.46328	2.37812	2.08511	2.69553	2.09973	2.35843	2.1927	2.1927	2.22343	2.16191	3.47722	1.89266	2.86426	1.37696
hsa-miR-149-5p	12.8438	12.3162	12.4568	12.6405	12.4306	12.8071	12.8754	12.7125	12.3449	12.221	12.8071	11.7567	12.4043	12.7725	12.4557	12.8204	12.9001	12.9341	12.2151	12.5951	12.1551	12.3699	12.3511	12.4557	12.0832	12.5073	12.9368	12.5954	12.6478	11.6231	12.4724	12.3336	12.115	12.5073	12.8316	12.536	12.8316	12.679
hsa-miR-150-3p	3.31906	2.95003	2.69349	3.27887	1.76409	1.45418	3.07992	2.93059	2.82404	3.16585	1.21673	2.82556	0.475328	2.16691	3.53849	1.66661	2.42932	2.28065	2.91958	2.9653	1.36754	1.97517	2.97991	2.54314	2.68529	2.44994	2.41915	2.27437	3.48566	1.02731	2.10248	2.1395	2.55747	2.77197	3.4603	2.98202	3.72117	0.586393
hsa-miR-150-5p	9.53636	9.31431	9.57414	9.13722	8.92806	9.28677	9.79172	9.56622	8.78761	9.44941	8.64195	9.02046	8.59846	9.92416	9.68832	8.76577	8.44549	9.56426	9.26185	8.2915	9.25072	9.86691	9.30977	9.39181	8.66962	9.76494	9.02634	8.61938	8.99492	10.7307	8.65369	8.90035	9.38043	8.39648	9.52499	9.62672	9.22415	8.78964
hsa-miR-151a-3p	14.7936	14.7016	14.8236	14.5683	14.5683	14.4866	14.7016	14.7936	14.7016	14.7413	14.6082	14.6082	14.8572	14.7822	14.7822	14.8156	14.8431	14.4486	14.5647	14.9369	14.5647	14.492	14.6325	14.6605	14.7422	14.6248	14.8066	14.7339	14.9423	14.7127	14.7731	14.8066	14.4514	14.547	14.8066	14.6905	14.5742	14.4842
hsa-miR-151a-5p	15.451	15.3293	15.2897	15.2577	15.6164	15.0623	15.412	15.229	15.5107	15.5107	15.3653	15.451	15.229	15.2278	15.4665	15.1888	15.3933	15.4665	15.4665	15.4665	15.3395	15.2875	15.4665	15.1888	15.3933	15.1043	15.6484	15.2598	15.2262	15.2598	15.6094	15.2598	15.1656	15.4871	15.4871	15.1962	15.8139	15.1962
hsa-miR-151b	11.1264	11.1432	11.0133	10.6487	11.0315	10.7557	10.8964	10.8964	11.0786	11.0541	10.7416	11.2472	11.0992	10.9065	11.3016	10.868	11.0488	11.1497	10.868	10.868	10.6781	11.0873	11.0873	10.9357	10.9539	10.6938	11.649	10.7482	11.0811	10.9742	11.053	10.7205	10.7205	11.1947	11.0025	10.781	11.1947	10.919
hsa-miR-152-3p	9.31067	9.20578	8.59527	9.29954	8.75375	8.7591	8.7484	8.25337	8.88884	8.71844	8.7484	8.98124	8.60274	8.59478	8.6923	9.29158	9.17139	8.46031	8.82056	8.82056	8.62235	8.6923	9.0652	9.01704	8.78133	8.61774	8.72957	9.28831	8.94438	8.6881	8.97153	8.80711	9.18975	8.60962	8.69296	9.30323	8.92385	8.09937
hsa-miR-152-5p	6.00815	6.62423	6.04046	6.95885	6.54473	5.98419	6.17357	6.33765	6.72263	6.04962	6.04962	6.55611	6.0128	5.93965	5.76273	6.80773	6.79892	5.96366	6.56253	6.194	6.40736	6.43874	6.31292	6.06385	6.49802	5.97574	6.6748	6.68257	6.42802	6.21722	6.4333	6.62785	6.4333	5.72718	6.25781	6.55087	5.99786	6.05611
hsa-miR-153-3p	5.16654	6.10898	4.95755	6.2679	6.16983	6.1815	6.50161	6.16983	6.23408	5.37377	5.17481	6.43007	6.08408	5.67167	5.32277	6.49809	5.61032	6.50286	5.12732	5.06646	5.7663	6.41139	6.73021	5.45955	6.74434	6.26896	5.11383	5.5997	4.5897	4.74107	6.3111	6.2831	7.15482	5.48876	5.96543	6.08137	7.2288	5.99391
hsa-miR-1538	1.05655	1.85411	1.58179	3.094	1.76346	1.10673	2.05131	2.67392	2.67392	2.38543	2.95415	1.60264	3.04472	1.75526	2.68061	1.25496	2.01767	1.38164	2.73131	1.93205	2.27364	2.32394	1.98378	2.76361	2.6025	3.0592	1.35181	1.59577	3.4149	0.956554	2.93581	3.26507	1.14326	2.04019	2.29572	1.78043	1.69972	2.3043
hsa-miR-154-3p	5.94142	5.39629	5.68497	5.38226	5.91246	5.29759	5.37554	4.74882	5.64657	4.60627	5.56935	5.8577	5.24391	5.25853	5.58986	4.90323	5.79073	5.21355	5.36111	5.73779	5.19049	5.84436	5.98253	5.36769	4.98766	5.81334	5.61545	4.86498	6.16272	5.77146	4.94394	5.48311	5.79665	4.94971	5.0677	5.94792	4.2783	5.96788
hsa-miR-154-5p	9.23786	8.87339	8.65926	8.45462	9.1393	8.67355	8.49142	8.41749	8.53713	8.25967	9.03578	9.31182	8.38732	8.51828	8.56667	8.55961	8.8244	8.75087	8.86426	8.86426	9.02156	8.57373	9.10786	8.47342	8.62455	8.97784	8.79179	8.73629	9.11567	8.73629	8.66277	8.79179	8.70339	8.45746	7.98579	9.59028	7.8943	9.03495
hsa-miR-155-5p	9.40048	8.79049	8.22796	8.77532	8.31811	8.59942	8.57214	8.62758	8.33291	8.31811	8.52727	8.49026	8.45947	10.352	7.89377	8.02662	8.17345	7.83639	8.51449	8.14045	11.1844	8.95169	7.63935	8.04432	8.11034	8.2946	8.37746	8.13746	8.202	10.3004	8.3099	8.01325	8.51907	8.46237	8.16479	9.17641	8.89058	8.59122
hsa-miR-15a-3p	1.3235	1.62437	1.35205	1.01674	0.937553	1.30811	0.892382	1.24778	0.920934	1.47486	2.72441	2.68966	1.4614	1.39146	2.47254	2.03664	0.364634	1.24402	1.79412	0.537922	2.68612	1.976	0.364634	0.364634	2.28148	2.69377	1.16907	0.229869	0.0851318	1.2211	1.10104	2.58934	1.45751	1.16907	0.411843	3.19626	2.19221	1.45751
hsa-miR-15a-5p	12.1511	12.0235	13.2903	12.0235	11.7151	12.3473	13.0143	12.7859	12.5186	12.0891	12.6814	12.9739	12.5186	12.5797	13.7443	12.8011	11.6241	12.2655	12.5012	11.8045	12.0231	12.3439	12.5273	12.6108	12.8354	13.1954	11.9102	12.6132	12.4503	13.4548	12.6991	12.7509	12.0192	11.5692	12.8903	12.4503	12.1946	11.9352
hsa-miR-15b-3p	7.48993	7.29201	8.84614	7.37316	7.48993	7.92786	8.70254	8.44439	7.74894	7.28304	7.99165	8.28213	8.31078	8.11816	8.83277	8.09712	6.93641	7.65189	7.77497	7.23961	7.69321	8.30536	7.99977	8.20391	8.3922	8.93263	7.34024	7.87752	7.8375	9.18285	8.00408	8.0866	7.64972	7.17121	8.38221	7.79022	7.51061	7.4171
hsa-miR-15b-5p	10.877	10.4623	11.3332	10.8504	10.8996	10.9208	11.4587	10.6816	10.7973	10.5595	10.938	10.7973	11.008	10.9216	11.6348	10.7827	10.8959	10.5814	10.756	10.6042	10.6689	10.8959	10.8432	11.0924	11.0155	11.4802	10.3012	10.8519	11.1335	11.7633	10.8903	11.1802	10.611	10.4401	11.1121	10.7755	10.5445	10.4998
hsa-miR-16-1-3p	2.39119	1.57069	2.07446	1.28702	2.6346	1.14727	2.09185	3.21645	3.13455	2.42598	1.73968	2.71793	3.08527	2.72922	2.28136	2.42958	3.18262	2.35278	1.60293	1.29139	2.73145	1.78482	2.54523	1.69417	2.62086	1.61001	2.08656	3.19838	2.10118	3.27717	1.99506	3.1127	0.881421	1.77836	1.50221	3.55878	2.37266	2.04246
hsa-miR-16-2-3p	10.0541	10.0966	10.8985	10.0541	9.60018	10.4019	10.4112	10.6712	10.3927	10.328	9.97223	10.7393	10.328	10.3227	11.0113	10.4277	9.13117	10.6438	10.4277	9.63176	9.84033	10.7309	10.3227	10.5305	10.6237	11.0479	9.92409	10.5608	10.4509	11.2785	10.2294	10.3336	10.0946	9.89977	10.5295	9.79663	9.87804	9.92409
hsa-miR-16-5p	16.7227	16.2143	17.276	16.6038	16.4547	16.7227	17.1546	16.7227	16.6038	16.8414	16.7227	16.8414	16.4547	16.6343	17.0519	16.6343	16.3601	16.7532	16.6343	16.4852	16.6343	16.8719	16.6343	17.0519	16.8719	17.2467	16.052	16.812	16.5744	17.6032	16.992	16.9092	16.1849	16.4253	16.992	16.6933	16.4253	16.4253
hsa-miR-17-3p	8.26889	8.12651	9.21576	8.20973	8.02222	8.50812	9.06607	8.74071	8.57848	8.54945	8.401	8.88366	8.56357	8.54759	9.26914	8.68152	8.09301	8.38503	8.46896	8.31219	8.39058	8.65533	8.46199	8.7105	8.60954	9.00118	8.50736	8.29257	8.62174	9.40306	8.50736	8.59556	8.43961	8.30925	8.90763	8.22631	8.38511	7.93742
hsa-miR-17-5p	11.2046	11.1399	11.6134	11.3985	11.0281	11.4971	11.2887	11.1154	11.3354	11.3086	11.3086	11.1878	11.4735	11.2884	11.5741	11.1935	11.3052	11.0312	11.3052	11.3268	11.0584	11.2405	11.3052	11.4855	11.4855	11.5292	10.9475	11.5985	11.321	11.5013	11.321	11.6252	10.9913	11.1509	11.321	11.0378	11.4038	11.1509
hsa-miR-181a-2-3p	12.8533	12.9446	13.2432	13.6259	12.2446	13.2736	13.1931	13.3881	13.0413	13.0817	13.3317	13.2432	13.5222	13.0656	13.2272	12.8102	13.3156	12.7514	13.3156	13.4761	13.1541	13.2575	13.2817	13.3416	12.8372	13.5171	13.4866	13.2366	13.4607	13.0977	13.0085	12.6817	12.8965	13.3722	12.8777	13.1217	12.6817	13.5481
hsa-miR-181a-3p	12.0793	12.5175	12.4814	12.8682	12.4202	12.3376	12.3114	12.0793	12.3638	12.6527	12.3638	11.6858	12.3949	11.8282	12.2782	12.2782	12.4275	12.3418	12.4536	12.6751	12.4848	12.4536	12.3131	12.4536	12.2179	12.108	12.1604	12.408	12.4755	12.3402	12.2177	12.243	12.5369	12.5736	12.108	12.3042	12.4755	12.6052
hsa-miR-181a-5p	20.513	20.513	20.513	20.513	20.513	20.513	20.513	20.513	20.513	20.513	20.513	20.513	20.513	19.8873	20.5699	20.5699	20.5699	20.5699	20.5699	20.5699	20.5699	20.5699	20.5699	20.5699	20.5699	20.513	20.513	20.513	20.513	20.513	20.513	20.513	20.513	20.513	20.513	20.513	20.513	20.513
hsa-miR-181b-2-3p	3.38055	2.26468	4.52614	3.6844	3.82259	4.17171	2.62488	3.42932	3.78866	4.41344	2.99174	4.27442	3.42932	3.70704	3.73032	4.60016	3.83295	3.81138	3.6138	3.17857	3.15213	4.0073	3.75504	2.74561	3.06743	3.38106	3.46807	4.68527	4.42501	4.27903	2.92733	2.4475	3.21733	3.45891	3.50281	4.12863	3.87807	3.00282
hsa-miR-181b-3p	4.77615	4.40855	4.53602	5.30036	4.0652	3.81018	4.45974	4.22564	4.49964	3.47131	5.26398	4.63593	5.001	3.6814	4.9402	4.66283	4.6695	4.30671	4.83901	4.66677	4.34886	4.65889	4.38969	4.09573	4.69765	4.25235	4.19872	4.85311	4.43144	4.6373	3.72508	4.48918	4.62449	4.85311	4.31495	5.00495	4.21027	4.85874
hsa-miR-181b-5p	14.1624	14.1095	14.0725	14.6123	14.3613	14.0725	14.2787	14.5305	14.4907	14.4907	14.1352	14.3613	14.3949	13.7964	14.0685	14.2909	14.3309	14.402	14.4665	14.3576	14.2909	14.3576	14.4665	14.402	14.5293	14.147	14.1204	14.6461	14.256	14.2232	14.6461	14.0409	14.1915	14.2232	14.256	14.4845	14.1915	14.6461
hsa-miR-181c-3p	9.37654	9.18553	9.21532	9.4291	8.8156	9.5709	9.53312	9.62058	9.26595	8.92481	9.4963	9.3173	9.15953	8.86057	9.51747	9.68976	9.16438	9.56856	9.40188	9.46683	9.10214	9.37253	8.74738	9.41301	9.30525	9.61422	9.64269	9.08736	9.09507	8.93769	9.19023	9.20896	9.31093	9.48993	9.31093	9.09507	9.59836	9.32915
hsa-miR-181c-5p	14.325	13.9336	14.0087	13.4791	14.0087	13.9693	14.0087	14.1843	14.0087	13.8889	14.2945	14.5401	14.1198	13.6538	14.2202	14.3344	14.127	14.1862	13.9111	13.948	14.1514	14.0572	13.7837	14.254	14.0833	13.9967	14.601	13.698	14.3836	14.0612	14.2674	13.7658	13.8462	13.9522	13.6388	14.3109	14.1239	14.1239
hsa-miR-181d-5p	9.90428	9.57002	9.48797	9.60363	9.61243	9.76686	9.90428	9.92621	9.82411	9.5484	9.62122	9.60363	9.68798	9.65813	9.47449	9.84452	9.67613	9.78244	9.79749	9.63439	9.5005	9.74422	9.54801	9.8919	9.8118	9.93543	9.77496	8.6064	9.9027	9.63891	9.9027	9.44584	9.74903	9.73321	9.83513	9.73321	9.96837	9.83513
hsa-miR-182-5p	14.467	14.3937	14.4945	15.6446	14.4336	14.7706	14.9099	15.7106	15.3905	15.1829	15.0322	15.3905	15.3098	14.9679	14.9335	15.1785	14.4021	15.151	14.784	15.2507	14.7552	15.4945	15.0358	14.7552	15.412	15.3396	14.9567	15.0487	15.1122	15.0787	15.2402	14.8234	14.3862	15.1577	15.0487	14.7416	15.2402	14.9567
hsa-miR-183-3p	2.73036	2.78044	3.96013	4.17833	3.00892	3.73748	3.11393	4.56028	3.93134	3.7641	3.06999	1.71848	3.36775	2.36107	2.97998	3.54949	2.81447	3.69283	3.38508	3.93963	3.70561	3.14446	3.74257	3.52574	3.70201	3.53204	2.98803	3.38492	2.91629	3.7104	3.81557	3.59108	3.01002	3.79662	3.42056	2.65274	2.9452	4.15805
hsa-miR-183-5p	10.9403	10.9669	10.9403	12.1205	11.381	11.3404	11.2498	11.8418	11.9426	11.6705	11.7177	10.9132	11.4231	11.2019	11.4951	11.7135	11.2241	11.6648	11.2019	11.8374	11.0343	11.3238	11.635	11.2019	11.4951	11.5608	11.1554	11.4031	11.6331	10.8065	12.0114	10.9622	11.015	11.4735	11.4735	11.4031	11.965	11.5853
hsa-miR-184	10.5386	9.87611	9.79615	10.0923	10.3449	10.3449	10.8651	11.1658	10.8334	10.5158	10.3708	11.5485	10.4166	10.4263	10.2101	10.0877	10.7266	10.9007	10.6296	10.7048	11.3416	9.8191	10.8221	10.1449	10.3794	10.046	10.1435	10.8516	9.81218	9.65456	10.637	10.396	10.637	10.8733	11.3458	10.6601	11.0788	10.573
hsa-miR-1843	5.97335	6.02727	5.92593	6.62964	6.44648	6.99699	6.93367	6.94258	7.10611	6.56667	6.93367	6.30514	6.58218	6.49535	6.22664	6.60426	6.39081	6.45193	6.93347	6.78488	6.48958	6.35803	6.30701	6.8621	6.8987	5.77051	5.76547	6.89498	7.01808	6.73242	7.1823	6.70094	5.79291	6.3985	7.15658	6.72186	6.3248	6.91032
hsa-miR-185-3p	5.08651	4.50635	5.03856	4.17646	4.68088	4.82522	5.19405	4.78799	4.57978	4.67922	3.94508	5.09962	4.72039	5.26488	5.90632	4.9943	4.8625	4.44299	4.80745	4.21551	3.84539	4.58867	4.13749	4.97613	4.56156	5.13388	4.28269	5.19004	4.85224	4.68996	4.13084	4.76393	4.74215	4.66282	5.08438	4.60198	4.58873	4.59647
hsa-miR-185-5p	8.52172	8.67903	9.69575	8.92029	8.65285	9.21991	9.71325	9.18309	9.04456	8.86125	9.00409	9.6578	9.62294	8.94749	10.1518	9.42286	8.47257	8.78327	9.14873	8.33244	9.11123	9.04558	9.01478	9.61315	9.59595	9.71377	8.53919	9.6946	9.21988	9.75005	9.13518	9.47845	8.83272	8.6484	9.27865	8.84838	8.77049	8.86676
hsa-miR-186-5p	15.7893	15.7893	15.6355	15.7893	16.0434	15.7086	15.6355	15.9309	16.1094	15.6355	15.5817	15.7086	15.431	15.6396	15.752	15.498	16.3404	15.752	15.752	15.6396	15.752	15.572	15.572	15.6993	16.0662	15.6396	15.5569	15.9172	15.7383	15.4853	16.252	15.9979	15.5173	15.7383	15.9979	15.5173	15.7903	15.6396
hsa-miR-188-3p	5.37382	5.09238	5.19007	5.56886	5.58843	4.82135	4.99318	5.4391	5.29159	5.44454	5.77369	5.76703	4.72547	4.80981	4.15023	5.47449	5.78489	5.73219	5.35404	5.16083	5.34325	5.01769	5.73916	5.39834	5.79155	4.91586	5.25253	5.54921	5.0826	4.96187	5.37709	5.3064	5.47922	5.7804	4.77985	5.47922	5.45072	5.65454
hsa-miR-188-5p	6.10687	6.392	6.0613	6.84636	6.33635	6.3849	5.96373	5.55204	6.29904	6.6783	6.2199	6.392	5.85979	5.934	6.4348	6.69874	6.4348	5.934	5.94109	6.32098	6.24958	6.10759	5.98084	6.53636	6.28189	6.50306	5.8295	6.58935	5.68932	5.68932	6.30842	6.40402	5.71529	6.36685	6.30842	6.60182	6.30132	6.78588
hsa-miR-18a-3p	5.44908	5.87133	6.61091	6.16052	4.91806	6.37402	6.21684	5.8655	5.35296	5.29933	5.02965	5.65291	5.78782	6.16022	6.60337	6.31131	5.71943	5.8914	5.24124	6.01396	4.29876	5.49003	5.76917	5.31142	6.041	6.63111	5.73724	5.68846	6.09136	6.75421	5.46875	6.07613	5.5912	5.29715	6.09738	5.36783	4.49098	5.29715
hsa-miR-18a-5p	8.49479	7.80135	8.81471	8.37346	8.37346	8.44025	8.86182	8.4164	8.25218	7.8106	8.48924	8.49479	8.68834	8.73017	8.9582	8.61899	8.41811	7.95641	8.44428	8.25615	8.01149	8.08399	8.51535	8.35331	8.55638	9.15338	7.6916	8.59665	8.73112	9.4097	8.34214	8.71618	8.09546	7.8246	8.45985	8.18222	8.063	8.04549
hsa-miR-18b-3p	1.33624	2.62977	2.49216	1.02947	0.0783657	3.19961	3.21543	1.8343	1.86185	0.538892	2.94837	1.38564	1.47414	1.76389	3.90355	2.75199	1.9795	1.73698	1.18688	0.480784	0.375521	1.28814	2.33913	1.25091	3.11895	3.21002	2.21006	1.72927	1.50991	3.54105	1.14544	2.86934	2.34838	0.129532	2.15738	0.818215	1.97835	0.377297
hsa-miR-18b-5p	4.97723	4.70145	5.83514	4.3831	4.77927	5.33867	5.99729	5.19674	5.30409	3.98634	5.31147	5.37253	5.35211	5.15753	5.70387	6.07431	4.53556	4.62138	5.22938	4.57205	4.49499	4.93283	5.0958	5.50545	5.49415	6.06493	4.65669	5.30604	5.37726	5.97111	5.08052	5.30111	4.93439	3.79017	5.10214	5.27598	4.69221	4.98288
hsa-miR-1908-5p	3.95776	0.451855	3.19007	2.25976	1.61732	2.18736	1.90516	0.296196	2.78202	2.23929	2.05693	2.94279	4.05883	2.14608	3.93902	1.20696	2.69682	1.22235	2.14608	1.46091	2.66445	2.71475	2.3746	2.27944	2.79039	2.01222	2.10373	3.21555	2.38636	2.84851	2.94781	2.85717	1.39558	1.10714	2.71053	1.91128	2.38982	2.05963
hsa-miR-190a-3p	2.01657	1.53966	1.11624	2.41542	2.60357	1.11624	2.34813	2.06082	1.16019	0.76541	2.21259	2.07521	1.70065	2.39002	2.14154	2.28976	2.09914	2.21297	0.0336268	1.645	2.59164	2.09491	2.06526	1.55435	0.233231	1.63728	2.25741	2.11262	2.54004	2.07343	2.1659	1.97776	1.05227	1.26082	2.00831	2.53073	1.08951	0.424647
hsa-miR-190a-5p	7.73951	8.0069	8.39491	8.59563	7.66821	7.81433	8.40375	7.62487	8.4804	8.19874	8.07086	8.0163	8.48776	7.52262	9.02232	8.36616	8.30138	7.7712	8.0953	7.68042	8.12078	8.03843	7.87719	8.22467	8.36616	8.68608	7.48353	9.00722	7.63883	8.75859	8.53057	8.28817	7.39809	7.53228	8.37834	7.8308	8.23039	7.73927
hsa-miR-190b-5p	6.73682	7.53935	6.43213	6.45004	6.73682	6.69548	6.62528	6.42076	6.13446	5.97497	6.24526	6.8166	6.2199	7.37665	6.26678	6.52971	6.69286	6.81795	5.93535	6.47708	6.64439	5.85288	6.96584	6.66103	6.26678	6.69044	7.03712	7.06064	6.54995	6.162	6.162	6.75026	5.60264	6.7807	6.81702	6.64067	6.01849	6.75595
hsa-miR-191-3p	3.88076	4.32078	4.22963	5.13854	3.90673	5.09027	4.68681	4.39298	4.81593	4.80891	4.90791	4.92032	5.01131	4.5464	4.42628	4.8785	4.86656	4.76822	4.52603	4.85349	4.42628	5.20022	3.65105	4.89081	4.45312	4.22167	3.82704	4.54346	4.65186	4.72309	4.95686	5.13979	4.91435	4.4214	5.17599	4.29337	4.80323	4.43877
hsa-miR-191-5p	18.0751	18.0751	18.2094	18.5883	18.5883	18.5883	18.3612	18.3612	18.3612	18.3612	18.3612	17.9468	18.3612	18.3605	18.3605	18.5123	18.3605	18.5123	18.5123	18.3605	18.2262	17.8888	18.0979	18.3605	18.3605	18.0656	18.156	18.4029	18.4029	17.992	18.4029	18.5373	17.992	18.5373	18.9161	18.156	18.4029	18.2746
hsa-miR-1910-5p	5.52992	7.20014	6.69377	7.10066	6.5026	7.06214	6.38339	6.77355	6.62697	6.34622	6.4572	6.22736	5.9364	6.0169	7.02327	7.01408	5.89587	7.6951	7.30688	6.68959	5.46076	5.95742	5.89107	6.99024	6.37296	5.83487	6.0209	7.16325	6.49373	5.16567	6.8172	7.44244	6.13961	7.39418	7.18522	5.93318	7.13588	6.11419
hsa-miR-192-3p	1.97294	1.81999	2.67505	3.05988	2.55994	1.90246	3.28347	2.94711	1.60454	3.06797	3.3021	3.85026	2.65604	3.28769	2.34143	2.67802	3.58099	3.25544	2.7893	2.51054	2.79153	2.2948	3.65667	2.41286	0.433126	2.81195	1.10456	2.85458	2.82037	2.37447	2.94523	2.37447	2.50637	3.51835	2.04847	3.13176	2.66694	3.54424
hsa-miR-192-5p	15.8155	15.8155	16.0636	16.0636	15.9483	15.637	16.0636	16.0636	16.0636	16.4568	15.7495	15.9483	15.9483	15.998	16.2495	16.1167	15.7967	15.8707	15.7967	16.1167	15.998	15.7967	15.9382	16.1167	15.8707	15.8393	15.4132	16.1347	16.1347	15.9125	16.0672	16.0672	15.5521	16.0672	16.1945	16.0672	15.9932	16.1945
hsa-miR-193a-3p	6.92851	6.30233	6.0031	6.27714	6.63729	5.73499	6.17587	6.18275	6.16067	5.52894	5.6684	6.00866	5.92072	5.87048	5.69921	5.83061	6.47284	6.25039	6.1253	6.67373	6.44932	6.12039	6.45619	6.1253	5.33796	6.15638	6.71388	5.99836	5.95326	5.86378	5.59685	5.7113	6.25155	6.47718	5.80316	6.10604	6.39828	6.49936
hsa-miR-193a-5p	8.53686	8.85184	9.20593	9.04965	8.63426	6.88559	7.81749	7.83875	8.96402	8.80649	8.50033	8.46017	9.17125	7.95695	8.83529	7.23806	8.814	8.41486	9.17561	8.86239	8.55232	8.3281	8.41486	8.94882	8.66422	8.32722	8.72536	8.64901	8.10707	8.42004	8.6324	8.74256	8.01763	8.64901	8.21199	8.1265	9.38848	8.72536
hsa-miR-193b-3p	12.6082	12.2378	12.2378	11.7971	13.0786	12.6082	13.218	12.6759	12.4438	13.0786	12.7061	13.4433	13.3954	13.393	12.3314	13.0819	12.3935	12.3935	12.8591	11.8706	13.2567	13.393	13.1935	12.1578	12.472	12.5141	13.725	11.3097	13.9072	12.9863	12.2311	12.4802	13.5768	12.5141	12.1634	13.6893	11.7502	12.6814
hsa-miR-193b-5p	6.80482	6.7907	6.63126	6.36952	7.79155	7.56706	7.6968	7.55932	6.58968	7.59995	6.7112	8.29739	7.5057	7.80954	6.93526	7.19344	6.69378	7.07608	7.38049	6.33488	7.77269	8.50371	7.87286	6.47805	6.63995	7.22091	7.70088	5.72549	8.38243	7.87507	6.57763	7.02833	7.78488	7.16633	6.73095	7.83764	6.40548	7.47892
hsa-miR-194-3p	2.99161	3.42435	2.91721	2.72446	3.60734	2.38303	2.75501	3.18717	3.11408	3.58776	2.92232	2.35682	3.04037	2.17939	3.55097	3.56598	3.18593	4.26381	2.43333	3.90737	2.69776	1.98765	1.86299	3.18774	3.18774	3.56637	3.09546	4.37625	2.76948	1.94967	1.83817	3.02373	2.62517	4.02992	3.09365	3.04971	1.83817	3.75579
hsa-miR-194-5p	10.6448	10.9472	11.6185	10.583	10.6157	11.0295	10.8089	10.9159	10.5286	11.1735	10.7658	10.8878	11.2866	10.8665	11.4482	10.9976	10.6483	10.9976	10.7305	11.0221	10.6206	10.6992	10.9189	11.1084	10.8399	10.772	10.8489	10.7256	10.8489	10.8998	10.8212	10.7497	10.3121	10.9311	11.4989	10.9311	11.1574	11.309
hsa-miR-195-3p	8.29425	8.86201	8.31903	8.67237	8.2073	8.52431	8.51318	7.65015	8.55667	8.81387	8.24448	8.97893	7.83734	8.0236	8.16509	8.32446	8.41993	8.73108	8.3526	8.26939	8.73108	8.54943	8.63477	8.21662	8.63477	8.11366	8.75325	8.62102	8.54982	8.41297	8.42032	7.93947	8.11366	8.66102	8.21121	8.47312	8.5282	8.67619
hsa-miR-195-5p	10.9233	10.3415	9.3581	9.71362	10.3237	9.8216	10.3237	8.83587	9.68986	9.68986	10.0214	10.0923	9.18397	9.71104	9.53452	9.6588	10.3657	9.88134	9.59328	9.81134	9.75678	9.62494	10.4996	9.92106	10.0897	10.2973	10.1215	9.74297	9.94086	9.94086	10.059	9.36442	9.38144	9.96003	9.57457	10.5208	9.07899	10.3359
hsa-miR-196a-3p	3.49726	0.00831509	2.75953	1.60253	4.4511	2.42196	1.41316	0.273709	1.47003	0.587262	0.0741046	0.168446	2.52152	1.69777	2.34929	2.8774	0.241376	1.12076	1.12076	1.35932	2.29842	1.85275	1.16247	1.18479	2.34929	-0.0523222	1.23122	3.45203	3.67972	0.0266251	2.52082	1.69063	1.02267	2.58063	-0.0523222	0.835964	2.7936	1.51966
hsa-miR-196a-5p	8.37558	8.10767	7.89989	7.63206	8.57265	7.57779	7.112	6.80604	7.16338	7.82718	6.51506	6.61116	7.07268	7.13401	7.81189	7.81189	8.41266	7.096	7.66749	7.50969	8.10786	5.62372	7.50969	7.7077	7.39799	7.56555	7.43255	8.29216	8.93479	5.78809	7.19087	7.50867	6.76302	7.71618	7.44318	7.28732	6.76302	8.58777
hsa-miR-196b-3p	2.28649	2.13353	3.61564	3.7145	3.17251	1.81727	3.07794	3.45533	3.95609	3.12366	3.61564	1.88207	1.97057	1.84748	2.95118	2.22099	3.12396	2.79841	3.35628	2.59293	2.79436	3.44109	3.07044	3.7636	2.95118	3.64455	2.24463	4.13403	3.1613	2.29165	3.37444	3.45629	3.12204	1.93642	1.66028	2.94734	3.28577	2.56251
hsa-miR-196b-5p	10.7043	11.0588	10.3956	10.9502	10.732	10.8142	10.5118	10.2437	10.587	10.3084	10.5355	10.5355	10.2984	10.1671	10.3671	10.7663	10.6501	10.5161	10.6768	10.627	10.5429	10.7373	10.3468	11.0374	10.6501	10.5445	10.2597	11.276	10.4987	9.79065	10.5445	10.4728	11.0381	10.3616	10.6665	10.923	10.5445	10.7551
hsa-miR-197-3p	11.7717	12.0312	12.3815	12.005	11.4746	12.0876	12.4182	11.6362	11.7467	11.2374	11.8251	11.4746	11.2374	12.5392	12.5392	11.9136	12.0588	11.6943	11.8916	11.6631	11.1829	11.3382	11.3936	11.5669	11.7517	11.927	11.7798	11.294	11.7557	12.3288	11.7557	12.3288	12.1217	11.4256	12.1454	11.5649	11.294	11.606
hsa-miR-1976	3.18583	2.83939	1.9133	1.65055	2.77247	1.41723	2.87748	3.05529	1.51805	2.72362	2.08246	3.18735	2.56954	2.28714	2.32407	3.02762	1.05507	2.13301	2.4808	2.49318	2.77417	2.58795	2.83227	3.02762	2.32407	2.98415	1.20841	1.45237	3.12168	2.94978	2.49802	3.29606	2.61022	1.20841	2.47832	3.10075	3.38756	1.49685
hsa-miR-199a-3p	15.3027	15.5899	14.9722	15.5899	15.3854	15.0022	15.0812	14.8802	14.9722	14.9722	14.8802	15.1238	14.4755	14.7412	15.2844	14.8797	15.4064	14.94	15.3241	15.007	15.0414	15.1511	14.94	15.0414	15.3764	14.9885	15.3128	15.1859	15.0742	14.9885	14.9885	14.9885	15.2397	15.1859	14.8809	15.0742	15.1339	15.1859
hsa-miR-199a-5p	13.4204	13.2545	12.9731	13.4786	13.3399	12.8625	13.1156	12.905	13.0001	13.317	12.9731	13.0537	12.5615	12.5546	13.1721	13.1397	13.524	13.0204	13.2451	13.195	12.9946	13.1397	13.0432	13.0204	13.1095	12.6798	13.4258	13.262	13.1822	12.7129	13.0718	12.9088	13.1573	13.2959	12.8175	13.3834	13.3523	13.0055
hsa-miR-199b-3p	15.2615	15.5346	14.94	15.5346	15.3372	14.9706	15.0006	14.8187	14.94	14.94	14.8462	15.0797	14.4517	14.7036	15.2416	14.8471	15.3661	14.8906	15.2741	14.9633	14.9967	15.0989	14.8906	14.9967	15.3355	14.9644	15.2247	15.1458	15.0471	14.9644	14.9644	14.9644	15.1978	15.0861	14.8641	15.0004	15.0861	15.1458
hsa-miR-199b-5p	12.4557	12.5701	12.3368	12.9466	11.9449	11.5914	12.2429	11.5501	12.018	12.0635	12.1421	11.9449	11.3575	11.2858	12.3471	12.3218	12.7612	11.6893	12.0062	12.4083	11.9373	12.1501	11.9373	12.1152	12.1152	11.8326	12.0646	12.203	12.4328	11.8813	11.9765	12.2707	12.1482	11.9416	12.0052	12.203	11.8326	12.3727
hsa-miR-19a-3p	10.869	10.034	10.8129	10.3807	10.2089	10.4254	10.9804	10.2684	9.98073	9.99661	9.87101	10.1068	10.485	10.598	10.6203	10.598	10.598	9.89714	10.0778	10.2268	10.2268	10.3132	10.574	10.0575	10.2922	11.4459	10.3724	10.2849	10.6251	11.0752	10.1765	10.3077	10.2171	10.0911	10.2849	9.76525	9.94293	9.83091
hsa-miR-19a-5p	2.12422	2.43818	2.70174	2.44749	2.66666	2.10707	0.895696	1.25109	1.85242	2.61781	2.72772	2.45096	2.81829	1.09992	4.31332	1.3759	2.13861	2.45335	2.13014	2.88953	2.39458	2.13437	2.6892	1.59382	1.64821	3.16469	1.45729	1.26736	2.4685	3.19866	3.0413	2.36662	3.08449	0.37336	2.20479	2.50437	2.22218	1.74574
hsa-miR-19b-1-5p	0.190022	1.2427	0.321601	2.48477	2.97195	1.18559	2.13017	2.75279	1.71752	2.4643	0.321601	2.50094	1.77	0.559217	2.1145	1.30939	2.0721	0.885972	1.8097	2.28361	1.61796	2.64261	2.03822	2.81804	0.20619	1.38475	1.21851	1.73432	1.92229	2.03113	2.1236	1.38475	3.09252	1.21851	1.63075	2.02265	0.119182	2.171
hsa-miR-19b-3p	13.4528	12.8626	13.0517	12.9746	13.0019	12.8965	13.3383	13.2027	12.8965	12.8965	12.8965	12.9746	13.3686	13.3383	13.2784	13.1737	13.2238	12.6962	12.8068	13.1184	13.1184	12.9733	13.2542	12.7481	13.0219	13.5945	13.2553	13.03	13.1751	13.3351	12.9819	12.9168	12.9442	12.9819	13.0786	12.7529	12.9819	12.786
hsa-miR-200a-3p	4.35633	3.94749	4.11091	3.8186	3.95679	3.37718	3.81312	3.71031	3.63722	4.32846	3.79105	4.60993	4.60993	3.18663	4.71189	4.22465	3.97139	3.98962	4.07333	4.07841	3.78063	4.28344	4.0422	3.6866	4.03335	4.0553	4.86926	4.39245	3.79206	3.89886	4.40218	4.25933	3.09027	3.87687	3.92094	4.77411	4.32012	2.41557
hsa-miR-200b-3p	4.46976	4.50628	5.3806	3.35879	2.85884	4.5446	4.02606	3.67778	3.57123	4.53549	3.92015	2.68686	3.68221	4.57242	4.93587	3.70984	3.88359	4.19933	3.88214	3.97729	3.42816	3.96941	3.49011	3.86327	3.36736	4.30905	2.61661	4.36209	3.15349	4.97958	2.7242	4.28103	4.20576	4.46099	4.70171	4.08883	4.05581	3.27952
hsa-miR-200c-3p	14.6936	14.7944	14.5161	14.6119	14.8269	14.8269	14.1937	15.2098	14.6936	14.7335	14.8882	14.8269	15.1105	14.9352	14.3287	14.7569	14.7857	14.9352	14.7201	14.6165	15.0375	14.6694	14.9019	14.7857	14.6896	14.8106	14.8561	14.777	14.747	14.5217	14.6551	14.9386	14.44	14.8986	14.7164	14.8106	15.0379	14.7164
hsa-miR-200c-5p	5.04377	4.69473	3.89316	5.36326	4.21879	4.81832	3.72553	4.49331	4.28454	4.52525	5.17594	3.65182	4.84581	4.22381	3.89238	4.66666	4.46983	4.82994	4.53159	4.26216	4.61296	4.75985	4.96261	4.43184	4.57259	4.47465	2.92236	4.75885	4.86751	4.48942	4.75421	4.91735	4.35312	4.60234	5.11132	4.79283	4.93344	3.75683
hsa-miR-202-5p	5.38672	4.12612	4.44023	4.91337	3.99219	2.40584	4.83582	1.54985	2.15119	4.07635	4.19879	3.3803	4.00178	2.71334	3.953	4.49128	5.61339	3.71716	4.69083	2.63397	4.67819	4.38491	2.38858	3.58502	2.80437	4.45144	3.40942	3.36435	4.02666	5.0437	3.08293	4.23749	2.91991	2.88231	4.06326	4.65689	3.05382	4.26638
hsa-miR-203a-3p	10.3004	10.7753	10.6091	10.1664	10.5599	10.327	10.719	10.9635	10.6877	11.0312	10.6091	11.0106	10.6091	10.4577	10.4349	10.775	11.0573	10.6361	10.9687	10.8227	10.9687	9.33435	11.0709	10.6361	10.5619	10.5302	11.5105	10.3745	10.6562	11.1063	10.7026	10.4975	9.96009	10.7026	10.0348	11.174	10.3955	10.7234
hsa-miR-203a-5p	2.24368	2.10327	2.20128	1.13951	2.48708	2.65061	2.23164	2.25552	1.53169	2.73727	1.05686	2.81243	2.93775	2.70473	1.15269	1.82096	1.82096	2.0658	2.70473	2.12885	3.16681	2.52074	2.96041	1.09237	2.0658	1.78202	3.38672	1.50594	3.82869	2.72613	1.60989	2.36615	2.17553	2.61138	1.26197	1.29861	2.28512	1.55042
hsa-miR-203b-3p	3.40575	3.37816	2.42658	1.90432	2.62135	2.44403	3.7885	3.10136	3.05494	2.90075	3.45983	3.2221	3.54266	3.95016	1.20971	3.13114	4.03877	3.46634	3.57875	2.80747	3.8122	2.26725	4.14324	2.38531	1.44075	3.74879	3.20478	2.70375	4.04808	1.20432	1.94749	3.3496	3.47358	3.17607	2.34707	4.26059	3.89818	1.88802
hsa-miR-204-5p	11.0357	12.4099	10.162	11.0357	10.4163	11.5635	10.8656	9.76203	10.5262	10.06	10.8933	12.0772	9.0845	9.51181	10.7077	11.0262	11.3905	11.059	11.1633	9.61568	11.4728	10.6888	11.1374	10.4733	10.8847	9.10476	11.2422	10.6327	11.6427	10.2259	10.3001	11.2287	11.2844	11.0924	9.70162	12.3108	10.5434	10.5822
hsa-miR-205-3p	4.03132	2.65169	2.48899	3.60542	2.88016	3.04918	3.94849	3.40007	4.13013	4.7167	2.94123	3.44985	3.91652	3.7486	2.21181	3.2936	3.11307	3.46411	3.05523	4.23823	3.71013	3.68861	3.24641	3.91017	4.05211	3.32857	2.20957	3.32139	3.43097	3.23268	4.28533	3.30063	4.57417	4.05395	3.75755	2.77243	4.07003	2.87248
hsa-miR-205-5p	14.1038	13.7703	13.8391	14.3968	13.9533	14.2583	13.8729	13.9176	14.3458	14.6264	14.2583	13.7022	14.4572	14.0577	13.7102	14.3627	14.1638	13.9435	14.4502	14.5224	13.8066	13.9435	14.022	14.2399	14.1638	13.8878	13.9315	14.1783	13.7524	13.4583	14.5314	14.2894	14.3909	14.464	14.2894	13.4583	14.812	14.0585
hsa-miR-20a-3p	3.49739	3.26113	3.67074	3.28495	4.1108	4.37642	4.24858	3.79389	4.75791	4.03991	4.62669	4.07532	4.89667	4.77872	4.10598	3.60994	4.2502	3.81708	3.64939	4.64593	3.76606	4.45477	3.15969	3.76971	4.5837	4.84747	3.37202	3.35568	4.48723	3.68305	3.37367	4.84747	4.14266	4.53245	4.14266	3.58548	4.10431	4.16626
hsa-miR-20a-5p	11.9461	11.7845	12.2626	12.0567	11.7397	11.6631	11.6411	11.8266	12.0817	12.135	11.8083	11.5938	12.2293	11.8759	12.2026	11.5689	11.8942	11.615	11.921	11.921	11.9809	11.921	11.8521	12.0553	12.0553	12.3401	11.7396	12.048	11.7213	12.2853	11.9947	12.1423	11.4378	11.7213	11.9697	11.6287	12.0184	11.7213
hsa-miR-20b-3p	2.19618	1.00936	2.90075	2.51945	2.73861	1.38338	3.16312	1.89684	2.93953	1.55013	0.0882674	1.00936	2.14955	2.46566	2.83772	3.03443	2.17478	1.53875	2.3739	1.22721	1.11301	2.48105	1.59598	1.05268	1.68439	2.37654	2.34575	2.20097	1.6456	2.39278	2.81693	1.5154	2.26272	2.42255	2.09665	1.77779	1.17785	0.512992
hsa-miR-20b-5p	7.30855	7.32368	8.15266	7.57735	7.0078	7.80365	7.99623	7.45202	8.26056	7.17766	7.73809	7.97871	8.52224	7.41319	8.08828	8.24045	7.3304	7.14796	8.10525	7.16803	7.6026	7.49354	7.91806	7.65533	8.42079	8.52951	7.29134	8.19597	7.72019	8.44372	8.04708	7.92719	7.14505	6.94754	7.88194	7.38908	7.48926	7.29134
hsa-miR-21-3p	12.8855	13.0245	12.2769	13.2796	13.224	13.0877	12.5245	13.1439	13.2796	13.224	12.3595	12.9747	13.5633	13.1611	12.6551	12.5716	12.5003	12.689	13.0254	13.6488	13.5524	13.4097	12.8563	12.9952	12.7944	12.67	13.0989	13.1262	12.6023	11.9381	12.67	12.163	13.327	13.8452	13.301	13.3895	13.8842	12.8321
hsa-miR-21-5p	17.8761	18.5731	18.8002	18.1587	18.287	18.4213	18.0401	17.6852	17.8761	18.0401	18.1587	18.0401	18.4213	18.0685	18.2325	17.8775	17.8775	18.0685	18.142	18.2325	18.9926	18.3511	18.142	18.142	18.0685	18.0722	18.0722	18.0722	18.0722	18.2239	17.8096	17.9379	18.4511	18.4511	17.9379	18.4511	18.7546	18.0722
hsa-miR-210-3p	9.7403	9.19297	9.70058	9.01699	9.60509	9.03191	10.0091	9.42044	9.00881	9.72027	9.03191	10.0917	10.4577	9.98568	10.1273	9.2282	9.36268	9.18006	9.74638	8.67154	9.66069	10.0573	9.58898	9.61966	9.25881	9.71333	9.5993	9.08172	10.3963	9.85897	9.03206	9.42059	9.79011	8.9934	9.44038	10.208	9.15727	9.33636
hsa-miR-210-5p	5.72428	5.824	6.25102	5.38805	5.41946	5.69288	5.50379	5.86308	5.0686	7.17097	5.60334	7.30789	6.84146	6.44257	5.80265	5.28126	5.51078	5.92359	5.90145	5.12873	6.36265	7.41731	6.05294	6.42772	5.43341	5.7493	6.37014	4.95635	6.92546	6.97037	4.82195	5.82711	6.36135	5.52625	6.28821	6.6141	5.40026	5.84798
hsa-miR-211-5p	6.65454	6.51359	5.93718	6.67886	6.85288	6.3716	6.87137	7.57391	7.22823	6.49	7.01524	6.58499	6.88016	7.47188	6.48442	7.31623	7.07035	6.11895	6.55273	6.87849	7.39153	6.23068	6.62747	5.69008	7.07723	7.17347	5.77179	7.10599	6.87682	5.74476	7.23129	6.96568	6.3271	6.29363	6.63893	7.04167	7.73628	6.74513
hsa-miR-2110	5.50906	5.40023	5.28264	5.63636	5.45674	5.80425	5.25636	6.03132	5.95116	5.91184	5.63636	5.73257	5.66305	5.77415	4.37183	5.96522	5.26596	5.43302	5.63012	5.97105	5.47272	6.06185	5.57136	6.09333	6.02503	5.4981	4.92927	5.87098	5.61144	5.14216	5.77953	6.15713	5.66228	5.3846	6.09284	5.44495	6.0286	5.67007
hsa-miR-2114-3p	4.57918	4.79375	3.90778	4.73719	4.47487	4.38366	4.83365	3.67806	4.90265	5.34957	4.5957	5.12817	3.60738	4.65295	4.22589	5.08242	4.95733	4.28409	4.31954	4.05662	4.6133	4.74814	3.87702	4.66069	4.95733	4.07809	5.52406	4.04591	4.08887	4.43662	5.11604	4.49741	4.38243	5.00914	4.53575	4.79235	3.6781	4.78683
hsa-miR-2114-5p	4.25731	2.63183	2.00114	2.37313	3.67524	2.55782	3.39966	2.64114	2.04607	4.11757	2.56635	3.69091	3.01194	3.29716	3.32045	2.79114	2.53404	2.74631	3.09717	2.32589	3.0846	3.06355	2.68842	4.0516	2.97207	2.90195	4.14709	3.06442	3.32816	1.21709	4.11656	0.73124	4.26023	1.61234	3.36661	3.1718	3.17472	3.87788
hsa-miR-2115-3p	5.93431	5.51023	4.92403	5.44387	5.25478	5.9794	5.50335	5.75049	6.12885	5.77539	5.28327	5.52431	5.93431	5.179	5.32588	4.87718	5.40489	5.82794	5.79499	4.76928	6.50119	6.28292	5.81418	5.06143	6.49642	5.05033	4.39331	5.34284	6.31489	5.57191	6.28857	5.6765	5.86019	6.08127	5.70409	5.78675	5.47194	5.40399
hsa-miR-2115-5p	3.98795	2.80944	2.09409	3.35345	3.58841	2.53779	2.59027	2.76808	3.40769	2.69427	2.9284	2.68111	3.79715	3.62499	2.36782	2.26368	3.60738	2.17676	3.37474	3.30422	5.00119	2.32119	3.78143	1.20332	3.19308	1.33443	2.44846	2.72178	4.01858	3.47157	3.29254	3.10774	3.32588	3.23853	2.39578	3.15117	3.01425	3.7174
hsa-miR-2116-3p	5.68373	6.47745	5.82779	5.85338	5.96579	5.83803	5.76639	5.07233	5.74321	4.93224	5.80999	6.66599	5.58583	6.1887	5.99339	5.12362	5.48806	5.83786	5.94094	5.97666	5.85258	6.07107	6.06524	5.14459	5.75314	5.57917	6.1105	5.72059	5.2328	5.3189	5.25313	6.72333	5.65157	6.13118	5.88827	5.72059	5.91395	5.97819
hsa-miR-2116-5p	3.99098	2.80429	2.3462	1.09076	3.67173	2.17778	3.00192	1.89559	1.92313	3.8483	2.44341	3.56797	3.26171	3.28132	2.02415	2.84141	3.51671	2.29649	3.69988	2.73268	2.47425	2.28802	3.53701	2.7277	1.83308	2.9842	3.66818	3.54553	2.55464	2.81335	0.66233	2.64761	3.75169	3.79476	1.95568	2.34758	3.46633	1.83188
hsa-miR-212-3p	4.79448	3.58251	2.96677	4.23578	3.74661	3.90822	2.08991	4.35229	4.00089	3.88757	3.5235	3.92297	3.64155	3.66103	3.97078	3.33012	3.91484	3.96766	3.70795	3.92029	4.33757	3.35549	3.15884	3.73678	3.84914	3.72944	3.37378	4.0671	3.92987	3.68481	3.84774	3.6558	3.29427	4.21306	4.0671	3.41666	4.10607	3.26733
hsa-miR-212-5p	3.21951	3.37339	4.09838	2.4617	2.64985	1.59364	2.39441	2.72972	3.36224	3.15789	3.54069	3.36376	3.10052	2.25719	2.73124	3.04946	2.72821	3.34019	3.13633	3.46051	2.33347	3.42959	3.17732	3.16278	3.2359	2.5967	1.69161	2.79579	2.97084	2.73523	4.12436	2.96153	3.09343	3.47828	3.14115	3.39092	2.71476	3.35111
hsa-miR-214-3p	8.15956	7.83994	7.12497	8.09289	8.37382	8.10845	7.76994	7.05019	7.62858	7.68464	7.87249	7.6498	7.80364	7.3514	7.59559	7.60522	8.31615	7.5442	8.03654	8.36801	7.77853	7.82303	7.80199	7.58595	7.57083	7.32713	7.7826	8.80631	7.77197	7.47994	7.82979	7.82979	7.82979	7.79323	7.20844	7.8213	7.90662	7.77197
hsa-miR-214-5p	8.46852	8.41535	8.01771	8.94654	8.71733	7.992	8.29174	7.82986	8.29826	8.3223	8.14939	8.42181	7.85735	7.6148	7.83633	8.45707	8.4769	8.4197	8.67037	8.31186	8.31186	8.4197	8.29183	8.24666	8.3843	7.7664	8.1832	8.55022	8.35513	7.74889	8.30005	8.30005	8.53204	8.61141	8.09177	8.41958	8.63856	8.23087
hsa-miR-215-5p	6.31112	7.18129	6.24658	6.18581	5.75871	6.6822	6.14081	6.59147	6.17029	6.51766	5.97074	6.4854	5.42424	7.11409	5.9252	6.04817	6.27871	6.22952	5.56589	6.26716	5.94349	6.69552	6.79991	6.4565	6.06015	6.69084	6.95888	5.46544	6.72129	6.50829	6.37469	6.17938	5.77398	6.00067	6.0971	6.65569	6.09022	6.14985
hsa-miR-216a-5p	3.85961	2.12845	1.04563	-0.225396	2.58678	-0.267105	1.51515	0.941359	1.54269	1.16844	2.06297	-0.19908	1.76786	0.0278597	1.11055	0.133123	0.106807	0.986193	5.36325	3.6379	1.71818	0.133123	3.24932	0.106807	-0.0247719	0.449772	1.73331	0.449772	1.54338	0.528719	0.852206	3.64658	0.649376	1.73331	0.976088	1.33806	0.633982	3.39281
hsa-miR-218-1-3p	7.76859	7.80228	7.7214	8.1582	7.80228	7.43777	7.40092	7.14725	7.67083	7.65837	7.58962	7.88376	6.48313	6.83134	7.88475	7.28909	7.73564	7.90601	7.49265	7.53727	7.67507	7.99378	7.65509	7.26985	7.67507	7.47452	7.7199	7.69056	7.36841	8.09586	7.59321	7.26852	7.57594	7.35986	7.59321	7.76504	7.14894	7.87043
hsa-miR-218-5p	11.0339	10.2562	10.793	10.5728	10.0121	9.62661	10.1924	9.76228	10.3226	10.2562	10.0483	10.2141	9.47609	9.44468	10.5028	10.5028	10.8116	10.2604	10.0043	10.1344	10.1344	10.3282	9.84126	10.1196	10.2847	10.0103	10.585	10.6307	10.025	10.5335	10.2863	9.82165	9.9853	9.91054	9.9678	10.3064	10.1105	10.3935
hsa-miR-219a-1-3p	2.91503	3.59551	3.83843	3.22693	2.50167	3.0252	2.92618	3.02158	3.28525	3.01092	1.81166	3.74536	2.8605	2.65035	3.46865	3.95855	2.35948	2.91007	3.07312	3.1104	2.85197	3.11332	2.91007	2.23043	4.06903	2.92611	3.00662	3.00843	3.84992	3.94598	2.50559	3.48906	3.27542	2.75082	2.50559	3.10072	2.6841	2.71588
hsa-miR-219a-5p	2.9423	3.16319	2.59491	3.187	3.41059	2.68359	2.89151	2.45549	2.17185	3.49534	2.69212	2.77038	2.39702	2.79454	2.82236	2.53839	3.10307	3.11581	1.52338	3.72079	3.70013	3.96694	2.12553	1.03731	3.57203	2.31642	2.11365	2.98296	2.39629	2.38697	2.95773	2.38697	1.77913	3.36839	3.1548	3.90237	3.55285	3.55674
hsa-miR-219b-3p	3.86023	3.91931	2.06458	2.16223	3.75255	3.37797	2.55484	2.73756	3.18349	2.60056	3.41169	3.6407	2.44648	3.70194	2.44477	2.97288	3.58454	2.2537	3.81639	2.61388	3.69707	1.3175	3.30089	3.44234	3.51154	2.41014	3.74552	2.66285	3.65929	3.39798	3.89162	3.41903	2.34569	3.32637	2.81417	3.10312	2.77316	2.16327
hsa-miR-219b-5p	1.13618	1.24347	2.11355	3.17364	2.67369	3.59743	1.66143	2.44213	1.71829	1.78423	3.03378	3.54241	1.03737	1.15288	2.23396	2.12981	2.4799	3.30073	3.36821	2.10594	1.12978	2.76207	1.61276	2.9375	1.70117	2.53904	2.09487	2.20246	2.8141	1.9109	2.38789	2.20246	2.01184	1.78667	3.39101	1.90242	1.86316	2.05077
hsa-miR-22-3p	19.7927	20.1771	19.7927	20.1771	20.1771	20.1771	19.7927	20.1771	19.9222	20.1771	20.1771	19.9222	19.9222	20.475	20.0472	19.6628	19.7923	20.0472	20.0472	20.0472	20.0472	20.0472	20.0472	20.0472	20.0472	19.8335	20.0884	20.0884	20.0884	19.8335	19.8335	20.0884	20.0884	20.0884	20.0884	20.0884	20.0884	20.0884
hsa-miR-22-5p	9.13772	8.89456	9.15313	8.58839	8.94737	8.9399	8.7513	8.81392	8.61304	8.71028	8.89456	8.83906	8.94737	9.37079	8.95143	9.05293	8.82369	8.66651	8.68074	8.90995	8.84031	8.85511	8.98553	8.47544	8.75427	8.92679	9.45727	8.72402	8.80785	9.30366	8.83005	8.40428	8.6409	8.75299	8.84075	8.88061	8.95653	8.70489
hsa-miR-221-3p	15.3986	15.6762	15.2443	15.4376	15.2443	15.2763	15.2156	15.0154	15.3159	14.8334	15.2443	15.2156	14.9547	15.2189	15.2975	15.3582	15.5792	15.2975	15.0973	15.2975	15.3262	14.6309	15.1763	15.2588	15.2975	15.3702	15.2089	15.8908	15.1482	15.3702	15.1482	15.5357	15.0696	14.8873	15.0696	15.2485	14.948	15.1769
hsa-miR-221-5p	10.0407	9.91644	10.0846	10.1925	10.0558	9.88478	9.84304	9.86283	9.91644	10.2568	10.0217	10.2126	9.70626	9.9872	10.3234	10.1534	10.3234	9.9872	9.41431	9.9872	9.8699	9.95884	9.91568	10.3417	9.73286	9.69069	10.0463	10.4271	10.096	9.9376	9.92153	10.0085	10.0304	10.0304	9.97167	9.90447	9.92153	10.0085
hsa-miR-222-3p	14.5357	15.2462	15.0023	15.2462	14.5791	15.0023	14.9027	14.8293	14.9027	14.3664	14.7875	14.7196	14.0787	14.6585	15.0642	15.0029	14.9095	14.8277	14.6585	14.7599	14.6585	14.6921	14.5472	14.6921	14.943	14.6691	14.7904	15.1516	14.6357	14.9727	14.5958	14.9301	15.0127	14.8211	15.0127	14.486	14.4516	14.6691
hsa-miR-222-5p	2.96125	4.37733	4.40864	5.40297	3.37403	4.83441	3.70287	4.09826	4.73459	4.09193	5.18792	4.50855	4.14656	4.28454	4.92819	4.33248	3.56189	4.64688	4.34825	5.21023	3.58953	4.24965	3.61814	4.77165	3.99333	3.48374	2.87096	5.10912	3.48374	4.62531	4.03404	4.96354	4.76388	4.55094	4.62002	4.46191	4.56488	4.29723
hsa-miR-223-3p	11.4882	11.1788	11.3265	11.6265	11.4317	11.5571	11.8167	11.3895	11.2798	11.3895	11.9095	11.5293	11.9095	12.5491	11.4277	10.9159	11.0544	11.1952	11.417	12.1787	11.376	11.3103	11.5903	11.6233	11.6694	12.0609	11.1492	11.4611	11.5583	12.4201	11.635	10.7713	11.1107	11.7822	11.7036	11.0384	11.4201	11.7218
hsa-miR-223-5p	6.14149	6.54312	5.59938	6.60471	6.76724	5.43599	6.58608	5.88426	6.48898	6.39755	6.66802	6.01801	7.26607	7.10877	5.72625	5.86996	5.94499	6.58653	6.84108	7.94881	6.40874	5.67657	5.83088	5.74403	6.37573	6.84835	5.89898	7.01851	6.43789	6.67479	6.29718	5.88918	5.70796	6.64202	6.82718	6.02865	5.95803	6.17216
hsa-miR-224-3p	7.34087	7.68405	8.21142	7.14081	8.39867	8.14515	7.63955	7.80082	7.84288	7.82426	7.91566	7.84288	8.20352	8.05545	7.7662	8.17912	7.62968	8.00186	7.49584	8.08658	7.92787	7.73991	7.66835	7.70335	7.89091	7.51545	8.15951	7.47888	7.40635	7.91349	7.9988	7.77336	7.54887	8.08247	7.54887	7.17145	10.0156	7.37746
hsa-miR-224-5p	12.9439	13.3947	13.7353	13.4987	13.6261	13.2072	12.9166	13.2803	13.4563	13.3106	13.1188	12.8385	12.8633	13.4326	13.5037	12.8981	13.0057	13.2727	13.239	13.2727	12.6386	13.5682	13.2727	13.5682	13.2727	13.9281	14.0086	13.5612	13.4507	13.5883	14.0328	13.8427	13.5365	13.9052	13.9052	13.032	8.18313	13.2158
hsa-miR-2276-3p	3.36941	2.77523	1.84914	3.2503	2.70831	3.23185	2.81332	3.81535	2.7434	0.571125	3.47059	3.278	2.50539	3.83419	2.59262	1.16696	3.11184	3.75169	2.64332	2.14118	2.64108	1.92544	3.00667	3.22437	3.54351	3.40031	2.62116	2.14038	3.34039	1.6766	3.66231	2.72875	1.91302	2.97398	2.56849	2.67165	3.40031	3.28407
hsa-miR-2277-3p	2.0631	2.49436	1.16277	2.21563	2.30255	1.59389	2.5758	0.498387	2.13489	1.76064	2.25912	0.393124	1.01378	2.3736	1.02095	0.881203	2.60993	1.93406	2.07426	1.13516	2.57522	2.07849	1.50392	0.960622	1.59233	1.60717	1.2307	2.08251	2.24191	1.28274	1.91062	1.69011	1.02215	1.91909	1.64294	1.65933	1.99559	2.18319
hsa-miR-2277-5p	4.31282	4.37906	4.84879	4.89132	3.93974	4.08161	3.95002	4.67092	4.62062	4.92147	3.3153	3.98107	3.46492	5.22425	4.56467	4.27482	3.41988	4.17599	4.86186	5.11116	4.61924	3.79466	2.64186	5.00775	3.42169	3.99782	5.10668	4.54473	4.04755	4.54473	4.72463	4.15978	3.92918	4.40258	4.41372	3.97867	4.47549	3.05209
hsa-miR-2355-5p	4.09534	4.96517	4.57546	4.41467	4.27833	4.53009	3.86969	3.52141	4.43882	4.47631	5.13133	3.71136	4.50918	4.46378	4.44291	4.08334	4.33346	5.02803	4.09019	4.91405	4.75715	4.45523	3.88627	3.30922	4.40604	4.4427	5.13024	4.06461	4.64879	4.21974	3.84526	3.84526	4.81253	3.66034	3.9931	4.89436	4.43513	4.52509
hsa-miR-23a-3p	15.2731	15.4093	15.4093	15.0728	15.8144	15.3017	15.3017	15.3017	15.1944	15.495	15.7337	15.3017	15.3734	15.373	15.373	15.373	15.373	15.4587	15.3371	15.373	15.5184	15.4587	15.2368	15.4587	15.2654	15.1128	15.8344	15.1515	15.5389	15.1515	15.1802	15.6121	15.2878	15.5389	15.4332	15.4332	15.3344	15.3735
hsa-miR-23a-5p	5.09002	6.78046	6.95873	7.22039	6.01698	7.41716	6.01698	6.47142	7.76465	7.83191	6.64158	7.35705	7.66981	5.9639	7.06169	7.33823	6.36521	6.95984	7.14104	6.98278	7.00849	7.40963	5.72361	7.21329	7.20504	6.13106	6.49825	6.98556	6.60995	6.78699	7.36982	7.00215	6.52466	7.40352	6.96452	6.52466	7.57747	6.85854
hsa-miR-23b-3p	14.8764	14.532	14.7012	14.5989	14.5989	14.5655	14.532	14.1786	14.1075	14.1786	14.6613	13.9924	14.2103	14.5046	14.7129	14.9494	14.9278	14.365	14.3449	14.5437	14.1904	13.9594	14.2221	14.3176	14.2549	14.5466	14.5254	14.6193	14.188	14.3597	14.5466	14.6527	14.755	13.9677	13.8989	14.8368	14.0819	14.755
hsa-miR-23b-5p	3.82513	4.01058	3.86795	2.95182	3.14659	4.12756	3.18129	2.07496	3.3301	4.29436	2.62278	3.74734	2.71381	3.34354	3.2949	3.72245	3.92316	3.16412	2.478	3.83318	2.47576	4.01419	3.22036	3.87117	3.17697	3.23915	2.57805	3.68987	2.86068	3.46394	3.26632	3.88815	3.45547	3.83279	3.74095	3.28076	3.3572	3.24096
hsa-miR-24-1-5p	5.69197	5.68577	5.71375	5.74231	5.90748	6.2975	5.55362	6.1007	5.8934	6.1007	6.27781	5.51622	6.18717	5.38718	5.2377	6.3515	6.12314	5.97314	6.06347	6.28629	5.57699	5.68713	6.0403	6.022	6.022	5.89435	6.35691	6.18239	5.33231	5.63519	5.6907	5.53083	6.24082	5.92514	5.89435	6.08687	5.78628	6.11228
hsa-miR-24-2-5p	10.4164	10.7824	10.8764	10.8191	10.8083	11.2326	10.704	10.8972	10.704	10.5483	10.7824	10.5937	10.6712	10.7428	10.6913	10.8317	10.8109	10.7169	10.6913	10.9387	10.5514	10.8601	10.5282	10.9992	10.7169	10.5439	10.9596	10.572	10.6597	10.6034	10.7393	11.0222	10.6856	11.0222	11.0437	10.3503	10.8949	10.7393
hsa-miR-24-3p	15.0695	14.766	15.2484	15.0695	15.4298	15.3311	15.2844	15.2844	15.3311	15.3311	15.5356	15.2088	15.2088	15.23	15.1227	15.23	15.1627	15.23	15.1227	15.5351	15.1227	15.23	15.1627	15.5888	15.1227	15.1116	15.3118	15.3725	15.1906	14.8962	15.5935	15.2332	15.3118	15.2731	15.1906	15.1906	15.3118	15.1116
hsa-miR-2467-5p	5.59509	5.92876	5.87091	5.87539	5.33326	5.481	5.63434	5.66232	5.59932	5.64868	5.63434	5.57558	5.46941	5.65754	5.12089	5.86037	5.79024	5.24101	5.46978	6.24251	5.86037	5.51516	5.36826	5.35738	6.18579	5.73707	4.83688	5.66311	5.67201	5.30823	5.80258	5.62437	5.9249	5.6976	5.83214	5.79637	5.9249	5.48825
hsa-miR-25-3p	14.9021	14.9695	15.4821	15.1238	14.6583	15.3283	15.5562	15.1238	15.2745	15.0015	14.8196	15.5562	15.2225	15.3983	15.8244	15.2367	14.6589	14.8039	15.4656	14.5442	14.9814	14.8997	15.2367	15.3157	15.4976	15.8249	14.6839	15.4199	15.205	15.8249	15.205	15.3443	14.9014	14.6839	15.3839	15.0227	14.9014	14.617
hsa-miR-25-5p	5.4733	5.72631	5.90013	5.16031	4.46565	5.94636	5.50582	5.26608	5.3508	6.30777	4.53277	4.60181	5.2157	5.91925	6.00166	5.50327	4.9672	5.30906	5.25708	5.07773	5.92771	5.55958	4.70278	4.92705	4.95793	5.22424	4.33469	5.45869	5.70417	5.71362	4.97793	5.69894	5.78866	5.44125	5.76298	4.69964	5.5142	5.13379
hsa-miR-2682-5p	2.16818	3.69727	2.12578	1.58869	4.09733	4.58698	2.15614	3.81765	1.89638	2.20296	2.9829	4.07952	3.42048	4.7725	3.19503	2.02411	4.24465	3.38055	2.07739	1.13829	3.0382	1.63171	4.48333	3.38055	2.46776	2.66545	4.71165	5.30946	4.14693	1.9255	2.37118	1.23523	1.25754	1.46609	4.75825	3.1654	3.38899	2.41858
hsa-miR-26a-1-3p	5.56689	5.26316	5.07077	5.29432	4.85519	4.60071	4.246	4.87911	5.46237	5.36084	4.92793	4.29337	4.74868	4.93645	3.54385	5.53691	4.97248	5.52483	4.98856	5.06141	4.75595	4.92977	5.3518	4.77937	5.22107	4.87891	5.32974	4.93647	4.27061	5.19648	5.02194	5.32353	5.02601	4.9836	4.74656	5.62641	4.94074	4.28833
hsa-miR-26a-2-3p	8.21704	8.5885	8.82667	8.45965	8.1005	8.33015	8.19928	7.86157	8.2536	8.30718	8.19928	8.23468	8.23468	8.30271	8.15458	8.37486	8.05841	8.21722	7.97581	8.14135	8.38891	8.67423	8.51076	8.41794	8.30271	8.45716	8.50538	7.88471	8.40734	9.21172	8.16256	8.28042	8.42047	8.30856	7.86662	8.18838	7.97956	8.13992
hsa-miR-26a-5p	20.136	19.7516	19.8811	19.7516	19.8811	19.7516	19.8811	19.5009	19.5009	19.7516	19.8811	19.5009	19.5009	20.0106	19.6262	20.0106	20.0106	19.6262	19.7557	19.6262	19.6262	19.6262	19.7557	19.6262	19.6262	19.5311	19.7818	19.5311	19.9113	19.7818	19.7818	19.5311	19.7818	19.7818	19.7818	19.7818	19.7818	19.9113
hsa-miR-26b-3p	8.15854	8.3505	8.04136	8.23955	8.50833	8.72848	8.22375	8.76438	8.551	8.76438	8.6854	8.29619	8.23955	8.17086	8.4906	8.5485	8.21935	8.72312	8.59664	8.54116	8.32851	8.37159	8.15144	8.58942	8.3932	7.96986	8.19447	8.64838	8.60479	8.22987	8.64838	8.66266	8.54829	8.74578	8.5564	8.19447	8.12203	8.42604
hsa-miR-26b-5p	17.7404	17.9495	17.6669	17.6669	17.7404	17.9495	17.9495	17.9495	17.8309	17.476	17.6669	17.2856	17.7404	17.8609	17.6923	17.6923	17.9601	17.5788	17.6923	17.6923	17.6923	17.4985	17.6923	17.9601	17.8609	17.7453	17.6536	18.0085	17.5767	17.297	17.8445	17.918	17.6536	18.0085	18.0085	17.5767	17.7453	17.5767
hsa-miR-27a-3p	17.2008	17.2008	17.2008	17.2008	17.3341	17.3341	17.2008	17.4555	17.3341	17.4555	17.2008	17.3341	17.118	17.5387	17.1822	17.3482	17.268	17.268	17.0608	17.1822	17.268	17.4618	17.268	17.268	17.1822	17.0702	17.739	16.8541	17.0702	17.2774	17.3576	17.3576	17.2774	17.4712	17.4712	17.0702	17.2774	17.2774
hsa-miR-27a-5p	9.28254	9.81049	9.62637	9.87176	9.45482	9.90943	9.6408	9.97196	10.0804	10.3094	9.60878	10.3712	10.7559	9.84362	9.95252	10.2962	9.04288	10.4489	9.64746	9.55699	10.1523	10.3685	9.6634	9.91078	9.91078	9.54214	10.114	10.353	10.1586	10.0234	9.85757	9.94217	10.114	9.85757	9.65161	9.67423	9.88256	9.52314
hsa-miR-27b-3p	19.8513	19.8513	19.4711	19.8513	19.7218	19.8513	19.4711	19.7218	20.1062	19.8513	19.7218	19.7218	19.7218	19.2915	19.4951	19.8753	19.7458	19.8753	19.7458	19.8753	19.8753	19.8753	19.7458	19.8753	19.8753	19.6919	19.8214	19.8214	19.4412	19.4412	20.0763	19.8214	19.8214	19.8214	19.8214	19.8214	19.8214	19.6919
hsa-miR-27b-5p	10.0819	10.6607	10.5495	10.7721	9.89858	10.7993	10.2372	10.2557	10.5375	10.4642	10.2557	9.97875	10.1497	10.1142	10.2646	10.4596	10.2646	10.5989	10.3081	10.6482	10.0569	10.4141	9.9108	10.6741	10.5698	10.2629	10.2427	10.412	9.91732	10.2818	10.4774	10.3035	10.7115	10.5726	10.5726	10.0823	10.4588	10.3455
hsa-miR-28-3p	14.7538	15.0147	14.6326	14.7538	14.4775	14.8935	14.9361	14.848	14.5991	14.1999	14.5592	14.5592	14.4151	14.7327	14.3775	14.473	14.6388	14.6388	14.66	14.5509	14.66	14.6388	14.8285	14.9102	14.8684	14.6812	14.8253	14.5539	14.7436	14.7436	14.4154	14.7436	14.8253	14.7436	14.5751	14.8987	14.1498	14.7436
hsa-miR-28-5p	11.2206	11.3569	11.1597	11.1597	11.5101	11.4916	11.4455	11.0466	11.2805	11.2206	11.3073	11.3073	11.1119	11.0502	11.3241	11.165	11.3868	11.2802	11.3073	11.2802	11.165	11.1796	11.3868	11.3868	11.4281	10.6824	11.3076	11.4129	11.1985	11.3572	11.2395	11.1985	11.3572	11.3707	11.1768	11.5856	11.2395	11.4919
hsa-miR-296-3p	3.63604	2.79457	2.33649	2.92857	2.42863	2.42517	0.956695	3.24757	0.985247	2.67881	2.78872	1.90026	2.87929	1.93943	1.97636	3.89206	2.2223	1.29793	3.56007	3.66995	1.9255	2.50447	2.83248	1.38918	2.31587	3.30833	2.59753	2.11674	1.41101	2.64455	2.50602	3.62366	2.5145	2.67433	2.70512	3.49328	0.501609	1.88938
hsa-miR-296-5p	5.70825	5.41957	4.9745	5.89146	5.05923	5.71955	4.9353	5.86828	5.89146	6.45736	5.44347	5.81154	6.11103	5.44302	4.20679	5.60872	4.91524	5.4364	6.11004	6.37347	6.00959	6.27776	5.60175	6.01412	5.65634	5.35013	5.83038	5.85121	5.80247	5.1526	5.82355	5.46725	6.01381	5.83038	5.89063	5.80247	5.98432	4.49183
hsa-miR-299-3p	10.1119	9.65631	9.73447	9.65631	9.85853	9.42093	9.51451	9.53158	9.8115	9.64047	9.64047	9.92853	9.60863	9.34098	9.47811	9.52119	10.0652	9.4696	9.76706	9.91815	9.88109	9.88109	9.8299	9.24948	10.0112	9.6433	9.87861	9.70893	9.99948	9.58046	9.80651	9.32606	9.2462	9.82458	9.52295	9.99948	9.53749	10.0401
hsa-miR-299-5p	8.01487	7.52919	7.74436	8.25724	8.31225	7.8064	8.06554	8.35479	8.10184	8.20227	7.93408	8.45163	7.49189	7.30488	6.77053	7.91147	8.00774	8.4028	8.60681	8.24332	8.74551	8.69102	8.55204	7.53976	7.46996	7.52338	8.20478	7.63855	8.51484	8.12726	7.77588	7.65858	7.82362	8.61209	7.82362	8.49251	7.73102	8.34023
hsa-miR-29a-3p	13.6806	13.9262	14.2737	13.5046	14.1933	13.8873	13.9966	14.1595	13.9966	13.8873	13.9596	14.0907	13.9262	14.0373	14.3029	13.6838	13.7207	14.0773	14.0373	13.1557	14.4191	14.0773	14.323	13.6504	14.0373	13.7641	14.5514	13.3581	14.4491	14.343	13.7301	13.455	14.4835	13.8783	14.1561	13.7979	13.455	14.0605
hsa-miR-29a-5p	5.1946	5.48837	6.28881	5.4281	5.56664	5.47625	5.54729	5.86893	5.61512	4.66126	5.84351	5.4281	5.66314	5.57249	4.78854	5.58972	5.65857	5.36755	6.07809	4.73715	5.99043	5.33506	6.09875	5.43435	5.87557	5.51174	6.14491	5.53442	5.6288	5.4787	5.46047	5.41207	5.8174	5.85286	5.78892	5.63904	4.83585	4.96495
hsa-miR-29b-1-5p	3.44356	4.53356	4.47745	4.34464	5.05096	3.03827	3.92437	5.05096	5.88554	5.18366	4.90475	5.20446	5.59744	3.99148	4.16721	4.76416	4.26984	5.55313	5.30154	3.84952	6.02941	5.27347	4.56409	2.95726	5.25393	4.30939	4.55533	4.63474	4.6589	5.0156	5.04508	4.49897	4.22018	4.48595	5.40559	4.79849	4.32391	4.6875
hsa-miR-29b-2-5p	4.29652	3.80928	4.42155	5.36652	4.23081	4.10217	4.51618	4.67125	4.47524	3.47062	4.84527	4.27041	5.10075	3.71609	4.84492	4.54402	4.8829	4.90127	3.9308	3.9779	4.05185	4.37898	4.06969	4.90916	4.94003	4.0157	4.73079	4.47253	3.99788	4.0157	4.60626	4.67443	4.02598	4.75264	5.01428	4.13166	4.42972	4.70901
hsa-miR-29b-3p	10.9046	11.0182	11.3548	10.8537	11.2753	11.0454	11.2922	11.6536	11.2922	10.9046	11.5611	11.2482	11.6258	10.9795	11.0724	11.0079	11.0864	11.344	11.2272	10.7535	11.71	11.4572	11.7891	10.9123	11.4572	11.295	11.6252	11.295	11.1803	11.1803	11.1803	11.1229	11.5324	11.0917	11.3201	11.0646	10.7997	11.3422
hsa-miR-29c-3p	11.5521	11.4816	11.5087	11.2637	11.3817	11.712	11.4816	11.5644	11.1519	11.1081	11.3115	11.391	11.391	11.5639	11.3953	11.3042	11.4205	11.4205	11.2056	11.4691	11.4951	11.1425	11.5422	11.3453	11.5877	11.4216	12.0185	11.1172	11.2935	11.4001	11.4683	11.1172	11.1783	11.63	11.6711	11.161	11.3815	11.4414
hsa-miR-29c-5p	6.65413	5.75051	6.02572	5.9178	6.11147	6.25464	6.03146	6.11147	6.17572	5.60581	6.67276	5.99277	6.6315	6.68927	6.39621	6.88777	6.40379	5.94595	5.78271	6.03047	6.10685	5.55077	6.14211	5.65042	6.20054	6.44141	6.76839	5.88798	6.17022	5.94586	6.44141	6.18851	6.00706	5.98494	6.15378	6.0265	5.71257	6.2071
hsa-miR-301a-3p	12.8605	13.0805	13.2194	13.2194	12.9379	13.3048	13.1302	13.0805	13.1302	12.8792	13.2819	12.7591	12.8274	12.8278	13.2196	13.2751	13.2751	13.0429	13.0201	13.2751	12.7503	12.5875	12.7172	13.4207	13.2448	12.9442	12.9684	12.9442	12.6837	12.9924	13.1698	13.2176	13.0813	12.9065	13.3314	12.9442	13.3573	13.1698
hsa-miR-301a-5p	3.33361	3.23459	3.39678	3.35206	2.81008	4.1968	3.87841	2.59091	3.59365	3.76596	3.25321	2.59438	2.96171	3.7892	3.90972	3.92473	2.02245	3.99541	2.16452	2.3464	3.75289	2.79632	3.35114	3.54649	4.05809	3.39133	3.72429	3.05748	1.35571	3.40029	3.7748	4.01475	3.6879	3.06573	3.47	2.99014	3.60258	3.42715
hsa-miR-301b-3p	8.12304	9.74753	9.29444	8.85622	9.61628	10.4028	9.58222	8.8273	8.73505	9.59658	9.73264	8.85622	8.95492	9.31499	8.90903	9.7124	8.71633	9.34794	9.40469	9.65293	9.01848	8.97097	9.631	9.80194	8.58878	8.34009	9.69185	9.25151	8.75446	8.57758	8.98224	10.0361	9.18208	9.60234	9.34447	9.60234	10.1601	8.80011
hsa-miR-3064-5p	1.27726	1.93426	2.65219	1.88361	2.61711	2.66964	2.52253	1.20154	1.36268	1.42862	1.42316	2.81296	2.41418	2.37541	3.03289	1.60724	0.30443	2.92054	1.18382	1.9158	1.30817	2.36571	1.22553	3.5325	2.41234	2.85366	1.2755	3.49632	0.191571	2.73966	2.56511	2.69578	1.56395	1.2755	2.72504	2.07965	2.29865	0.439335
hsa-miR-3065-3p	6.98559	7.28761	7.35226	6.27275	7.46035	6.71855	7.1781	7.26056	7.27854	6.94762	7.0767	6.36943	7.31498	7.42027	6.63053	7.37657	6.72894	7.44339	6.81033	7.31372	7.25251	6.71381	6.03393	7.73989	7.00044	6.19348	7.57808	7.51476	6.64652	5.85126	7.5609	7.77709	6.28296	7.72346	7.4412	6.89501	6.36077	7.67753
hsa-miR-3065-5p	7.4888	7.62628	7.01896	6.07262	7.5177	6.45183	7.23442	7.36364	7.03653	6.54503	6.85518	6.56074	7.43518	7.53392	6.59529	7.16666	6.67333	7.17529	6.44781	7.24723	7.47039	6.91173	6.38648	7.70547	6.87736	6.25714	7.89649	7.59115	7.31808	6.17483	7.42942	7.51088	6.54203	7.18426	7.10193	7.11746	5.68409	7.39913
hsa-miR-3074-5p	0.86621	2.87985	3.28945	1.96924	2.40372	1.74625	3.12726	2.17216	2.48358	2.6539	2.01274	1.41231	1.5008	2.1778	4.61492	2.04669	1.6621	2.29153	1.80417	1.49263	2.43173	2.43597	1.8614	1.89541	1.60947	2.64431	3.24436	1.97142	2.65308	1.17164	1.79953	2.22379	2.03317	1.808	1.53185	2.16669	1.8845	3.38514
hsa-miR-30a-3p	13.524	13.1598	12.8736	13.1598	13.2403	12.9594	13.2645	13.0484	13.2645	13.3548	13.3859	13.1598	13.1847	13.072	12.9862	13.3225	13.437	12.9055	13.437	13.4674	13.3529	12.9326	13.2495	13.1206	13.0978	12.8157	13.2047	13.4246	13.26	12.6797	13.2047	13.0356	13.3647	13.559	13.0115	13.4246	13.3101	13.2849
hsa-miR-30a-5p	19.253	19.0389	19.0389	19.0389	19.253	19.0389	19.253	19.0389	19.253	19.253	19.253	19.253	19.0389	18.5774	18.8045	19.108	19.3221	19.108	19.5257	19.3221	19.5257	19.108	19.3221	18.8045	19.3221	19.0076	19.2216	19.0076	19.2216	19.0076	19.0076	19.0076	19.4252	19.2216	19.0076	19.4252	19.2216	19.2216
hsa-miR-30b-3p	7.9959	8.10445	8.42146	8.68621	8.08865	7.66597	7.67596	8.2764	8.94492	9.05128	8.2838	8.39266	8.82914	8.34629	8.20456	7.90471	8.18149	8.49747	8.31869	8.15459	8.38285	8.95592	8.25609	8.35511	8.51927	7.84785	8.64823	8.39424	7.78389	8.21437	8.72415	8.39424	8.31754	8.53484	8.63857	7.7242	8.98029	8.21437
hsa-miR-30b-5p	16.9706	16.7548	16.7548	16.8735	16.8735	17.0535	16.4868	16.6358	16.7548	16.9706	16.8735	16.4868	16.8735	16.7992	16.5615	16.6805	17.1124	16.7992	16.7992	16.6805	16.9792	16.8963	16.6805	16.6805	16.8963	16.8526	17.0326	16.7339	16.3408	16.615	16.9498	16.8526	16.7339	17.1659	16.7339	16.4659	16.8526	17.0326
hsa-miR-30c-1-3p	7.40524	8.08013	8.01128	8.01128	7.77065	7.80683	7.99647	8.02879	7.79861	8.54716	8.25799	7.91977	7.86736	8.1312	8.0486	8.11275	7.62536	8.19747	7.92079	8.1312	8.15869	8.03876	7.86968	7.68004	7.62536	7.51322	8.11384	7.84857	8.08119	7.80789	7.80789	7.69116	8.34199	8.5635	8.01233	7.72286	7.89333	8.10382
hsa-miR-30c-2-3p	9.70745	9.53905	9.29209	9.41093	9.29209	9.44765	9.77745	9.40375	9.53905	9.29209	9.20028	9.43063	9.3289	9.34829	9.24005	9.40122	9.50569	9.25878	9.53975	9.71627	9.55678	9.43802	9.29346	9.45505	9.47255	9.26769	9.41773	9.48268	9.60421	8.98194	9.3211	9.19588	9.69167	9.82596	9.54769	9.34583	9.33704	9.64199
hsa-miR-30c-5p	15.0249	15.2584	15.3796	15.1494	14.9974	15.4799	15.3409	15.2584	15.4083	15.0249	15.3409	15.0249	15.1793	15.1045	15.1652	15.2048	15.0259	15.1652	15.3862	15.2875	15.3265	15.2048	15.1332	15.2048	15.4382	15.0986	15.3135	15.2059	14.8947	15.1385	15.3992	15.2059	15.4589	15.3602	15.3602	14.977	15.2775	15.1772
hsa-miR-30d-3p	10.8997	11.3867	11.1912	11.5248	11.1667	11.4674	10.8402	11.34	11.5248	11.3867	11.2667	11.0967	11.3598	10.9638	10.9366	11.8159	11.2197	11.4997	11.1337	11.1745	11.1745	11.3676	11.0661	11.4169	11.4169	10.9988	11.2206	11.202	11.0688	11.1796	11.5416	11.6885	11.2619	11.473	11.4269	10.8309	11.3383	11.2206
hsa-miR-30d-5p	19.5402	19.5402	19.3366	19.3366	19.5402	19.5402	19.1226	19.3366	18.819	19.1226	19.1226	19.1226	19.3366	19.4311	19.2275	19.4311	19.4311	19.4311	19.2275	19.4311	19.0134	19.2275	19.0134	19.2275	19.4311	19.2326	19.4362	19.2326	19.0185	19.2326	19.4362	19.2326	19.2326	19.4362	19.4362	19.0185	19.4362	19.4362
hsa-miR-30e-3p	12.0431	11.9828	11.7907	11.8652	11.9591	11.9341	11.9043	11.9828	11.9828	12.14	12.078	11.9043	12.0431	12.2017	11.6411	11.9953	12.0401	11.7804	11.9953	12.2017	12.2017	11.8215	11.9713	11.9187	11.8715	11.5373	12.2199	11.9293	12.0482	11.4887	11.953	11.9043	12.1887	12.4777	11.9293	11.953	12.0769	11.9043
hsa-miR-30e-5p	15.9421	15.9421	15.9421	15.7873	15.9421	15.9421	15.7873	15.7142	15.9421	15.7873	15.868	16.0096	15.868	15.6903	15.9126	15.9126	15.8451	15.7711	15.8451	15.8451	16.2239	15.9126	15.7711	15.7711	16.0911	15.7877	16.0991	15.9002	15.7202	15.7877	15.9662	15.9662	15.8475	16.0991	15.9002	15.6462	15.9662	15.7877
hsa-miR-31-3p	3.38711	2.2909	3.13588	3.3677	3.2036	3.02627	2.87917	1.55818	3.63719	4.66773	4.67152	3.16959	4.28564	3.71773	3.40224	3.8153	1.89956	3.04004	3.34238	4.72848	2.78557	3.41198	3.19159	3.45563	3.16072	3.73514	4.06809	2.09992	3.67658	3.54031	3.33944	3.30244	4.168	3.00338	2.91458	2.88808	3.53049	3.01404
hsa-miR-31-5p	9.70718	10.3625	10.1096	9.90291	10.1096	10.4452	9.93697	10.7	10.8111	11.3088	10.7327	10.5116	11.2613	10.3569	10.0079	10.6823	9.72901	10.6308	10.339	11.3697	10.2485	10.704	10.4223	10.2728	10.6823	10.731	10.6351	9.87092	10.8322	9.848	10.4079	10.1934	10.9267	10.6914	10.4969	10.476	10.4079	10.382
hsa-miR-3117-3p	2.74311	0.321449	2.65162	1.88303	2.3175	2.48103	0.845572	0.16579	1.36211	1.42804	1.42258	2.14552	3.3264	2.07899	2.7305	1.92539	0.622588	0.569957	2.88723	1.74053	2.23396	1.60324	1.54368	2.55906	0.822193	1.33439	3.08267	0.0187247	1.6617	1.00996	2.79859	2.22783	1.87148	2.30733	1.70541	0.56267	2.24061	2.27239
hsa-miR-3127-5p	3.02476	3.45812	3.32127	2.81232	3.30852	2.4759	3.28065	3.59806	3.76733	0.474211	3.84476	3.75625	3.13574	2.66044	3.70072	2.91612	3.27633	3.56994	2.88382	2.70616	3.71089	2.74069	3.52781	2.91612	2.55208	2.77059	3.60573	3.58939	2.49219	3.10371	2.94875	3.78767	2.14305	2.55437	2.93052	2.52806	3.40388	4.39998
hsa-miR-3129-3p	2.59184	2.93733	2.90549	1.2238	2.22383	1.91391	2.02863	1.45484	2.65124	0.733219	2.1804	2.04301	2.28134	1.35488	2.00639	2.34298	3.07015	2.27874	1.95553	2.1755	2.45649	2.53451	0.819579	2.07782	2.00639	1.01205	2.42474	2.27996	2.43936	2.24077	2.33324	2.33747	0.344218	3.00465	2.17564	2.2323	1.25684	3.08765
hsa-miR-3136-5p	3.08093	2.74401	3.00654	0.773224	2.41983	1.86025	2.32526	1.57805	1.93265	2.37098	1.72982	2.83471	1.83077	2.29835	2.33528	3.15254	2.29289	2.40671	1.65685	0.400659	1.23111	1.83874	3.1914	2.61348	2.87772	2.9906	2.54643	2.65402	2.25362	2.36246	3.13384	0.668736	1.83829	2.23823	0.792619	2.59692	2.57298	1.83829
hsa-miR-3139	2.76717	2.8177	3.2273	3.50878	1.99401	2.3381	3.60007	2.42143	3.98318	3.39577	3.40287	2.16958	2.99942	2.10858	3.03392	2.30923	3.55315	4.0891	3.25679	3.70875	3.32333	0.331782	3.2695	3.11692	3.55315	3.09366	2.85619	3.74066	2.9668	1.7104	3.37739	3.45924	2.16454	3.50231	4.37697	3.82193	2.01587	1.53943
hsa-miR-3143	2.19251	3.15946	4.07171	3.12891	2.43592	3.10246	3.51852	1.31938	2.77003	0.597759	1.541	3.8798	2.88659	3.10671	3.85404	2.70248	1.92998	2.43732	1.13737	1.37593	2.31503	3.92258	3.22201	2.86932	3.06944	3.28023	1.20411	3.80564	2.48334	3.8632	2.1092	2.62439	3.53169	1.20411	2.65365	3.86513	2.4868	1.49256
hsa-miR-3144-3p	1.49205	0.536806	1.97272	1.18528	1.70227	1.47665	1.99011	1.99011	1.08948	1.6434	2.14188	1.10264	2.24282	2.53661	1.46937	2.13763	1.30453	0.413	1.89512	2.077	2.52268	1.44628	1.38673	0.465632	1.32962	1.66441	2.50473	2.16943	2.43299	1.94314	-0.384017	1.35893	-0.184413	2.24893	1.64701	1.70367	1.24743	2.21399
hsa-miR-3145-3p	4.36564	4.88372	4.10985	4.34203	4.62141	5.18081	5.02563	4.55409	4.69484	3.2268	4.41532	4.75649	5.19425	4.67619	3.75747	4.62731	5.04012	4.27072	4.82431	4.56454	4.72502	4.71168	4.56454	4.48863	4.55334	4.47557	4.72426	4.8554	4.82462	4.20318	4.82901	5.13116	4.06014	4.3642	4.21346	4.39042	4.07007	5.22939
hsa-miR-3145-5p	3.60806	4.30096	3.14281	3.42493	2.92953	3.99207	4.01157	3.21959	2.90059	3.81061	3.768	2.48397	4.01157	3.65859	5.03194	3.47886	3.25748	3.65158	3.20065	3.88733	3.69205	3.13012	3.50897	2.26516	3.3335	3.80806	3.94629	3.01856	3.47464	3.95612	3.84429	3.6198	3.28556	3.66287	3.70428	2.45862	2.97393	3.85123
hsa-miR-3150b-3p	1.68667	2.7498	1.2614	1.83919	2.9972	2.43719	1.2614	2.35353	1.31827	2.06504	1.88268	3.56398	2.36976	1.774	2.42551	1.62041	1.15651	3.13009	3.55977	1.43555	2.37465	2.68939	1.80432	2.49694	1.1816	2.33413	2.30334	1.55071	3.36984	2.57666	1.23872	1.07588	2.2203	1.30675	1.71899	2.11089	2.07163	3.90828
hsa-miR-3152-5p	2.12492	2.43888	1.35607	1.54544	3.48229	2.10778	1.35607	0.216618	2.86828	3.17661	1.47341	2.86321	2.0783	3.93178	2.22865	0.984728	2.47459	1.00012	1.55022	1.73211	1.73211	2.18202	2.49252	1.64146	3.0539	1.13637	3.01415	2.26075	1.70539	1.46098	1.34092	2.12589	1.2004	1.40895	3.56843	2.9684	2.17383	2.72342
hsa-miR-3154	2.27791	2.12496	2.77276	2.43043	2.03431	3.33295	1.85264	1.74837	3.19902	3.11509	2.47393	2.69293	2.57487	1.29068	3.43033	2.64574	2.84345	2.21453	1.89133	2.65072	2.85214	2.20606	2.97679	2.22039	2.89799	1.71887	2.80403	2.6509	2.47805	3.08131	2.48844	2.10815	2.60064	2.77533	2.14275	3.53704	1.02752	3.21713
hsa-miR-3157-3p	1.73538	2.57509	2.03658	1.8879	2.32238	1.66491	2.24808	2.70956	3.54383	2.11376	3.06454	3.03629	2.98023	2.80852	4.94604	1.75494	3.6238	2.63147	3.23129	1.57008	1.45587	2.51341	1.37323	0.452132	3.10248	2.15088	2.1201	3.1256	1.82729	2.74623	2.59127	2.54378	2.52532	2.47291	2.87777	2.68296	1.47142	2.783
hsa-miR-3157-5p	2.40506	3.01442	1.63621	3.48948	1.81788	1.59226	1.63621	2.10572	1.20509	1.75901	1.75355	2.47649	3.09914	1.2179	3.36575	2.19483	2.78379	2.10791	2.74684	2.79256	1.80244	1.17171	1.67778	1.13448	2.84141	1.82336	2.66368	1.57429	2.7743	2.52263	2.34809	2.32839	1.97204	3.17407	1.80597	2.10555	0.887169	2.01097
hsa-miR-3158-3p	6.28356	6.24129	7.04776	6.14516	5.99477	6.46049	6.54926	6.50386	6.45364	6.37023	6.50386	6.95529	6.68088	6.48396	6.97258	6.37363	6.41753	6.42463	6.6051	6.27238	6.23306	6.69847	6.56388	5.88463	6.78404	6.43823	6.65336	6.25222	6.50561	7.12953	6.39183	6.62676	6.35889	6.03464	6.69197	6.10948	6.84541	6.15212
hsa-miR-3160-3p	1.629	3.03576	1.18249	2.48166	1.24305	2.01234	2.41437	2.43825	2.15461	2.46119	2.27883	1.6784	2.76591	1.13266	2.83429	2.55032	2.69855	2.28517	2.6616	1.22378	1.7172	2.74185	2.72194	1.04924	2.02267	1.00494	3.65712	1.97418	2.13358	2.39228	2.22655	2.22655	1.78444	2.19576	1.86986	1.551	2.68475	2.07486
hsa-miR-3163	2.6288	2.27375	3.08893	3.46717	1.3726	2.86974	2.60723	1.08666	2.01505	3.2574	2.56329	3.74591	1.30028	2.54733	1.19468	2.19471	2.25646	2.10779	2.9701	2.17084	2.96786	3.23524	2.22257	2.80228	3.1241	3.21127	1.50388	2.35568	1.80032	3.38636	0.622774	3.25391	1.79232	3.08038	3.10727	2.55095	1.33257	4.2791
hsa-miR-3173-5p	2.52191	3.12465	3.94997	3.00139	1.67085	2.24089	3.33982	2.58131	3.00139	4.05773	2.50651	3.63107	2.21141	2.21167	4.38092	2.77671	3.14986	3.5009	2.91985	2.12059	2.91761	3.32512	2.7568	2.07716	2.79104	2.69664	3.79063	2.52579	3.47387	3.13836	3.38228	2.91176	3.12989	3.04255	1.66812	2.52579	2.27903	3.27418
hsa-miR-3175	1.94844	1.47153	1.04811	2.10096	1.10868	2.53198	3.25897	2.6153	3.36855	1.64598	0.184119	1.10521	0.899117	0.912222	1.9933	-0.0882928	2.23924	1.31488	3.00022	2.48689	0.889131	0.86604	1.3721	3.2456	3.2643	1.35975	3.08239	1.28726	0.393252	1.52922	3.31786	2.19413	1.76563	2.16557	2.92673	0.193648	1.30588	1.76563
hsa-miR-3176	3.12004	2.66037	4.36028	4.21437	2.70668	1.35144	3.57487	4.25804	3.12004	4.0843	3.2985	3.53728	3.61858	2.69334	4.23293	3.48561	1.6647	4.102	2.54847	3.97735	4.0017	3.73689	3.41585	3.35291	3.31575	3.79039	3.10287	3.98734	3.82665	3.51737	3.45118	4.53871	3.5429	3.74899	3.65715	1.92628	0.398333	4.41666
hsa-miR-3180	1.79197	-0.0381411	0.891641	2.45883	0.952205	2.11841	0.907034	2.45883	0.935586	3.18725	1.48405	0.12199	2.08893	1.59018	1.56709	1.42734	1.85076	0.510714	0.563346	0.736634	0.631371	2.17472	2.93513	2.08407	1.79813	1.72059	0.955702	2.22561	-0.128232	1.41511	0.887676	1.12194	2.5829	-0.128232	0.955702	1.38433	3.39149	2.974
hsa-miR-3180-3p	1.79197	-0.0381411	0.891641	2.45883	0.952205	2.11841	0.907034	2.45883	0.935586	3.18725	1.48405	0.12199	2.08893	1.59018	1.56709	1.42734	1.85076	0.510714	0.563346	0.736634	0.631371	2.17472	2.93513	2.08407	1.79813	1.72059	0.955702	2.22561	-0.128232	1.41511	0.887676	1.12194	2.5829	-0.128232	0.955702	1.38433	3.39149	2.974
hsa-miR-3180-5p	0.740179	2.34824	2.18555	0.930108	1.44709	-0.0473156	-0.0209998	2.35755	0.834306	3.08597	2.28276	1.28628	1.37477	1.8947	1.44204	0.464619	1.2772	2.35515	2.49535	0.611592	1.44204	1.41895	1.3594	1.95903	0.637907	2.2094	1.18202	2.2862	0.0980903	1.99464	1.52994	0.30092	2.31693	1.18202	1.18202	1.21866	2.95777	0.345854
hsa-miR-3188	3.88026	3.31042	3.17281	0.774409	0.759015	2.40023	3.62128	3.13757	4.27915	2.16824	4.59009	3.55258	4.39309	3.12999	2.88435	3.02346	3.31013	2.73158	3.59338	0.827612	4.45094	3.04883	3.23119	3.06988	3.65788	3.9548	1.13065	4.21011	3.19374	3.78973	4.56771	1.29689	1.41909	3.38197	3.04949	4.203	2.69303	3.14894
hsa-miR-3199	1.56983	2.6812	2.0505	1.26306	1.78005	1.55443	1.59838	2.0679	2.94476	1.72118	1.18042	2.93598	2.32061	0.660132	2.21541	1.7795	2.91715	1.53698	0.986887	2.709	3.29983	2.47928	2.13913	1.62823	1.34228	2.46948	1.17987	2.28405	2.19108	2.44978	1.52778	1.34611	2.80707	1.17987	1.92736	1.60849	2.20301	2.49434
hsa-miR-32-3p	5.44825	5.96716	5.66793	6.155	5.50781	5.56616	4.90205	5.84759	6.30212	6.71625	6.34712	5.40835	6.00079	6.00631	5.50422	5.74393	5.36231	6.3456	5.69122	5.77033	6.2515	6.04207	5.35143	5.8415	6.09259	5.56902	5.94485	5.98937	5.45613	5.32138	6.29787	5.61951	5.59631	5.81766	6.03814	5.64801	6.74115	5.79719
hsa-miR-32-5p	10.0961	9.80303	10.417	9.92863	9.90274	10.0814	10.29	10.0961	10.0564	10.0295	9.90274	10.2004	10.1613	10.1064	10.3824	10.144	9.48402	9.82804	10.144	9.99107	9.77348	9.87542	10.442	10.3824	10.3378	10.3511	9.80716	9.7189	9.88212	10.4254	10.2647	9.95422	9.93505	10.2241	10.3116	9.85482	10.2915	9.94463
hsa-miR-3200-3p	3.05501	3.93657	3.73068	2.17475	1.26429	3.37045	4.19466	3.50095	2.80728	3.50485	3.15619	3.94889	4.04751	2.55653	3.21401	3.67525	3.07827	3.10166	3.04133	3.30199	3.26248	2.09692	4.10632	3.59103	4.38226	4.89434	1.31757	3.80725	3.64656	4.20269	4.1478	3.23084	2.94477	2.89407	2.58749	3.78638	2.60026	2.63204
hsa-miR-320a-3p	13.8054	13.8732	13.6765	14.3461	14.3971	13.6395	13.7706	14.2057	14.1041	13.9179	13.9179	14.3093	14.1686	13.7532	13.7883	13.8569	13.9923	14.2077	14.1629	14.3228	14.0359	14.0603	13.8201	13.9923	14.1292	13.7455	13.7873	14.8625	14.3742	13.6054	14.2781	14.059	13.9172	13.7699	13.6758	14.0323	14.0323	13.9923
hsa-miR-320b	8.61158	8.27643	8.47057	8.85001	9.18019	8.41976	8.93633	9.00015	9.00015	8.64528	8.52749	9.08131	8.87552	8.79118	8.29419	8.73662	8.50024	8.97038	8.92845	9.39638	8.55694	8.80499	8.50024	8.67217	8.96341	8.53341	8.49573	9.32662	9.39619	8.32673	8.95658	8.36967	8.68444	8.59096	8.59802	8.62972	8.84504	9.12165
hsa-miR-320c	4.80424	4.29595	4.65989	5.05149	5.08443	5.32235	4.38225	5.10859	5.1933	4.76274	3.81488	5.61785	5.50819	2.44646	4.86939	4.98951	5.25419	5.45451	5.21828	5.991	4.69673	5.01715	4.70936	4.86939	5.1974	4.97626	5.45143	4.87443	5.45143	5.49867	4.71572	4.68638	4.8454	4.52523	4.77738	4.85056	4.68174	4.27152
hsa-miR-320d	4.59515	4.7093	4.72356	5.19752	4.80829	4.763	4.61703	5.16863	4.44442	4.63256	3.4469	5.43186	4.72356	4.5802	5.01155	4.19976	4.85848	4.81759	4.60249	5.38641	4.8067	4.88734	4.63861	4.23775	4.52246	4.20265	4.85318	4.85864	5.02543	5.01299	4.75948	4.70519	4.80819	4.49313	4.80126	4.51935	4.49674	4.72555
hsa-miR-323a-3p	8.56234	8.61316	8.01415	9.02603	8.41901	8.35078	8.12529	8.49067	8.43103	8.34446	8.61316	8.53418	7.55305	7.99799	8.04797	8.75223	8.90941	8.2447	8.69705	8.53387	8.13473	8.1897	8.17194	8.44599	8.56116	8.51631	8.01426	8.3871	8.35346	8.58124	8.32519	8.72225	8.54534	8.17659	8.11305	8.41205	8.38025	8.5502
hsa-miR-323a-5p	1.4103	2.29537	2.16531	2.01664	0.152428	1.79364	2.65557	2.53098	1.49572	1.56165	1.02089	1.02089	2.16108	0.320253	1.40294	1.70201	2.0712	1.82868	2.45625	2.01057	1.40294	1.37985	3.01531	1.34261	1.63398	1.81258	1.0477	1.8995	0.85777	1.50711	0.979674	2.79773	2.6749	1.73609	1.79519	0.652448	1.81258	2.7072
hsa-miR-323b-3p	6.60093	8.48684	8.3022	8.57152	8.05666	8.21206	7.86652	6.20798	6.62674	8.07033	7.019	7.03974	7.6024	7.44923	8.16191	8.50717	6.79507	6.94514	7.06004	8.30186	7.91265	6.76779	8.05168	8.26647	6.85447	6.98747	8.36785	7.10899	6.72962	8.6687	6.91025	7.3405	7.83786	8.323	6.75543	8.6687	7.82787	7.13666
hsa-miR-324-3p	6.04992	6.08657	6.62508	6.85904	6.42024	6.53631	6.38747	6.38747	6.40453	6.0544	6.44605	6.47361	6.44605	6.41578	5.45333	6.60335	6.87233	6.57764	6.57764	6.46251	5.9643	6.03235	6.21697	6.97082	6.63151	6.07805	6.10246	6.4804	6.34011	6.07805	6.55269	6.57223	6.28482	6.55269	6.94629	6.44042	6.41319	6.33534
hsa-miR-324-5p	8.59586	8.38782	8.44797	8.58244	8.53895	8.40253	8.66527	8.77866	8.45997	7.90556	8.66527	8.23969	8.35081	8.62005	8.25651	8.67487	8.77496	8.53319	8.44375	8.41365	8.12285	8.13229	8.1471	8.94844	8.48998	8.77562	8.2136	8.83594	8.32422	8.28741	8.47044	9.07066	8.11091	8.01847	8.60326	8.64736	8.36993	8.29296
hsa-miR-326	4.5415	4.56186	3.82297	3.74665	4.59434	3.99252	4.95326	4.20231	4.68161	4.15932	3.85003	4.45557	4.43529	4.44352	3.99133	4.50278	4.19492	4.92889	4.69978	3.94085	3.9372	3.90993	4.49988	3.94085	4.69978	4.75321	3.5032	4.26445	4.24575	3.70603	4.50132	3.78523	4.73964	3.62978	4.40543	4.29001	5.06234	5.11083
hsa-miR-328-3p	7.81776	8.01698	7.47208	8.11762	7.71376	7.72439	7.6841	7.51403	7.78988	7.4126	7.80851	7.23492	7.17805	7.67506	7.86503	7.79669	7.90088	7.63793	7.82418	7.32014	7.47669	7.57244	7.14599	7.86503	7.75193	7.62358	7.65633	8.20662	7.64702	7.56026	7.6749	7.71211	7.61359	7.68415	7.68415	7.38843	7.17903	7.85452
hsa-miR-329-3p	6.91659	6.77771	7.03747	7.01752	6.68217	6.1296	7.27286	6.40137	6.45181	6.63989	6.71907	6.9932	6.29104	6.50811	7.16606	6.70572	7.42793	6.75765	6.60421	6.49231	6.71349	7.00292	6.83084	6.1786	6.22472	6.63768	7.17305	6.47319	7.07316	6.95357	6.38763	6.66173	6.66716	6.26079	5.82865	7.24702	6.60609	7.36055
hsa-miR-329-5p	1.33895	1.99595	0.892442	2.19162	2.37977	2.37631	1.3675	1.26323	0.936387	2.8878	1.48485	0.122791	1.47685	0.7449	1.19601	0.218584	1.47968	2.10911	2.45691	1.80364	1.80364	2.56405	2.2239	2.12874	0.391873	0.347308	3.45073	2.93299	1.13605	2.13859	2.43016	2.43016	1.11743	1.32598	1.32598	1.36262	0.226651	0.489809
hsa-miR-330-3p	5.95308	5.7871	5.60388	6.0203	6.04598	6.11862	6.0203	6.25756	6.0681	5.80181	5.78327	5.18031	6.09371	6.0828	5.53511	5.76737	6.06456	6.01658	6.10374	5.94549	5.44595	5.76737	6.05557	6.42824	5.61862	5.63716	5.19271	6.50927	6.12004	4.52822	5.96687	6.02966	5.68972	5.8988	6.73177	6.09868	6.39763	5.9335
hsa-miR-330-5p	8.64789	8.84563	8.42165	9.5984	8.69459	8.874	8.47159	9.45535	9.25848	8.62293	8.914	8.10468	8.64789	8.82396	8.07301	8.88619	9.31017	8.80339	9.06059	9.17162	8.41577	8.35799	8.72111	9.06059	9.06059	8.34592	8.50877	9.3548	8.33931	7.91153	9.26528	9.09687	8.6309	9.00742	9.69902	8.29229	9.26528	8.83968
hsa-miR-331-3p	10.3765	9.89803	10.7278	9.96086	9.23233	10.3577	10.7806	10.0688	9.76106	8.7504	9.63509	8.82977	9.0216	10.8775	9.93218	9.97853	10.6247	8.90492	9.77341	9.99939	9.43599	9.01042	9.77341	9.45486	9.83525	10.4573	10.0917	9.79204	9.22483	9.86338	9.71808	9.99618	9.71808	9.46939	10.2989	9.37415	9.86338	9.53321
hsa-miR-331-5p	5.48366	5.74878	5.58818	5.80827	5.69711	5.86076	5.44995	5.57687	5.96054	4.86961	4.58665	4.89985	5.17819	5.37802	5.8182	5.54899	5.30917	5.54899	5.43367	5.65645	5.29738	5.6428	5.25949	4.7011	5.67504	5.62361	5.80062	5.62361	5.03281	5.02686	5.99294	5.32794	5.77239	4.26739	6.40159	5.50996	5.45448	4.87421
hsa-miR-335-3p	14.758	14.8797	14.9731	15.1741	15.1741	14.73	14.5683	14.758	15.2566	15.1286	14.9131	14.5683	14.2309	14.5567	14.8874	14.8874	14.9329	14.8874	14.9329	14.9754	14.8538	14.8874	14.7932	14.3875	15.276	15.1907	14.292	14.8963	14.585	14.4666	15.1907	14.8963	14.9573	14.8146	14.7747	14.7123	15.1907	15.1453
hsa-miR-335-5p	14.3452	14.378	14.1273	14.6669	14.3135	14.2691	13.9556	13.8859	13.9119	13.9119	14.0826	13.7766	13.5388	14.2349	13.9218	13.9929	14.1474	14.0574	13.9929	14.1675	14.0945	14.198	14.1474	14.0945	14.0246	14.2239	13.8934	14.0641	14.0303	14.2239	14.0303	14.1839	14.3595	14.1839	13.8303	13.8934	13.9963	14.2505
hsa-miR-337-3p	9.1335	9.02238	9.00576	9.33787	8.5673	9.2198	8.99183	8.65751	8.5673	8.58535	8.93633	8.60007	8.34106	8.61017	8.85703	9.15841	9.22305	8.8498	9.04594	8.89548	8.75821	8.61017	8.78719	8.75821	8.56884	9.14502	8.95252	8.30046	9.02433	9.44831	8.21512	9.00218	8.9709	8.59765	8.73858	9.15413	8.27182	9.14502
hsa-miR-337-5p	7.68385	7.29861	7.32636	7.7459	7.94457	7.1208	7.22678	6.77468	7.50592	7.5543	7.34999	7.4414	7.64051	6.99855	7.30285	7.20453	7.99725	7.05702	7.84813	7.4186	7.28021	7.33531	7.71473	7.55241	7.47223	7.43078	7.43078	7.53656	7.13565	7.04462	7.56444	7.4498	7.35186	7.47107	7.06858	7.85062	7.58356	7.69532
hsa-miR-338-3p	8.28057	8.24336	8.07293	7.80543	8.09182	7.64416	8.04617	8.54094	8.25213	8.66979	8.10662	7.95278	7.84749	8.36552	7.83057	8.2727	7.94831	8.25779	7.85816	7.88527	8.31974	8.39172	8.20234	7.96311	8.13941	8.01602	7.93962	7.82384	8.01602	8.50846	8.30897	7.6514	8.12762	7.93057	8.32672	8.22651	8.55823	8.12021
hsa-miR-338-5p	4.70615	3.87872	3.47876	3.94039	4.16889	2.94458	4.76245	4.54565	4.14202	5.15875	3.65433	4.44703	4.20395	4.26808	4.03459	4.49029	4.03459	3.54543	3.86379	4.27823	4.32038	4.72182	3.79882	4.35497	4.16442	4.23091	4.63102	4.59959	4.16055	4.02109	4.60477	3.53154	4.58603	4.35394	3.26258	4.63102	4.17549	3.24314
hsa-miR-339-3p	8.86203	8.84411	8.7591	8.78851	8.73325	8.80319	8.80319	8.97781	8.4488	8.94807	8.81229	8.73325	8.7453	9.01666	8.77363	8.50329	9.05143	9.06729	8.66555	8.71134	8.6036	8.84357	9.05143	8.61852	8.56344	8.64426	8.49175	9.06588	9.06588	8.80382	8.49175	8.94904	8.86676	8.67713	9.09716	8.48203	8.69264	8.9308
hsa-miR-339-5p	8.84932	8.51261	8.2261	8.15877	8.33565	8.47245	8.4985	8.45717	8.09524	8.0854	8.30738	8.03859	8.62035	8.76599	8.23628	8.34824	8.85822	8.72599	8.34824	8.30878	8.00268	8.32358	8.36981	7.88301	8.12844	8.71413	8.27287	8.74305	8.68515	8.30277	7.9774	8.30277	8.33333	8.30929	8.57099	7.71926	8.04136	8.68515
hsa-miR-33a-3p	4.05259	4.14739	4.19128	3.76393	3.4961	3.77552	3.96354	3.90602	4.2363	4.38228	4.34164	2.32797	4.45258	3.42567	3.95979	4.02896	4.32957	4.20343	3.48489	4.32957	4.24558	4.24995	3.80354	3.36556	3.6847	4.13211	3.51746	3.99424	4.26001	4.0518	4.51558	4.33182	3.43795	4.52182	3.14698	4.17802	2.95509	3.99424
hsa-miR-33a-5p	5.82304	5.55489	6.09885	5.94424	5.70134	6.12752	5.60538	5.76013	5.95704	5.54377	5.4484	5.83724	6.26283	5.58514	6.07497	6.21464	6.22498	4.96189	5.0049	5.97358	5.93856	5.69348	5.60187	6.42816	6.14213	6.25054	5.94882	5.62157	5.43099	6.42506	5.64679	5.42372	5.71318	5.50872	5.40045	6.1389	5.88342	6.2725
hsa-miR-33b-3p	4.13165	5.44903	4.2669	5.73489	4.22054	5.11714	5.28896	5.07321	5.09469	5.06534	4.66006	4.26225	5.3029	4.09066	3.91994	5.55461	5.05191	5.32187	4.88661	5.07911	5.30661	5.38853	4.77365	4.4594	4.93717	4.52306	4.52033	5.59494	5.0171	5.43336	4.49408	5.0758	5.788	4.93901	5.18083	5.04122	4.68014	3.37968
hsa-miR-33b-5p	7.69045	7.56882	8.15885	7.69045	7.88461	8.01879	9.0419	7.4662	7.59678	7.58856	7.37045	8.61854	8.30781	7.96033	8.25609	7.84549	7.84549	7.9258	7.88756	7.09287	7.86893	7.94224	8.11299	8.22816	8.11299	8.35749	8.00195	7.39836	8.08871	8.68413	7.86046	8.02714	7.73109	7.02661	8.50314	8.38074	7.48951	7.45286
hsa-miR-340-3p	6.76883	7.06506	6.59054	7.21361	6.74301	6.78508	6.69199	6.76083	6.59632	6.43029	7.21361	7.19351	6.69199	6.54739	6.73593	6.58897	6.90265	7.04719	6.66891	6.68924	6.93269	7.10313	7.06476	6.96833	6.66891	6.53498	6.68286	6.83721	7.1258	7.37948	6.72702	6.85548	6.7339	6.7339	6.77948	6.61159	6.84634	6.89661
hsa-miR-340-5p	12.37	12.6638	12.4973	12.7653	12.4672	12.6293	12.2874	12.2017	12.6293	12.2611	12.5693	12.3135	12.37	12.2414	12.4735	12.0604	12.5413	12.3763	12.351	12.8491	12.6356	12.351	12.6356	12.6088	12.4375	12.1348	12.5544	12.5242	12.3444	12.7576	12.4882	12.3706	12.4565	12.7892	12.3444	12.23	12.6863	12.3444
hsa-miR-342-3p	9.83877	9.71145	9.85702	10.4114	10.45	9.67062	9.94671	10.0549	10.195	10.195	10.4114	10.195	10.1354	10.1981	9.87562	9.81296	10.3374	9.77668	10.3084	10.2212	10.1981	9.97876	9.97876	10.4911	9.81296	9.91887	9.56403	10.0693	10.0216	10.0413	10.1495	10.1302	10.3099	10.2676	10.0216	10.1146	10.4127	10.0513
hsa-miR-342-5p	5.57583	5.8544	5.31105	4.70306	5.42607	5.81093	5.64575	4.75895	5.13477	5.50917	6.04005	5.59255	4.11503	5.35737	5.5161	5.22161	5.30105	5.42314	4.95303	5.91174	5.1855	5.45376	5.13174	5.4809	5.19724	5.33739	4.0599	5.67101	5.98148	5.07057	5.67767	5.80237	5.76193	5.21692	5.69621	4.93097	5.65228	4.61891
hsa-miR-345-5p	8.87365	9.11513	9.48466	9.64816	8.79409	9.37576	9.63113	9.57866	9.64063	9.43441	9.08913	9.53432	9.45282	9.49572	9.82114	9.62244	8.83854	9.23874	9.285	9.285	8.93013	9.60637	9.25394	9.18654	9.7311	9.35363	8.83187	9.29458	9.2639	9.52996	9.6701	9.51413	9.13352	9.20907	9.86747	9.20907	9.77956	8.99568
hsa-miR-346	1.8663	2.06948	3.90183	3.62052	3.56726	2.92134	2.65775	3.46219	3.74668	3.26158	3.82066	2.28132	0.816978	1.72268	5.09786	3.33303	1.93829	3.2882	4.15	3.08272	1.87766	2.32757	2.29792	2.87762	3.07774	2.46804	3.30318	4.03548	2.18964	1.63784	3.46039	3.0917	3.61616	3.59223	2.78183	3.34606	4.12908	0.342261
hsa-miR-34a-3p	3.77197	3.95758	4.36812	3.83613	4.13764	4.92351	4.07034	4.09753	3.89444	4.69416	4.73846	3.52575	3.82073	4.94073	1.19231	4.70334	4.65301	4.89739	3.43073	4.68949	4.08888	4.69479	4.07992	4.36089	3.96364	4.51967	4.49781	3.84826	3.91137	4.06988	3.6659	4.66677	4.06988	4.02672	4.33154	4.0496	4.67983	3.49914
hsa-miR-34a-5p	10.0018	10.0377	9.87941	10.0571	10.3313	10.2704	9.69408	10.0752	10.2907	10.9329	10.2281	9.95951	10.7651	10.3316	9.61592	10.1295	10.2504	9.89419	9.77384	10.2284	10.6007	10.4869	10.1982	10.6902	10.1295	10.3215	9.68862	10.0534	9.82199	9.92219	9.98712	10.6802	10.098	10.3452	10.4424	10.1576	11.0642	9.94106
hsa-miR-34b-3p	5.64475	5.71963	6.46613	5.23371	4.80919	6.53921	5.15415	5.08506	5.0345	5.38666	6.24053	5.67219	4.66759	6.13114	6.17785	5.38748	4.65679	6.2943	4.82648	5.50291	5.48004	5.49083	5.14072	6.16619	4.88677	5.86164	6.43653	5.04553	4.74856	5.64265	5.27569	5.38311	5.00369	5.72523	6.55622	4.97933	6.31593	4.67917
hsa-miR-34b-5p	8.12217	8.12217	8.81514	7.32843	7.29407	8.85621	7.49157	7.34341	7.4498	7.54142	8.04546	7.79372	8.01797	8.6241	8.61297	7.96342	7.1483	7.92016	6.66747	7.77542	7.83937	7.78447	7.86557	8.66989	7.48721	8.17375	9.29339	6.98477	7.17416	7.37183	7.63654	7.68131	7.61395	8.14971	8.90821	7.04686	8.80469	7.38235
hsa-miR-34c-3p	5.93398	6.25326	6.41021	5.23335	5.61874	6.40452	5.48963	5.43188	5.43693	6.02164	6.34469	6.2042	6.15157	6.66728	6.41278	5.58818	5.96408	6.77406	5.11391	4.85098	6.07546	6.20306	5.8047	6.3901	5.17195	6.99837	6.84556	4.89824	5.87082	5.37232	5.62992	6.15836	5.7712	5.54781	6.40705	5.89565	5.77706	5.76223
hsa-miR-34c-5p	11.2108	11.6389	12.5099	11.2491	10.8754	12.3033	11.24	10.6217	11.1231	11.3699	12.0509	11.6059	11.7314	11.9649	12.3142	11.5199	10.7894	11.4778	10.7222	11.3466	11.4954	11.6927	11.3279	12.2522	11.1247	11.5759	12.637	10.7497	10.8937	11.0237	11.2176	11.5071	11.5542	11.7791	12.3539	10.912	12.2185	11.1078
hsa-miR-3605-3p	5.98967	6.95725	6.86636	7.17637	6.71575	7.26932	6.70519	6.72713	6.81644	7.04285	5.96248	7.39263	6.54026	6.29997	6.76862	6.64747	6.28799	7.31533	7.24752	7.16222	6.84302	6.40114	6.5977	6.95087	6.85819	6.47232	6.85059	6.21725	6.78838	7.115	6.10847	7.05065	7.16639	7.07605	7.18565	6.83118	6.67684	6.62293
hsa-miR-3605-5p	4.08871	3.76348	5.01464	4.18999	3.71118	4.65318	4.70923	3.76348	5.04758	4.72476	4.47459	4.81576	3.81317	4.06967	4.93152	4.50017	3.88391	4.28383	4.96738	4.69422	3.00326	4.71579	4.21682	4.81697	4.31928	3.55041	3.96957	4.44474	4.21509	4.26751	4.81476	4.23108	4.72698	4.2758	4.4618	4.17958	5.05111	4.5813
hsa-miR-3609	3.5444	4.67998	3.73074	5.44217	4.29771	3.869	4.18543	5.59537	4.86443	3.97676	4.45819	4.88367	4.92473	4.66184	4.13007	4.94902	4.66921	4.50599	4.60591	4.4121	4.6127	4.28047	3.87167	5.54174	3.7155	4.46991	3.48288	4.82833	5.23724	3.5004	3.8312	3.41115	4.20526	4.71865	4.95936	4.87875	5.31938	5.61005
hsa-miR-361-3p	10.4769	10.898	10.3631	10.7589	10.5046	10.7866	10.4502	10.6158	10.6874	10.0817	10.2078	10.2984	10.2321	10.5323	10.5046	10.3707	10.4303	10.4093	10.3908	10.2598	10.5323	10.1543	10.7583	10.7151	10.8143	10.9393	10.8726	10.1215	10.273	10.3377	10.7052	10.541	10.541	10.7612	10.541	10.1215	10.3562	10.2502
hsa-miR-361-5p	10.5927	11.3316	10.812	11.4392	11.3117	11.0301	11.0301	10.7615	11.4392	10.9277	11.5612	10.6442	10.8714	10.663	10.9613	10.8037	11.1346	10.8303	11.3195	10.9388	11.0505	10.8303	11.3195	11.4593	11.3841	10.9332	10.9837	10.9332	11.2877	10.4905	11.3347	11.2229	11.1791	11.2018	10.6014	11.462	10.6789	11.4434
hsa-miR-3610	1.85886	1.38195	1.43359	1.09828	2.0983	2.1853	1.90311	1.90311	1.93065	1.55639	1.55093	1.45444	2.54196	1.2326	3.38046	1.50858	1.87778	1.08516	1.63526	1.81714	1.81714	1.81714	1.69249	1.14918	2.12262	0.830281	2.24298	1.76219	1.05646	1.29842	2.35057	1.96333	2.3813	1.93478	1.24639	1.67501	1.5943	2.56086
hsa-miR-3611	2.42973	2.51739	3.00725	3.00725	3.20202	2.83666	3.39667	2.753	3.00725	3.72734	3.24445	3.68203	3.33099	2.99642	2.99419	3.0092	3.16696	3.60314	3.39928	3.09786	2.83736	3.15866	3.11344	2.92498	2.75266	3.40193	3.01059	3.40748	2.10916	3.42509	3.09025	2.50956	3.45062	2.98188	3.15965	3.74359	2.42853	3.42368
hsa-miR-3613-3p	4.28549	3.76946	4.58949	3.74775	4.05964	4.31139	4.58354	2.87095	3.31688	3.89373	3.85113	3.6134	4.29049	4.15384	4.21157	4.28074	3.8576	3.5175	2.8129	4.16109	4.15744	4.21157	4.32808	3.61734	3.93648	4.53187	3.9898	4.23658	3.22021	4.39707	3.83796	3.46381	4.0525	2.73361	4.2831	4.40828	3.5929	4.43566
hsa-miR-3613-5p	8.14504	7.80682	8.40405	7.89833	7.77933	7.9798	8.51429	7.89092	8.14504	7.35335	8.0526	8.0526	8.44185	8.1338	8.50664	7.80876	8.00798	7.56728	8.26799	7.64068	8.17595	7.98839	8.12749	8.19538	8.00798	8.94211	7.87026	8.37435	7.93633	8.6833	7.83214	8.19785	8.12509	7.31537	7.95114	7.69201	7.99428	7.54978
hsa-miR-3614-3p	6.80302	6.26481	7.31942	6.45264	6.63701	7.12154	7.05748	7.23471	7.76543	6.87528	7.14883	6.54933	6.52963	6.52538	7.15437	7.43592	6.76083	6.74084	6.76083	7.34266	6.21955	6.56122	6.93297	7.15437	7.26569	6.96619	7.57477	7.1305	6.32137	6.58279	7.83336	6.23041	6.7175	7.64865	7.22152	6.04555	6.86525	6.6213
hsa-miR-3614-5p	9.01841	9.8352	10.3195	9.87492	9.96309	10.543	10.1235	10.9277	11.5352	10.1336	10.2521	9.5788	10.3296	9.71914	10.3246	10.1959	10.0647	10.1959	10.2138	10.6842	9.35925	10.0445	9.97191	10.7664	10.707	9.73043	10.2025	10.605	10.0424	9.2685	10.997	9.37721	10.0799	11.2886	10.8379	9.1518	10.7916	10.0618
hsa-miR-3615	7.4063	7.64592	7.67083	7.27279	7.14443	7.65837	7.54921	8.24384	7.65837	7.53995	7.17331	7.84925	8.1696	7.79362	7.93445	7.54091	7.37707	7.68206	7.90214	7.29575	7.04475	8.00753	7.57949	7.57949	7.63089	7.68785	7.03608	8.02556	7.80095	7.92046	7.7077	7.61099	7.4871	7.30663	7.7077	7.41262	7.80095	7.47759
hsa-miR-3617-5p	4.15977	3.4341	1.65251	3.05366	3.05103	3.96394	1.20039	2.29252	1.69744	3.02093	2.95481	4.41554	2.30875	3.36641	2.78856	3.12685	3.06927	3.32047	2.61587	2.33712	3.07796	2.87946	3.35404	2.23944	2.16801	1.7915	1.62526	2.47707	3.34108	4.45795	3.09303	2.72944	4.36734	1.62526	2.72944	4.93629	1.45395	2.57776
hsa-miR-362-3p	6.35326	5.77768	5.60383	5.17117	5.62792	5.5179	5.87617	5.32632	5.22772	5.62792	5.30693	5.71103	6.18047	5.84592	6.41643	5.82661	5.78227	5.61597	4.9296	4.50967	5.34709	5.91426	5.74033	6.11486	5.62621	5.71004	5.79379	5.78399	5.42995	6.1847	5.39315	5.60278	5.34786	5.68261	5.51459	5.58015	5.08542	6.19929
hsa-miR-362-5p	9.71301	9.94362	9.5932	9.62167	10.3001	9.28991	9.44921	9.98157	10.104	9.70585	10.4617	10.0388	10.0617	9.50844	9.68406	10.0504	10.0883	9.31284	9.79037	9.81973	10.0504	9.92246	10.231	10.1058	9.83421	9.915	9.60957	10.384	10.158	9.51024	9.94862	10.0484	9.53004	9.66974	9.45915	10.2312	9.73731	10.0631
hsa-miR-3620-3p	1.85075	1.6978	1.87761	2.00328	2.0902	1.38154	2.36345	1.895	0.99437	1.54829	2.04677	1.90939	1.53483	1.27516	2.35624	2.25209	1.08723	1.12771	1.12771	1.8597	2.80634	1.22898	2.62011	2.1848	1.48311	1.73198	2.20853	2.06374	1.50838	2.02455	1.55985	0.981071	1.87401	2.28533	2.15585	2.25901	1.04062	1.50038
hsa-miR-363-3p	10.9471	11.3595	12.0918	11.5323	10.8767	11.7178	12.0918	11.416	11.8373	11.1451	11.6309	12.0918	11.5071	11.2674	12.6055	12.0001	10.9634	11.3622	11.6941	11.2199	11.052	11.4231	11.5098	11.5905	12.0001	12.0777	11.131	11.751	11.5086	12.4015	11.8888	11.7272	11.175	10.7874	11.7272	11.6058	11.1582	11.3058
hsa-miR-365a-3p	10.3709	10.4134	10.2613	9.84591	10.9367	10.4372	11.2565	10.4134	10.0729	10.7433	10.4134	11.0147	10.7966	11.2497	10.6037	10.5839	10.4085	10.3483	10.6037	9.75034	10.887	10.9102	10.8273	10.2267	10.0404	10.6453	10.8302	9.19321	11.7146	10.7303	10.0548	10.5369	11.0612	10.2308	10.1217	11.2199	9.80722	10.8302
hsa-miR-365a-5p	5.95543	5.67028	5.91095	4.46818	6.73588	6.40281	6.22865	6.36306	5.81656	7.18069	5.80968	7.09215	6.58813	6.62941	5.8549	5.9273	6.38623	5.97584	5.77252	5.71628	6.78236	6.97792	6.84219	5.32684	5.85971	6.86079	4.94825	4.69894	7.33242	6.66017	5.64997	5.81883	6.85296	6.26056	6.66017	6.25178	5.48962	6.738
hsa-miR-365b-3p	10.3714	10.4139	10.2617	9.84639	10.9372	10.4377	11.257	10.4139	10.0734	10.7438	10.4139	11.0152	10.7971	11.2501	10.6042	10.5844	10.409	10.3488	10.6042	9.75081	10.8875	10.9106	10.8278	10.2272	10.0409	10.6444	10.8292	9.19226	11.7137	10.7293	10.0539	10.5359	11.0789	10.2298	10.1208	11.2189	9.80627	10.8292
hsa-miR-365b-5p	2.15496	2.76431	1.83822	3.09135	0.971604	1.34216	2.60282	1.28183	3.61982	0.560206	2.00739	1.40696	2.84903	2.7283	2.47983	2.04392	2.96464	1.2513	2.63655	1.48986	2.42896	1.35257	0.371917	2.75802	1.94704	1.29397	2.12432	2.23191	2.13894	1.94035	2.41734	2.23191	2.75493	1.81612	0.370509	2.57727	2.15088	2.4422
hsa-miR-3660	0.876323	0.983607	2.32169	1.06625	0.987068	2.41037	2.61829	1.29729	0.970449	1.52437	3.65026	1.88547	0.77751	0.751475	2.9273	2.64334	2.26436	2.11569	1.62833	1.31679	1.20258	1.17949	1.11994	1.14225	1.43362	2.05023	2.89055	0.00180271	2.29655	1.74475	1.21732	0.0544343	2.1989	1.28534	2.03283	1.71396	2.30848	1.57379
hsa-miR-3664-3p	6.33574	5.85915	5.47361	6.07997	6.23907	5.71286	6.39146	6.61237	6.09277	6.81707	6.45258	6.39855	6.37732	6.68229	6.09251	6.07718	5.96749	6.26377	6.38216	6.19354	6.38216	6.38216	6.51859	5.57328	6.10877	6.28359	6.50441	5.71101	6.86925	6.21345	5.85031	6.04369	6.37555	6.54204	6.15047	6.3379	5.88869	6.07217
hsa-miR-3664-5p	3.34131	3.7402	2.63386	3.21174	3.75214	2.2582	2.72321	3.1006	3.97371	3.77366	3.26091	3.23266	3.96894	4.47461	2.9672	3.0502	3.41041	3.26066	3.19007	2.21864	4.24775	3.70402	3.20278	3.0502	2.88909	3.13707	3.26527	3.74205	2.15173	2.41043	4.21287	3.05379	3.72626	3.55431	3.59838	3.80153	4.22442	2.09301
hsa-miR-3675-5p	0.0762153	0.142005	0.207794	2.63898	1.13235	1.07179	1.08718	2.94629	2.37096	2.35049	2.16813	2.03075	2.26908	2.39599	2.14751	0.0659127	0.878498	1.46908	2.09664	1.65097	0.107622	1.02025	2.07123	2.65094	2.36108	2.32668	1.2993	2.75138	2.57853	0.094714	1.64722	0.4182	0.215371	0.215371	0.542082	3.46694	2.32245	2.61378
hsa-miR-3677-3p	0.0694828	2.39664	2.46024	3.57667	2.55238	2.71591	2.75684	2.93956	3.38549	3.06042	3.29454	3.26629	2.26234	2.88785	4.27936	2.29526	2.84877	1.46861	1.84223	3.73996	3.93944	2.10041	1.52584	2.65046	2.48654	2.33389	2.3031	3.05654	2.58574	2.11913	1.98643	3.05654	2.93371	2.65592	2.75605	2.75605	2.86889	3.32481
hsa-miR-3679-5p	3.70981	4.27508	2.43206	4.63291	2.84583	4.34262	3.6843	2.89879	2.81689	0.478784	4.24357	3.76083	3.52787	3.06844	3.24112	2.95716	1.80008	4.88355	3.88544	5.22149	3.53052	2.12403	3.80661	2.44914	3.32412	2.91108	3.19316	4.20714	3.9357	3.61298	3.35037	3.3751	3.27666	3.4822	2.98725	2.62786	3.60315	3.0867
hsa-miR-3688-3p	5.75881	5.30927	6.44614	4.91679	5.79911	5.79911	6.42752	6.20906	6.17747	5.0888	6.15229	6.63382	6.04287	5.7973	6.8648	6.21544	4.62843	6.2884	6.0068	4.66848	6.02919	6.35765	5.98711	5.84849	6.16427	6.39561	5.68065	5.96252	6.27618	6.93226	5.84957	5.56946	5.54218	5.67575	5.68464	5.69623	5.54218	5.95383
hsa-miR-369-3p	11.4739	11.6228	11.2349	11.2905	11.2813	11.5916	10.8959	10.7236	10.9452	11.0842	11.0551	11.0551	10.5025	10.6765	11.3186	10.9596	11.3186	11.0035	11.1568	11.0876	11.3872	11.0035	11.5978	11.1974	10.9144	11.2459	10.9628	11.1735	11.0862	11.4742	11.0159	11.198	10.9628	11.0424	10.6534	11.5316	10.9356	11.4742
hsa-miR-369-5p	9.7412	10.663	10.0053	10.1668	10.1465	10.3719	9.71665	9.69754	9.9332	10.0416	10.0241	10.3627	9.57018	9.50301	9.92611	9.97419	9.83477	10.2519	10.1038	9.8063	10.42	10.1947	10.0686	10.2748	10.0485	9.81905	9.81905	9.6541	9.97946	10.3699	9.90687	10.2141	10.1956	10.0823	9.93716	10.3094	9.73089	10.4227
hsa-miR-3690	5.28577	4.70562	6.41746	6.4551	7.24347	6.03867	6.20843	7.40461	7.47216	3.75765	7.71145	7.57954	7.48113	7.11025	6.85823	4.97278	5.79043	6.76467	5.96591	6.91275	6.45914	6.59408	5.24477	6.99451	7.6504	6.09246	6.81321	6.66464	6.28719	5.96311	7.82	6.35891	7.05751	6.23169	6.38832	6.31949	6.17695	5.5876
hsa-miR-3691-5p	2.4411	2.08605	2.34961	2.70848	2.31453	2.36706	3.274	0.89896	2.51544	1.80688	2.02057	2.34084	2.1116	3.09778	2.77207	1.71561	2.85326	2.42386	1.47309	3.21668	1.65498	2.10489	2.07524	1.98008	1.61873	1.56633	2.8355	1.64898	2.13535	2.29832	3.12851	1.60804	2.50098	2.52729	1.83891	2.26753	3.87665	1.00274
hsa-miR-370-3p	8.17754	8.37054	8.13948	9.01557	8.52701	8.97531	8.26897	8.52029	8.636	9.00638	8.24018	8.77749	7.63021	8.0388	8.23554	8.51659	8.33171	8.63097	8.72789	8.74306	8.53999	8.53999	8.55199	8.72789	8.21709	8.20193	8.05092	8.90147	8.1346	7.76345	8.49014	8.54463	9.01265	8.57563	8.60428	8.83885	8.47071	8.69572
hsa-miR-370-5p	5.52579	6.06153	6.11463	6.32187	5.10092	5.79567	5.82392	5.9119	5.70368	5.49419	5.48178	5.59625	5.39639	5.5784	6.29715	5.59512	6.13539	5.28241	5.77088	5.65944	6.06823	5.44243	5.9418	5.95393	4.88575	5.42156	5.40978	6.21327	5.4412	6.27949	5.34074	5.91532	5.79584	5.60767	5.35466	6.18913	5.4741	5.88576
hsa-miR-371a-3p	6.51936	2.58211	6.19009	6.56294	7.31676	4.23674	4.74055	8.01639	6.627	7.74561	7.51468	8.10512	7.78217	7.26145	6.08227	6.74016	4.39372	7.706	7.18467	6.58031	7.66395	7.88819	5.19408	4.15651	6.63133	5.0831	7.17978	7.29913	5.41759	7.5487	6.77484	6.84625	7.32389	5.45475	6.5133	5.94885	7.30679	5.24258
hsa-miR-371a-5p	11.4304	7.79314	11.1529	11.3611	11.6806	8.81642	8.60569	12.1396	11.3833	12.1944	10.9557	11.933	11.849	11.6369	11.0117	10.9523	9.11583	11.9622	11.6604	11.1915	11.7015	12.3982	9.21934	8.07775	11.4987	9.63353	11.625	11.7674	9.74947	12.2127	11.7408	11.7408	11.7933	9.24359	11.0897	9.85528	11.8622	8.98153
hsa-miR-371b-5p	1.70525	0.296189	2.40736	2.1041	1.94469	1.23603	2.0368	3.11118	2.37211	3.7022	1.90127	2.12026	0.655924	3.07523	2.33441	1.52931	1.8985	2.14335	2.78227	0.399789	2.54798	1.83787	1.1476	2.83784	1.09049	2.28436	2.37586	1.18934	1.67571	2.19189	3.21994	0.498165	2.29283	1.37927	2.64918	1.41591	1.72718	2.69374
hsa-miR-372-3p	11.7316	7.70152	11.121	11.313	12.0103	8.8421	8.96117	11.9264	11.0986	11.8716	11.3695	11.9264	11.8716	11.9165	11.086	11.0589	9.23737	12.007	11.2743	11.0443	12.007	12.2353	9.58799	8.19833	11.1884	9.94118	11.6234	11.698	9.94118	11.7906	11.5071	11.6234	11.97	9.69706	11.1499	10.2651	11.698	8.83997
hsa-miR-372-5p	4.72429	0.518675	4.38772	4.38772	5.0308	1.0274	1.97198	5.24982	4.25108	4.99499	3.88209	4.92073	4.46736	5.43427	4.99618	3.4065	3.16622	4.43278	4.15263	3.51959	5.20339	4.8493	2.63021	-0.181247	4.37296	3.22222	4.09928	3.97008	2.57574	5.22909	4.94446	4.50364	4.64622	2.63792	3.01407	4.03334	4.42158	2.51702
hsa-miR-373-3p	11.2795	8.21613	10.3509	11.2795	11.9235	9.14759	8.99875	12.0019	11.4029	12.0961	11.4606	11.7802	11.9722	11.3498	10.2292	10.7683	9.67242	11.8369	11.9505	11.3674	11.6633	12.0586	9.86441	9.05547	11.1775	9.13774	11.4057	12.0168	10.2394	11.3578	11.4225	11.3785	11.6914	9.81765	11.1226	10.1646	11.8313	10.324
hsa-miR-373-5p	2.73558	1.05011	2.19453	2.5602	3.47648	0.15533	1.93759	3.29927	2.29218	2.73051	3.54164	3.19424	2.57643	2.08661	2.12355	1.31844	2.08115	2.63175	3.2578	1.99553	3.37585	4.33098	2.63175	1.53636	1.93248	1.12947	3.00725	2.85412	2.10583	2.67196	2.86982	2.31137	4.14412	0.318112	2.67196	1.00679	3.93679	2.71652
hsa-miR-374a-3p	12.3128	11.9283	11.7939	12.0459	11.8867	12.0222	12.0756	11.9675	11.9675	11.5343	12.3128	11.7034	11.6563	12.3196	11.6944	11.7675	12.2052	11.6944	11.8916	11.7203	12.3458	11.7675	12.11	11.7203	12.0315	11.862	12.201	11.9815	11.8887	12.0921	12.0623	11.8887	11.6765	12.1171	11.862	11.6513	11.862	12.0623
hsa-miR-374a-5p	11.247	10.8963	11.0991	11.247	11.2963	11.1431	11.4767	11.0784	11.1263	11.0784	11.7374	10.8963	10.9455	11.6211	11.1477	11.0824	11.6431	10.8853	10.9921	10.9655	11.158	10.9384	11.3927	10.9921	11.275	11.1019	11.3661	11.1921	11.2575	11.1245	11.2781	11.0753	10.8068	11.2329	11.3053	11.1245	11.1245	11.2781
hsa-miR-374b-3p	7.18672	6.59892	6.04578	6.47992	6.62549	6.36526	6.87476	5.87222	6.57135	6.91115	7.03047	6.62549	6.37823	7.17756	5.87222	6.30018	7.24821	6.0604	6.65748	6.84132	6.86338	6.54558	6.90353	5.98867	6.52525	6.22064	6.65152	6.73364	7.05499	6.70745	6.35571	6.53807	6.29763	7.0027	6.59813	6.49947	6.36776	6.53807
hsa-miR-374b-5p	9.84222	9.74247	9.5018	9.42529	9.84222	9.76178	9.70885	9.68949	9.26019	9.253	10.0736	9.70885	9.78095	10.1122	9.59548	9.48439	9.90359	9.54381	9.74567	9.58637	9.88966	9.52705	9.69817	9.17992	9.66364	9.85184	10.0155	9.54409	9.76215	9.87187	9.36557	9.66185	9.72227	9.61658	9.71512	9.66185	8.98126	9.82084
hsa-miR-375-3p	8.98396	8.41936	7.77449	8.8597	7.12441	7.93116	7.78979	8.8597	8.5471	8.20701	9.18938	8.08515	8.82082	8.65519	7.76449	8.71677	7.37277	9.02803	9.00324	9.06201	8.63001	7.12784	8.23678	8.3394	8.30227	8.25445	8.1999	7.34709	8.70199	7.18437	8.26813	8.0484	8.53937	9.59314	7.87011	8.5886	8.57437	9.42212
hsa-miR-376a-2-5p	4.14446	4.03194	3.27116	3.01691	2.10645	3.60359	3.66058	1.82051	3.27116	3.18722	2.94211	3.65095	2.64701	2.80805	3.1178	3.10062	3.38767	3.05089	3.11468	3.23431	3.54781	2.90754	3.10062	3.33568	3.4673	4.23535	2.79421	3.66352	3.07684	3.6801	3.26539	2.25703	3.19943	3.14703	2.20986	4.13583	1.62631	4.06315
hsa-miR-376a-3p	7.06229	7.22039	6.93717	7.20001	6.53552	6.83566	6.28982	6.52794	5.99731	6.67196	7.29717	6.97816	6.03094	6.91953	6.56284	6.62437	6.91953	6.62437	6.75164	6.83067	7.03129	6.46869	7.29474	6.40591	6.41349	7.25714	6.59427	6.55069	6.96369	7.39069	6.46403	6.99189	6.52488	6.4102	5.87875	7.23789	6.03094	7.28927
hsa-miR-376a-5p	8.85432	9.21837	9.33713	9.11353	8.90003	9.01027	8.8423	8.86725	9.11956	9.23094	9.21115	9.01027	8.05105	8.33855	8.97316	9.03078	9.1007	8.91694	8.91694	9.19507	9.24837	8.86728	9.21094	9.05261	8.93281	8.86447	9.27009	8.57816	8.44903	9.46988	8.90178	8.62195	9.19134	8.75423	8.93414	9.69	8.53035	9.51075
hsa-miR-376b-3p	7.90041	7.41769	7.67638	7.53122	8.0444	7.47871	7.55124	6.79466	7.53122	7.40806	8.0346	7.9185	7.16123	7.31495	7.67975	7.08798	7.74674	7.54599	7.52697	7.63275	7.92802	7.54599	8.06478	7.25547	7.54599	7.57157	7.48308	7.50921	7.66199	7.92904	7.59155	7.72898	7.33913	7.01388	7.2666	8.15929	7.147	8.04701
hsa-miR-376b-5p	5.31107	4.79213	4.61969	4.72589	5.08976	4.17691	4.13065	3.05424	4.94338	4.91403	5.09592	4.52106	4.47378	4.62365	4.29222	4.27505	5.13084	4.63621	5.06817	3.86887	4.90138	4.21082	5.49104	4.38513	4.36139	4.66886	4.77687	4.03191	4.59694	4.50946	4.62555	4.76002	4.57706	5.1518	3.71125	5.19275	4.08177	5.16425
hsa-miR-376c-3p	10.4044	10.4919	10.0272	10.2105	10.2105	9.96482	10.2105	9.89919	9.98744	10.0714	10.4919	10.3609	9.57342	9.73384	9.93103	9.89512	10.4439	9.93103	10.05	10.2028	10.3152	10.1214	10.8262	10.1434	10.1637	10.173	10.3941	9.80839	10.3069	10.6433	9.93108	10.1863	10.0428	9.8812	9.66072	10.6433	9.45105	10.7819
hsa-miR-376c-5p	5.3172	4.90655	4.59647	4.70267	5.1241	4.1537	4.10743	3.46279	4.92016	4.89082	5.07271	4.49785	4.45056	4.63517	4.30374	4.28657	5.14236	4.79341	5.07968	3.88039	4.9129	4.22233	5.54591	4.39664	4.37291	4.68056	4.78857	4.0436	4.60864	4.52116	4.69903	4.79367	4.58876	5.16349	3.80026	5.24587	4.09346	5.17594
hsa-miR-377-3p	9.46286	9.56796	9.49039	9.36604	9.86162	9.686	9.49039	9.52285	9.50691	9.63344	9.50691	9.63344	9.36604	9.18139	9.51565	9.42834	9.75977	9.37868	9.4442	9.54971	9.85008	9.47267	10.0402	9.37868	9.54971	9.8512	9.35391	9.41452	9.60287	9.86708	9.48168	9.37995	9.66039	9.36292	9.07749	9.95853	9.13535	9.94895
hsa-miR-377-5p	9.22894	9.54498	9.84244	9.65522	9.46771	9.84244	9.47682	9.07522	9.52695	9.12507	9.54498	9.24414	8.93478	9.06745	9.70519	9.40421	9.77073	8.96889	9.58073	9.38452	9.45201	9.10452	9.56885	9.47881	9.59995	9.6396	9.41964	9.27408	9.34831	9.74541	9.45278	9.46715	9.66336	9.10751	8.98278	9.68258	9.11534	9.61113
hsa-miR-378a-3p	13.9973	13.7636	13.4535	14.6152	13.8703	13.6227	13.6913	14.4029	14.1838	13.6545	13.8267	13.5876	13.5271	14.0458	13.1105	14.0458	14.232	14.0815	13.7674	14.0815	14.0815	13.5308	13.8304	13.367	14.1609	13.9102	13.5673	14.6239	13.9549	13.336	14.2427	13.44	13.7135	13.7832	13.7396	13.44	14.7056	13.7396
hsa-miR-378a-5p	6.83948	6.24629	6.14619	6.83948	6.34672	6.32873	7.05038	6.76831	6.85323	6.03552	7.11504	6.26752	6.70442	7.09428	5.83287	6.96221	7.54654	6.72771	6.47335	6.69843	6.16185	6.08737	6.55763	5.8868	6.93217	7.05154	6.01902	7.32187	6.41235	6.02637	7.18334	6.06354	6.55748	6.74656	6.63215	6.22381	7.43193	5.87136
hsa-miR-378c	9.87754	9.46863	9.69156	10.0472	9.57037	9.67763	9.8631	10.2493	10.2913	9.45161	9.36188	9.68459	9.55334	9.94231	9.21805	9.88671	9.94231	9.99529	9.47269	9.84965	9.99529	9.57671	9.57671	9.30157	10.2779	10.2311	9.58276	10.1825	9.83108	9.67433	10.1405	9.21419	9.42484	9.48135	9.83108	9.53496	10.2489	9.41047
hsa-miR-378d	7.09583	6.87829	6.62184	6.86453	6.615	7.13244	6.74143	6.688	6.81261	6.7834	6.31864	7.01309	6.40338	7.2478	6.39998	7.06511	7.11761	7.3809	6.2788	6.60456	6.71838	6.23158	6.65449	6.66046	6.842	7.42064	6.55185	6.84988	6.49007	7.14504	6.75278	6.43575	6.6942	6.47299	6.71951	6.84304	6.79636	6.79636
hsa-miR-378e	2.12865	1.30815	1.3598	2.45193	2.67109	3.19462	3.21044	1.25552	3.20517	2.62224	0.941837	1.84369	0.735739	2.72686	2.279	2.17486	3.63637	1.05048	1.60057	1.78246	2.22814	1.78246	2.20272	1.1145	2.279	1.23743	1.35486	3.35696	2.36607	2.97759	1.28684	2.62478	1.64331	0.27093	2.62478	2.62478	2.91724	1.64331
hsa-miR-379-3p	8.42955	8.44623	8.57659	8.62927	8.32592	8.36329	8.32592	7.83882	8.26208	7.95281	8.45946	7.99757	7.33067	7.99083	8.40992	8.08021	8.54113	8.15305	8.11038	8.24394	8.35215	8.08021	8.67459	7.77426	8.30149	8.16875	8.44701	7.92333	8.22152	9.1064	8.20398	8.24119	8.14872	8.05244	7.94824	8.57297	7.47169	8.43193
hsa-miR-379-5p	8.66974	8.92831	8.73003	9.28141	8.99363	9.05267	8.40011	8.76993	9.23077	9.15469	9.01578	9.46823	9.01578	8.24335	8.5828	8.99284	9.02383	9.0687	8.96713	8.90626	9.68888	8.8458	9.37481	8.80702	9.23188	8.54586	8.74368	9.23667	9.04452	8.46555	9.14625	9.11218	8.98547	9.09611	8.594	9.56803	9.02649	9.14625
hsa-miR-380-3p	6.36836	6.46897	6.56562	6.90994	6.19316	6.2367	6.43201	5.77636	6.5378	6.30075	6.66572	6.44813	5.60198	5.75872	6.45153	6.19159	6.81196	6.36081	6.54488	6.41464	6.52396	6.08254	6.52396	6.01885	6.47549	6.00446	5.91072	6.28851	6.43344	6.44049	6.26534	6.35043	6.5116	6.11373	6.1855	6.94702	6.33442	6.71985
hsa-miR-381-3p	15.0499	14.9676	14.5232	14.8954	15.0199	14.9892	14.8345	14.9676	15.0834	15.2115	14.9676	15.4331	14.6849	14.5251	14.7965	14.619	14.9911	14.8364	15.0218	15.0218	15.252	14.8364	15.5857	15.0853	15.0853	14.7036	15.4408	14.8766	15.2594	14.5939	14.8766	14.777	15.0379	14.9589	14.6618	15.6198	14.5261	15.2954
hsa-miR-381-5p	3.07119	3.29207	2.2558	2.89581	3.81209	2.15847	4.1833	2.58438	4.03739	3.32398	3.17603	3.31082	2.91204	3.02848	3.0563	3.25301	3.57552	3.58821	3.57	3.14427	3.68805	2.38912	3.94861	2.71395	1.90296	3.34647	2.87899	2.75633	3.83592	3.19002	3.09793	3.29881	2.38143	3.00556	3.04697	3.49899	2.52998	4.14594
hsa-miR-382-3p	8.69116	8.12103	8.43748	8.24776	8.36533	8.36533	8.56666	7.82366	8.22372	7.94948	8.49028	8.4102	7.84062	8.14816	8.50667	8.3132	8.65289	8.01296	8.10607	8.38953	8.40257	8.08295	8.34331	8.04665	8.256	8.44715	8.44715	8.03711	8.26898	8.615	8.20594	8.37323	8.43513	7.95344	7.76625	8.62928	7.82337	8.53066
hsa-miR-382-5p	9.55203	9.78582	9.40778	9.87398	9.47387	9.614	9.27951	9.49869	9.85468	9.67609	9.85468	9.70903	9.26074	8.78435	9.33477	9.27994	9.77033	9.66445	9.80305	9.49217	9.77033	9.52623	9.96608	10.1816	9.66445	9.68686	9.28296	9.62929	9.38191	9.51053	9.54506	9.80799	9.92202	9.31256	9.37394	10.0067	9.43326	9.94777
hsa-miR-3909	9.16515	10.0309	9.41655	9.52679	9.5551	9.77685	9.76961	9.7951	9.6948	9.64257	9.39852	9.76238	9.77685	10.0238	9.35506	9.22639	9.42846	9.96096	9.68052	9.27702	9.68052	10.1518	9.61557	9.69803	9.57377	9.36268	9.86901	9.62077	10.1055	9.56402	9.76691	9.88937	9.62077	9.92848	9.70966	8.62245	9.62077	9.63079
hsa-miR-3912-3p	5.96782	6.05329	5.96259	5.49701	6.40051	5.46886	6.11419	5.99416	6.14678	5.68855	6.29227	6.21297	6.10845	5.53121	5.86995	6.02105	6.00161	5.83531	6.02105	6.1068	6.06991	5.91313	6.28965	5.94181	6.31311	5.94245	6.43893	5.61248	6.32905	6.12442	6.25535	5.72371	5.85273	6.25535	5.50812	6.24759	5.40517	6.21209
hsa-miR-3913-5p	4.36351	4.26282	3.43892	4.01688	4.46651	3.45184	4.1368	5.13079	4.581	3.98133	4.53926	4.36	4.50757	3.8166	3.50112	3.64022	4.85832	4.00355	4.51944	4.12794	4.02727	4.47947	4.39739	5.05682	4.56008	4.79771	3.39164	4.64165	4.57197	4.50685	4.09712	4.30794	4.49939	4.396	4.29387	4.51806	3.92984	3.28519
hsa-miR-3916	1.71417	1.69108	1.74272	0.47169	2.40743	2.09751	1.28305	2.21224	2.23978	1.86552	3.11508	1.76357	1.85207	2.27432	2.02584	1.58994	-0.0820671	3.09262	1.72104	1.89783	1.5293	2.55396	1.94956	2.52927	1.49305	0.246427	1.2251	1.03517	2.23631	3.10758	1.15707	1.68451	1.88717	3.01176	1.2251	2.67464	2.78748	2.17759
hsa-miR-3917	1.50687	1.48378	1.53542	2.11321	2.20013	1.06036	1.07575	3.70338	2.62755	2.33906	2.55275	2.01932	2.25765	2.02916	2.33396	2.67054	1.06495	2.6063	2.2831	2.82755	1.83742	1.2067	1.71276	2.40539	1.46083	2.15166	3.24903	1.64009	2.65775	1.58369	2.02937	2.0336	2.52609	1.12428	1.53652	2.39419	1.47219	2.07677
hsa-miR-3918	4.93197	5.24827	4.93794	4.40197	4.45481	5.55062	4.7189	5.25966	5.34123	5.48478	4.26977	4.50497	4.82767	4.73127	5.53781	4.49471	4.82482	4.31171	5.09077	4.86131	5.37918	5.68137	4.52226	4.85429	4.72517	4.72531	5.68508	4.67017	4.81655	4.62529	5.13411	4.45268	5.5739	4.81655	4.98865	4.34647	5.42062	4.67718
hsa-miR-3925-3p	2.45802	2.54569	2.60929	0.418139	1.87084	2.04396	3.42497	2.15868	3.03554	0.863271	4.06879	3.83106	3.5248	3.48956	0.368136	2.17585	2.71186	3.04151	3.14803	3.06523	2.38226	2.9491	3.16259	0.885122	2.94664	3.03155	1.83219	1.64226	3.36566	2.6448	2.73727	2.74151	2.12063	3.40869	1.83219	2.26081	3.11487	2.12063
hsa-miR-3925-5p	3.37585	1.35181	1.85558	1.98125	2.9446	0.928395	2.9793	2.49559	2.49559	1.52626	3.65215	2.9106	3.42462	3.81983	2.11669	0.872775	3.01795	2.18812	2.27342	2.2858	2.7857	2.82814	2.97281	2.18812	2.11669	2.91427	2.4701	3.33941	3.00698	1.52554	3.15837	2.19045	1.26496	1.47351	3.07691	3.50071	2.2384	1.76196
hsa-miR-3927-3p	3.42736	2.83166	4.85395	1.53263	3.7577	7.78154	7.62933	3.76159	7.37954	7.45846	1.46061	2.18355	8.07026	3.8921	4.74131	3.05886	4.14591	2.16425	6.61455	7.53158	3.26526	8.55814	3.21143	2.85874	7.30694	2.58469	3.82983	3.16099	1.99887	2.565	7.2745	7.28412	7.26483	7.17986	2.39926	7.25516	7.08349	2.24758
hsa-miR-3928-3p	2.76327	3.43256	2.91951	3.8061	3.17605	2.80571	2.26337	3.34656	2.14952	3.89395	3.87006	3.62799	3.54859	2.73929	3.3582	3.77126	3.35518	2.36285	2.96267	2.78501	3.20137	3.52267	3.60666	3.90395	2.83386	2.5762	3.91158	3.24274	3.59483	3.56404	2.84461	2.91031	3.70442	2.95334	3.29568	2.42391	2.93922	3.64237
hsa-miR-3938	1.83907	3.26445	1.86593	1.9916	2.07852	2.16551	1.88332	1.30953	0.982689	2.67625	2.43114	2.75141	1.52315	2.01844	2.94379	0.241648	2.80805	3.02781	2.01844	2.19523	1.21907	2.58711	1.70205	2.15181	1.79045	1.77666	1.25661	0.317415	2.53584	1.71602	1.93653	2.79008	3.58419	2.33	1.66885	3.28381	2.0215	1.54506
hsa-miR-3940-3p	4.91946	4.47689	4.35033	2.47757	4.29802	3.84458	4.69647	3.68339	4.37061	4.53327	3.45901	4.12478	4.60059	4.30746	3.9347	4.32459	4.91444	3.00217	4.12144	3.68109	4.40412	4.38338	4.05121	4.25508	4.31413	4.11228	5.12026	3.74087	3.58315	4.17914	4.77824	3.54278	4.49325	3.63564	3.97792	4.36685	4.183	4.12158
hsa-miR-3942-5p	3.78248	4.21473	3.60344	3.31022	2.12165	2.20865	3.63642	3.28814	2.96915	3.52341	3.04052	3.75953	3.91939	3.297	3.41752	3.05429	3.05248	4.13036	3.19416	3.77392	3.43516	3.28713	3.05429	2.85417	3.49051	3.96624	2.18257	2.79299	3.86682	3.93433	3.78469	2.60626	2.58779	4.02695	2.78937	3.65479	3.22372	3.9612
hsa-miR-409-3p	12.7222	13.3739	12.8342	13.3428	13.0364	13.3124	12.808	12.602	13.0925	12.8993	12.9732	12.9474	12.602	12.2434	12.7691	13.0013	13.1403	13.0013	13.2035	13.0287	13.2295	12.8059	13.0664	13.0905	13.0013	12.9433	12.981	12.7852	12.8379	13.2066	13.0292	13.3342	13.1743	12.8627	12.6224	13.1441	12.4511	13.1743
hsa-miR-409-5p	8.58081	8.15023	7.98779	7.72566	7.7017	7.30216	7.6285	7.19351	7.1433	8.17021	7.98779	8.68075	7.07779	7.52222	7.98486	7.77322	8.33325	7.75563	7.28445	7.57188	7.55388	7.86588	7.81028	8.40184	7.67819	7.48362	7.65188	8.18837	8.21996	8.14551	7.55859	7.99391	7.73569	7.7474	7.09584	7.76337	7.71943	8.02665
hsa-miR-410-3p	15.107	15.107	14.8182	15.2737	15.0735	14.8915	14.4589	14.7084	15.0735	15.0735	15.0435	15.0128	14.4957	14.2703	14.9433	15.1046	14.9036	15.1871	15.2258	15.1046	14.6885	14.6261	15.0591	15.1472	14.9433	14.9316	14.9316	14.8396	14.8396	14.8396	14.7796	14.9009	14.9316	14.7796	14.5621	15.4955	15.0832	15.2225
hsa-miR-411-3p	8.81568	8.64107	8.93117	9.15484	8.7554	8.72044	8.73977	8.7554	9.00627	9.10144	9.13833	9.01397	8.31192	8.3781	8.88919	8.61628	8.92764	8.77833	8.77833	8.90711	8.96261	8.77833	9.32736	8.83359	9.05609	8.69828	8.94285	8.56228	8.73172	8.34099	9.11053	8.89649	8.72414	8.89649	8.62722	9.49423	8.67071	9.38976
hsa-miR-411-5p	15.0417	15.2235	14.9962	15.2235	14.9962	14.7473	14.8803	14.8082	15.1629	15.2632	14.9626	15.1242	14.2974	14.4707	14.9034	15.0553	15.1188	14.7483	15.1188	14.9633	15.3858	14.9034	15.2069	14.7881	15.0853	14.952	14.9304	14.8582	14.952	14.6132	15.0462	15.0127	14.8907	15.0462	14.8582	15.3959	14.8582	15.3132
hsa-miR-412-5p	8.55891	5.70567	9.12674	9.80929	9.36991	9.22023	8.76513	8.42978	9.37761	5.9418	9.33715	9.12674	6.10079	7.61874	8.30487	8.82451	8.13594	8.42201	8.68725	8.64015	8.56823	8.19025	8.33543	8.35779	8.40999	8.18981	7.73437	8.61435	7.35235	8.62828	8.72124	8.77188	8.81069	7.92621	8.00611	8.73844	8.84232	8.53371
hsa-miR-421	9.91037	9.74069	9.89121	10.0093	9.85634	10.1125	10.2209	9.94665	9.91037	9.52492	10.0312	9.62173	9.56925	10.2225	9.82646	9.48256	10.2888	9.88881	9.95767	10.0149	9.69799	9.61069	9.56102	9.84908	10.0722	9.81475	9.63604	10.1492	9.98553	9.96584	10.1129	10.0589	9.40625	9.94321	10.357	9.20125	9.65583	10.0589
hsa-miR-423-3p	13.3218	13.9652	13.1919	13.9119	13.2179	13.7921	13.3823	13.6651	13.4492	13.3218	12.7671	13.4492	12.998	13.7457	13.5296	13.1967	13.5296	13.8361	13.3925	13.1967	13.0339	13.5296	12.9664	13.3925	13.6659	13.2664	13.7367	13.4696	13.3269	12.9124	13.1929	13.4696	13.7029	13.7367	13.8565	12.8865	13.2664	13.6097
hsa-miR-423-5p	12.9121	14.0822	14.0111	13.9317	12.4721	14.1837	13.9317	14.1139	13.7835	13.7242	13.6545	14.2094	13.251	13.8247	14.063	13.5305	13.2401	13.897	13.934	13.618	13.618	13.8247	13.5565	13.721	13.721	13.3265	14.2221	13.552	13.4139	13.693	13.693	13.824	13.756	14.1576	14.1893	13.0133	13.7997	13.6206
hsa-miR-424-3p	13.0126	13.0757	13.2121	13.0354	12.9868	13.1319	12.7616	13.1642	12.9009	13.1017	12.7616	12.9386	12.7428	12.9448	13.17	13.1219	12.893	13.3704	12.9261	12.8614	12.8247	13.3475	12.592	12.9261	12.8614	12.709	13.0232	12.821	12.9829	13.0794	12.9103	13.0232	13.3296	13.1595	13.2393	12.5275	13.1346	12.8861
hsa-miR-424-5p	15.658	14.8269	15.5463	14.759	15.2457	14.9696	15.0941	15.2457	14.8269	14.7246	15.385	15.1576	15.4606	15.2235	15.2235	15.5106	15.4569	15.0446	14.5235	15.1519	15.1839	15.3062	14.893	15.1519	15.0845	15.2425	15.2425	14.7164	15.2425	15.2745	14.9529	14.9313	15.3967	15.3141	15.3501	14.8591	15.2425	15.1352
hsa-miR-425-3p	7.03444	6.35	7.1445	6.91123	7.28812	7.70699	7.01081	7.50312	7.38829	7.23875	6.68812	7.30594	7.09392	6.53238	6.28387	7.23491	7.04969	7.43453	7.08743	7.17699	7.48994	7.50791	7.45462	7.10696	7.17699	6.95347	6.65148	7.18858	7.18007	6.81868	7.53756	7.08049	6.92424	7.2037	7.53756	6.96915	7.22297	7.39628
hsa-miR-425-5p	12.2155	12.2489	12.7144	12.3585	12.3274	12.5488	12.3585	12.7885	12.6777	12.5488	12.4133	12.3012	12.3274	12.3331	12.4952	12.3331	12.2359	12.5665	12.5981	12.5298	12.3633	12.4009	12.5298	12.3633	12.6312	12.3853	12.2377	12.3566	12.3217	12.5831	12.7528	12.471	12.2614	12.5283	12.8129	12.043	12.7186	12.3566
hsa-miR-4286	7.73484	7.62	8.25085	7.43757	7.40415	8.0385	7.97117	7.60002	7.19544	7.07829	7.56731	6.89778	7.50323	8.35405	7.73027	8.19069	7.94401	7.68959	7.39493	7.80253	6.8471	7.20687	6.96867	7.47607	7.13289	7.27035	7.33173	7.33943	7.55653	7.81512	7.70934	8.16804	7.85225	7.5479	7.79168	7.27734	7.83375	6.80568
hsa-miR-429	4.07232	2.01909	1.74678	2.57089	1.92845	2.49849	3.72732	2.21629	1.80365	2.55042	2.76411	3.25392	2.85514	2.69823	2.57796	2.77467	3.54818	3.31478	2.40527	0.967447	3.20971	3.03393	2.66096	2.02884	2.17098	3.68599	2.28606	2.55938	2.82294	3.30918	2.19456	3.49773	1.95154	1.97786	3.44896	1.7181	2.31261	2.24196
hsa-miR-431-3p	8.32013	7.27884	7.39757	8.7566	7.49665	7.22744	8.14287	8.04163	8.49182	8.33782	7.19853	8.01612	8.10631	7.71934	7.02316	6.94068	8.15584	8.03148	7.30046	8.59932	8.17478	8.22148	8.03148	8.54382	8.16184	7.8903	7.58525	7.92715	7.73805	7.8003	7.67514	7.85267	8.20016	7.94842	7.69611	8.36052	8.08722	8.05104
hsa-miR-431-5p	13.1659	13.0314	13.1431	13.5437	13.1431	13.2322	12.7719	12.8086	13.1173	13.1659	13.2322	12.8402	12.3954	12.3198	12.9604	13.0102	13.1848	13.2349	13.2895	13.3494	13.0102	13.0102	12.8849	13.1618	13.1295	12.9894	12.6095	13.0152	12.4474	13.2399	13.038	13.1668	13.2703	12.7642	12.7642	13.6615	13.2703	13.3544
hsa-miR-432-3p	4.14143	4.21296	4.89807	3.71553	3.8052	4.44253	3.65952	3.70014	4.1462	3.74545	3.26256	4.66415	3.70014	3.60988	3.91963	4.43108	4.75824	3.6423	4.8863	3.49628	4.12706	4.11822	4.42817	3.3254	3.34409	4.31394	3.36634	4.12758	3.69009	4.1773	3.27933	4.73971	3.98366	3.93062	3.53432	4.8894	4.38032	3.68127
hsa-miR-432-5p	11.064	11.064	10.8793	10.9768	11.1532	10.8261	10.7657	10.1602	10.4327	10.5439	10.8261	10.4327	10.5183	10.4284	10.6902	10.8162	11.2662	10.8834	10.9395	10.7193	10.7193	10.4958	10.4512	10.9118	10.5799	10.9488	10.1711	11.3267	10.7308	10.7308	10.5371	10.8725	10.9488	10.3029	10.3029	11.2772	10.4587	11.0347
hsa-miR-4326	4.39672	4.658	4.86476	5.25077	4.45783	4.9819	5.29587	5.10672	5.06005	4.01053	4.96929	4.99482	4.71432	2.15307	5.6428	4.72028	5.57538	5.24694	6.23308	5.72722	5.12054	5.51859	5.63086	0.696675	5.66835	5.26083	3.86112	5.54513	5.99242	4.45236	5.41632	4.51496	1.61482	4.3725	5.29474	5.38685	5.67849	5.37103
hsa-miR-433-3p	9.7452	10.2842	10.0229	10.1272	9.70435	9.85544	9.60578	9.29224	9.92773	9.75399	10.2574	9.52762	9.00363	9.10727	9.46637	9.91158	10.1179	9.75482	10.1398	9.81721	9.66325	9.26223	9.75482	10.5178	9.81721	9.85189	9.11736	10.1296	8.95193	9.88391	9.87669	10.3235	9.9815	9.42118	9.57674	10.4295	9.7895	9.77445
hsa-miR-433-5p	6.4604	6.96012	7.27013	6.8152	6.57006	6.27758	6.08343	5.39761	6.32148	6.24897	6.82089	6.06391	6.13701	5.97561	6.20452	6.73128	6.65467	6.29566	6.65467	6.42025	6.48111	6.01393	6.3722	6.78517	6.42025	6.54839	6.18519	6.4317	5.53119	7.05004	6.03108	6.77563	6.75285	6.03817	6.11748	7.01568	6.27965	6.66972
hsa-miR-4433b-5p	3.01087	3.42365	4.35911	3.84924	1.1585	4.17669	2.04252	3.59416	2.66513	1.69581	2.19429	3.08014	3.59416	3.21092	3.95824	2.61833	2.95491	4.31352	2.1653	1.97356	3.55452	1.97356	2.73397	2.97353	3.4259	3.43098	3.4853	3.76863	4.39226	4.0158	2.9883	2.97329	2.82457	2.02395	2.70482	1.99764	1.9737	2.26503
hsa-miR-4435	2.64604	0.960569	3.83932	3.08378	2.39079	1.73332	3.11433	2.97264	3.35326	1.50133	3.28163	2.71613	3.04864	3.50291	3.37129	2.20037	2.78932	2.37594	2.46124	2.47363	1.80797	3.78131	2.81271	1.14002	3.26031	3.74835	2.30721	3.06065	2.0144	3.85519	3.74337	2.21994	2.22418	0.226685	3.76848	3.5517	1.65853	2.26311
hsa-miR-4442	3.4083	1.59652	2.24433	3.17748	2.33647	3.48362	2.74051	1.21993	2.67058	2.84451	0.906247	1.34506	3.15984	2.5389	1.94617	2.0944	3.08594	2.45437	2.1029	2.11528	3.33117	1.89954	1.86989	2.81138	2.4886	1.88953	2.71988	2.23909	1.53336	2.1827	3.30729	3.14356	2.01173	2.79668	2.47078	1.32804	3.49903	2.01173
hsa-miR-4443	3.63715	2.79568	2.3376	4.57232	4.33005	3.80995	3.39801	2.81692	3.65119	2.93777	0.999514	3.14365	3.87992	3.60466	3.35903	3.67725	2.77706	3.20625	2.9635	2.78584	3.88517	3.5235	3.14837	3.28982	2.83469	3.12661	2.88914	1.79975	2.56316	3.02531	3.41034	2.00088	3.49219	4.24797	4.10201	2.73348	5.19526	3.72362
hsa-miR-4449	1.70086	1.54791	2.74902	1.46496	0.861095	3.11042	2.21356	1.17132	2.36772	2.53804	1.89688	0.857634	1.99782	1.17284	1.14975	3.33571	1.43342	2.52627	1.0254	2.42303	1.14975	1.75738	1.06711	2.75735	2.79636	1.98419	1.46415	1.70811	2.74337	1.06889	2.36923	1.92356	1.2556	2.53754	0.706923	2.73406	2.22903	1.75259
hsa-miR-4454	5.11478	5.23639	5.20454	4.97661	4.87664	5.15448	4.39612	5.83877	5.02579	5.3637	5.84681	4.6631	4.1173	4.63358	4.72085	6.07223	4.88984	4.93577	4.76402	4.55117	4.46718	4.92926	5.3237	5.8597	5.60504	5.37324	3.63114	5.56193	5.08482	5.40227	6.00097	4.86921	5.94354	4.34737	4.79855	4.57875	4.80552	5.41771
hsa-miR-4465	1.36252	2.01952	2.73744	2.21518	2.05578	0.916006	2.14789	2.17177	1.88812	2.19471	3.46464	0.973109	2.11329	1.73389	1.28124	1.5803	2.34301	2.19434	3.05665	2.2574	1.28124	3.09686	1.76421	1.79822	1.85262	2.79534	3.34194	2.06899	1.02726	2.0298	2.50679	0.986322	0.133252	2.29058	1.96468	3.10953	2.49987	1.50563
hsa-miR-4473	1.04347	2.65153	2.29518	1.2334	2.23343	1.92351	0.282294	2.03823	1.62558	1.69152	1.15076	1.15076	2.29094	1.1773	1.15421	1.01446	2.21599	2.06732	1.57995	1.26842	1.76184	1.13112	2.52225	2.32981	1.72559	1.54303	1.16656	1.41052	0.976633	2.21018	1.09854	0.935699	2.30147	1.85495	2.11048	2.6161	1.93145	1.45501
hsa-miR-4482-3p	2.29787	3.61156	4.71011	3.91562	5.68992	5.88916	4.99872	2.86156	1.85447	2.2928	4.36633	0.6124	0.406303	5.53633	5.28275	3.5487	1.90691	5.26546	4.6979	1.35286	3.42724	3.27922	0.234912	5.19334	0.434516	1.78672	4.86604	1.43055	0.536546	0.415889	0.739375	3.04076	5.8249	3.62812	3.77997	5.86611	6.39294	5.19891
hsa-miR-449a	4.53703	4.91363	5.06051	3.75714	4.61559	4.34121	4.53703	4.72548	5.26327	4.83689	4.23153	4.56282	5.64918	4.69058	4.60173	4.39851	4.98653	4.61405	5.0898	5.33267	4.60173	3.77242	4.9809	4.66597	4.60173	4.73109	5.57968	4.15092	4.28196	4.63107	4.74411	4.45846	4.76626	4.63107	3.94683	4.90404	5.27316	4.93265
hsa-miR-449c-5p	3.44376	1.74368	3.61787	4.94883	2.78266	3.15017	4.09455	4.04624	4.21998	2.99167	2.84373	4.15157	4.09455	3.0042	3.33016	3.34517	3.62075	2.96796	3.39764	2.75697	4.47672	3.62075	3.44942	3.96175	4.64938	4.50447	3.38366	2.36309	4.1262	3.69469	4.27928	3.17218	3.13292	2.60832	4.3849	4.00366	3.55751	2.91841
hsa-miR-4504	1.54389	1.74707	1.57074	2.82387	2.85442	2.48244	2.69446	2.21075	3.09335	1.92226	2.13595	3.26051	2.95425	1.44427	1.42118	3.73123	2.77129	1.84692	0.417437	3.23387	2.02881	2.78922	3.22889	4.3214	1.65222	3.38743	3.47444	2.2015	1.15977	2.39331	2.6393	2.88317	3.39493	2.03808	1.34969	2.61961	2.11458	1.63814
hsa-miR-450a-1-3p	3.59423	3.84654	3.12897	3.22783	2.9157	1.3306	2.79085	3.39571	1.87161	2.17819	2.74691	3.10072	2.48292	3.37413	2.17573	2.87928	3.077	3.42804	3.01915	3.11213	2.12487	1.04847	2.43961	4.11517	3.00099	3.02153	2.43997	2.89545	4.12422	2.90753	2.54756	4.10439	2.35693	2.51677	0.686154	3.91219	3.36627	1.73182
hsa-miR-450a-2-3p	5.13003	5.00752	4.97141	4.69388	4.98315	4.9562	5.12294	4.84077	4.36275	4.29694	4.04027	4.15792	4.50681	5.03593	4.92138	4.49995	4.55424	5.12035	5.16883	4.49293	4.25168	4.24284	4.55279	4.92138	4.61055	4.67953	4.57664	4.75545	4.44	4.16337	4.76247	5.20207	4.47749	5.32915	4.16337	4.8671	4.16723	5.48669
hsa-miR-450a-5p	11.7336	11.7572	11.4647	11.4647	11.518	11.2444	11.6585	11.6179	11.2671	11.2882	11.3347	11.1376	10.806	11.5593	11.5295	11.1437	11.9974	11.3896	11.1658	11.1186	11.05	11.3293	11.311	11.7319	11.5593	11.3015	11.2039	11.4132	11.4779	11.0118	11.6894	11.5819	11.0118	11.562	11.2039	11.5819	11.5819	11.6718
hsa-miR-450b-5p	12.7079	12.9814	12.5381	12.7411	12.3116	12.3116	12.4522	12.3998	12.2614	11.998	12.2767	11.998	11.3874	12.622	12.4528	12.0396	12.8763	12.416	12.2495	12.0396	12.1834	12.2194	12.0969	12.4528	12.3815	12.2266	12.3455	12.3106	12.2016	12.1718	12.4337	12.6037	12.2016	12.4337	12.3106	12.4076	12.3106	12.4076
hsa-miR-4519	1.75556	2.41311	0.855231	2.42242	2.64159	1.68509	1.33029	2.9244	2.42242	3.15084	1.95158	2.17058	2.43866	2.26963	2.02116	2.16938	2.72289	1.34273	1.34273	2.72968	2.47125	2.28503	1.94487	1.84972	2.84641	1.52478	2.6388	1.45228	1.93866	1.24696	2.5473	1.41135	2.30429	3.89354	2.3897	1.67885	3.20459	1.93066
hsa-miR-451a	17.0357	16.7225	17.7781	16.6038	16.6038	16.7225	17.3232	17.0357	16.7225	16.2107	17.2429	17.1571	17.3232	17.4015	18.0126	17.3186	16.5943	16.5943	16.8348	15.9876	16.4615	16.7097	17.2215	16.9838	17.4015	18.4875	16.4626	17.5634	17.016	18.4875	16.8946	17.846	16.1946	15.6429	17.1018	16.7613	15.9542	16.0695
hsa-miR-452-3p	9.23716	9.35824	9.43923	9.11463	9.74193	10.0058	9.54565	9.597	9.81282	9.23045	9.38884	9.25436	9.34946	9.47943	9.45759	9.38809	9.25236	9.55953	9.1852	9.38809	9.60184	9.30993	9.85009	9.38809	9.74799	9.4763	9.29609	9.72217	9.45924	9.26363	9.70296	9.38791	8.8807	9.67919	9.72217	9.35654	9.5852	9.54346
hsa-miR-452-5p	10.8632	11.3311	11.0255	10.6218	11.3175	11.4061	11.3487	10.9396	11.3175	10.8632	10.6987	10.6711	11.0255	11.1092	11.08	11.019	11.019	11.0628	10.9393	10.8236	11.2925	10.9393	10.9653	10.8236	11.3233	10.9741	11.212	10.8627	11.0809	10.419	11.4815	11.1712	10.7394	11.142	11.0543	10.8066	11.4319	11.0543
hsa-miR-4521	1.47354	1.58083	0.659732	1.66347	2.18046	1.95484	0.712363	3.09092	1.56767	2.12159	3.58236	0.754073	1.37473	1.3874	0.934743	1.93477	1.60301	0.81039	1.98805	1.9109	2.25249	2.56703	2.54711	1.86748	1.16578	1.1222	3.49071	3.69803	0.766031	2.97567	0.074856	2.37624	1.86952	1.64435	0.95596	1.38458	2.23865	0.119791
hsa-miR-454-3p	11.4092	11.5249	11.7488	11.5775	11.0294	11.5029	11.4777	11.0941	11.3301	11.0773	11.0294	11.0941	11.1782	11.3748	11.8196	11.2475	11.5482	11.0123	11.2475	10.9705	10.956	11.1357	11.2953	11.6047	11.5482	11.68	11.1596	11.3339	11.0244	11.5073	11.5073	11.6327	10.9442	11.0244	11.4021	11.3153	11.2713	11.2713
hsa-miR-454-5p	6.64646	7.00716	6.91828	6.67078	6.29315	6.88121	7.01465	6.51919	6.26914	6.33066	6.37232	6.23677	6.46567	6.89343	7.14265	6.61343	6.54623	6.4508	6.93477	6.5148	6.03326	6.20509	6.4508	6.5554	6.69821	7.02847	5.73618	6.44563	5.73075	7.02847	6.67321	6.98929	6.63561	6.73143	6.76816	6.61166	6.69908	6.54747
hsa-miR-455-3p	8.39616	9.01414	9.6352	8.23815	8.46453	9.23462	7.79431	8.45762	8.809	8.00731	9.13015	8.85092	8.67576	8.5476	9.24967	8.52108	8.268	8.21925	8.6201	8.55706	8.11737	8.82927	8.38139	9.28109	9.44615	10.0024	8.43571	8.96985	8.3354	8.94525	9.20861	8.2787	9.28588	8.62754	7.75288	8.15737	8.77242	7.93588
hsa-miR-455-5p	11.6826	11.634	12.8385	11.7774	11.2468	12.1279	11.4612	11.5588	11.3785	11.3785	12.0983	11.8012	11.6826	11.6864	12.7064	12.2353	11.3905	11.6623	11.5626	11.415	11.2829	12.1123	11.3728	11.8599	11.6364	12.4386	11.3773	11.8944	11.4672	12.3822	11.6821	11.1142	12.2703	12.3037	11.3174	11.3575	11.6348	11.4266
hsa-miR-4636	2.92651	3.12412	2.21511	2.31276	2.50091	2.96895	1.02898	1.38437	2.31276	1.61145	2.861	1.07069	2.95157	2.54483	1.47759	2.72999	2.53937	1.90334	1.90334	3.07535	2.79534	2.84564	1.39495	1.41726	2.3907	2.12261	2.52846	1.77506	2.98635	2.19317	2.60812	2.34353	1.58533	2.49975	0.923253	2.8156	1.9464	2.94155
hsa-miR-4638-3p	2.79507	2.44002	2.48458	0.0861738	1.53887	1.31326	2.29517	3.18841	3.20258	1.48001	1.97849	2.45279	2.46557	2.49735	3.15483	2.43014	1.71379	1.85586	2.69101	2.40627	1.43012	2.03775	1.34747	2.36285	1.66116	2.62687	2.70738	0.912243	1.80595	1.56158	2.78704	2.75805	0.893624	1.10217	3.02101	3.12937	3.02507	1.39062
hsa-miR-4639-5p	2.82731	3.19527	1.5598	3.26505	2.87109	2.73559	3.13564	3.391	2.05686	1.6826	2.93216	2.0437	1.66915	3.14956	2.08055	2.22877	3.43791	2.99455	2.23727	1.95253	2.29412	2.60866	2.93667	2.58397	2.29412	2.55268	2.95852	2.62323	2.63254	2.97604	2.82109	2.88679	2.48823	2.70273	1.76556	2.40039	2.91569	1.64176
hsa-miR-4640-3p	3.56165	2.80964	1.72683	0.455797	3.97248	3.56165	3.57747	3.12627	2.55094	3.24713	3.62993	2.56711	2.44905	3.14084	3.43059	3.02423	-0.165468	3.19475	3.52615	2.43603	2.61145	3.98757	2.97704	3.44076	2.7677	1.70086	3.44914	2.93141	2.85786	3.20687	0.443288	3.86897	3.85179	3.57572	2.26831	2.5943	3.50354	2.98389
hsa-miR-4645-3p	6.67638	6.58276	6.03564	6.51945	6.50282	6.09473	6.10183	6.16116	6.09473	6.48711	6.40727	6.00305	6.55619	6.10268	6.11594	6.46194	6.77384	6.3242	5.84962	6.48531	6.57987	5.62611	6.81897	6.38455	6.37523	6.14796	6.35045	6.35045	6.41089	6.09423	6.17007	6.36606	5.97977	6.21309	5.7867	7.15909	6.1104	7.08396
hsa-miR-4652-5p	3.81117	3.71825	4.13152	3.86165	4.46141	3.7054	4.42795	4.10891	4.93188	4.39409	5.02082	4.46141	5.55375	4.88891	4.86938	4.77249	4.34464	4.63072	3.87822	3.98811	5.27301	3.65188	3.98479	3.68226	4.27087	4.76682	5.52577	3.75958	4.23315	2.7228	3.9571	3.75958	3.98028	5.27775	4.64147	4.70405	3.63203	5.62783
hsa-miR-4659a-3p	1.1451	1.44597	1.17366	2.26579	3.29988	-0.139082	2.11162	1.95436	1.23052	1.29646	1.79494	1.65756	2.28202	2.11276	2.1497	0.0681011	1.71379	0.921171	0.921171	1.65316	1.04552	2.41357	2.07342	2.42789	2.36327	2.43519	1.67031	0.38677	1.48038	2.71392	1.60228	0.789204	2.80522	2.3587	0.913086	0.38677	2.01822	1.95876
hsa-miR-466	1.3937	1.00429	1.42225	1.08694	3.43066	0.109513	0.135829	2.82169	1.91931	2.94255	2.04354	1.90615	2.14448	2.57332	2.61025	1.80515	2.56786	2.68168	0.502343	0.675631	1.50608	1.48299	1.42344	1.44575	1.36633	1.72604	0.961156	2.71118	2.49463	0.565904	2.64602	1.42057	1.87471	1.64954	0.961156	1.7653	1.30907	2.27563
hsa-miR-4661-3p	2.09528	1.691	1.51468	1.25192	2.6037	2.54286	2.00052	0.95828	1.11942	1.18536	2.07989	0.644595	3.08371	0.15845	2.34531	1.9094	1.52481	2.15424	2.79317	2.2173	1.24114	2.29868	1.72411	1.18081	1.47218	1.75204	1.5858	0.30226	2.28958	1.63783	2.68998	2.85571	0.501865	2.65919	1.5858	1.62244	1.41449	1.87425
hsa-miR-4661-5p	5.91623	6.85907	5.93141	5.40957	7.40036	6.67031	7.93446	6.44323	7.68628	7.20345	7.58056	5.55346	8.38797	7.22827	7.16805	6.10577	7.04717	6.94827	7.26962	5.56885	6.68126	7.01514	6.12097	7.1481	7.83057	7.16736	6.84101	5.10666	6.98685	6.83334	7.27452	6.86534	6.12955	8.29211	6.71375	6.80301	6.71375	7.24912
hsa-miR-4662a-5p	8.69727	8.16372	8.44497	9.08869	8.5079	7.67082	8.23856	9.06584	8.85387	9.16211	8.51554	8.62529	8.3149	8.50721	8.5368	8.27092	8.93537	8.84504	8.4718	8.76285	8.19083	8.64592	8.51748	8.18272	8.91719	8.5094	8.1273	8.41788	8.13722	9.06429	9.03537	8.28114	8.41788	8.88738	8.75409	8.37263	8.81702	8.52785
hsa-miR-4666a-5p	1.66061	0.817383	1.23534	0.900027	2.54663	1.98705	1.70486	1.13107	2.58172	2.03899	2.25268	2.07563	1.95757	2.05532	2.09225	2.24048	1.27175	2.60045	2.04138	2.80077	0.0523642	2.35612	1.47105	0.92775	1.21912	1.54864	1.66607	1.47614	2.36985	0.461479	1.59804	1.43521	1.95452	3.01548	2.07831	0.382532	2.94876	1.95452
hsa-miR-4670-3p	2.77937	1.61382	0.866443	1.53087	0.927007	1.6963	2.91735	1.81102	1.83856	2.60395	1.45885	1.36236	2.44987	1.06071	1.51182	1.37207	2.18008	2.42493	1.38747	2.11945	2.11945	0.534396	2.53971	2.68742	2.0832	1.94125	2.64137	1.28013	1.73995	0.640913	2.72103	1.2024	2.43798	1.03616	2.63956	1.84031	1.38408	2.35064
hsa-miR-4670-5p	2.60318	2.41848	0.860606	2.4278	2.34793	1.69046	1.80518	1.23139	2.15978	0.509772	0.917709	2.17595	1.44502	1.41742	0.964763	1.96479	1.63303	2.98294	0.840409	2.23804	1.57239	1.57239	1.99265	2.14036	1.53614	1.7553	1.58906	0.649862	1.8855	1.64109	0.707955	0.707955	2.25113	3.16556	1.58906	1.6257	1.41775	3.60736
hsa-miR-4677-3p	7.03819	6.77295	7.01049	7.03819	6.89399	6.80274	7.14741	6.94141	6.88508	7.06714	7.30148	7.46274	7.90944	6.92262	7.17419	6.66057	6.62898	6.74866	7.29132	7.31451	7.22313	7.71308	7.31451	7.06018	7.12173	6.89292	7.46951	7.46951	7.07903	7.08976	7.20748	7.06336	6.988	6.87065	6.92856	7.01621	7.28145	6.91481
hsa-miR-4684-3p	2.94605	1.63644	1.81624	1.55349	2.67541	0.889057	2.58084	1.83364	0.933002	1.48692	0.94616	3.09029	3.03424	2.02635	2.84465	0.533951	2.67913	1.09944	1.47307	2.27146	2.68782	2.71426	2.04174	1.8493	1.24508	2.87905	1.85167	2.70348	1.66174	1.90371	2.75676	2.01791	0.767738	3.20108	1.09445	1.88831	1.68036	1.0155
hsa-miR-4685-3p	2.70569	2.35064	3.62039	2.6142	3.00362	3.6603	3.53859	3.68615	0.836706	1.39063	2.28516	2.994	2.37619	3.62799	2.86628	2.94928	1.42523	2.31716	3.08915	3.54111	3.15568	2.77385	1.62454	2.74916	2.24573	3.91784	1.4801	1.99591	2.18389	3.49981	3.16497	3.39337	3.1073	1.4801	3.39895	3.17941	1.82802	2.43259
hsa-miR-4687-5p	3.61051	2.9031	1.16306	0.367089	2.94941	2.81391	2.10763	2.73025	2.73025	1.76092	3.71169	1.22016	2.36034	3.34145	1.16827	2.16829	3.1737	2.54478	1.59401	2.44155	2.22157	1.7759	2.19616	2.97598	2.48601	2.11048	3.20785	1.32707	2.36233	1.89572	2.76797	2.61658	1.99666	2.1565	2.35302	1.88725	2.64548	3.1014
hsa-miR-4708-3p	4.77848	4.0588	4.08712	4.02547	4.95728	3.46043	4.32674	4.52283	4.28618	4.98076	2.31834	3.85599	4.11999	4.40865	3.16708	4.32233	3.9039	4.73705	4.48597	4.84174	3.63095	4.59166	3.73256	3.79883	4.02087	4.07549	4.74632	3.74765	4.2278	3.5819	3.97635	3.62105	4.04151	5.05744	4.33471	3.17332	4.65705	4.53782
hsa-miR-4709-5p	2.4239	3.14344	2.38151	2.47916	1.83672	3.01886	2.12456	0.515594	1.71191	0.829147	1.23708	2.99265	1.03099	2.4241	1.97624	2.31282	2.22218	0.747716	1.67144	2.46983	3.36124	1.4797	2.48444	0.811741	1.78517	1.73884	2.96758	2.96939	1.17245	2.40599	1.71029	1.13151	1.65082	2.93888	0.605155	2.40945	1.71029	2.31487
hsa-miR-4728-3p	5.38218	5.29058	5.34597	5.67046	4.86901	5.67718	5.52635	6.13179	5.60357	4.81722	4.80482	4.68192	4.18116	5.01047	4.60683	5.83692	5.47863	5.07732	5.38903	5.45542	4.86421	4.95461	5.25097	5.51317	5.31524	5.29959	5.6151	5.62247	5.10748	4.83451	5.53046	5.33078	4.7649	5.22857	5.4358	4.76652	5.0599	5.38611
hsa-miR-4732-3p	6.55425	7.4452	8.3323	7.27483	5.45834	7.66973	7.99744	7.76217	7.53297	6.7897	6.82828	7.93867	7.82027	7.27837	9.04399	7.73024	5.66518	7.16525	7.44109	6.0716	6.91952	7.72275	7.29251	7.73024	8.0046	8.36708	7.1002	7.55017	7.4689	8.86573	7.00031	8.05306	6.88073	6.32725	7.89765	6.78565	6.53325	6.57415
hsa-miR-4732-5p	2.04866	1.64438	2.77036	2.36231	1.19761	2.49624	2.23265	2.41538	2.36231	1.81958	3.26463	2.89691	3.03709	3.35106	2.75834	3.57559	0.650425	2.56727	0.650425	2.63032	3.20843	1.63107	1.57152	3.03653	2.56727	2.92679	2.21598	3.22149	2.75286	3.40659	1.15136	3.69432	1.50784	0.135456	2.82279	2.26647	1.5673	2.87889
hsa-miR-4742-3p	3.81901	3.62535	3.19344	3.4526	2.26404	2.77512	3.01563	3.89728	3.90497	2.40297	2.61666	3.62049	3.26945	3.4284	3.53429	3.82194	2.53095	3.11292	3.05306	3.46933	3.73642	2.98254	2.31001	3.54446	3.11292	3.94042	2.34478	3.56901	3.06401	4.09654	2.6378	2.45237	3.78592	2.92469	2.79773	3.58927	3.64679	3.00769
hsa-miR-4742-5p	1.24305	2.39674	1.76829	1.95766	1.3538	2.94409	1.76829	3.16774	2.59241	1.8911	3.14065	2.60858	2.49052	2.26459	2.73864	1.23596	2.15667	2.37644	3.04349	2.16545	1.17532	2.60826	2.70646	2.92417	1.67186	2.84311	3.15871	3.00558	2.25728	3.29487	2.84311	0.322595	2.21557	2.24189	0.796279	2.60058	1.90141	1.84195
hsa-miR-4746-5p	4.23221	5.1322	4.63308	5.2391	5.29292	5.26694	5.29292	5.54837	5.31009	4.89456	5.08819	5.31551	5.45279	4.34381	5.65703	5.11578	4.3447	4.92165	5.2896	5.0878	5.541	5.33818	5.40438	5.3323	5.19196	5.61535	4.43566	4.54523	5.82143	5.5747	4.6215	5.29038	5.00441	4.89413	5.283	5.14553	4.9293	5.53826
hsa-miR-4757-3p	3.72237	3.05304	3.07166	1.89503	3.32565	3.25324	3.4121	3.48519	3.62288	2.12088	3.69686	2.41283	4.44117	2.77387	2.32601	3.28484	3.02774	3.78385	2.77387	3.74919	3.23596	3.55726	2.58988	3.82433	3.39278	3.34697	2.34701	3.65711	3.26369	3.2329	3.30394	3.82535	2.97762	2.69983	3.26926	3.04972	3.52957	3.00992
hsa-miR-4758-3p	3.6177	2.72812	2.99168	2.46942	3.65372	3.32411	2.40213	3.04475	4.29918	1.76811	2.26659	3.66647	1.75465	3.00487	2.8846	3.82073	3.16531	3.17805	2.9353	2.75764	2.93306	1.13679	2.9676	2.54225	3.73839	2.66245	4.6845	3.0864	1.38075	2.12792	3.96853	3.29256	2.95831	3.19989	3.54217	2.13138	1.84919	3.1026
hsa-miR-4767	1.27547	1.93247	0.828964	2.6504	2.31629	2.31283	1.30403	1.77354	2.12814	3.12457	1.42137	1.78792	2.02625	1.26888	1.24579	1.54486	1.08095	2.42139	2.79783	1.36	2.2991	2.30333	1.16315	1.76278	3.72018	1.50591	2.33626	1.58364	3.40277	0.944421	1.27165	2.249	1.13112	2.02806	2.08716	2.60958	2.10456	1.62812
hsa-miR-4768-5p	0.785871	0.327323	2.43849	2.82332	3.55677	1.66591	2.24908	2.09182	3.03577	3.13166	2.32845	2.1514	2.41948	1.90728	1.45462	3.08691	1.73829	1.33027	2.25399	2.06225	2.77237	2.82266	2.48251	2.83699	2.026	1.6438	3.2485	2.73077	2.83957	1.17579	2.22793	2.22793	2.25866	1.81214	2.06767	1.9279	2.40644	2.43822
hsa-miR-4775	7.2752	7.42538	8.03845	8.49389	7.31452	7.61957	6.99752	8.06408	8.7894	7.26749	7.97028	7.38517	8.10241	7.81686	7.82738	7.9781	6.97797	7.63934	7.81686	8.03498	7.93469	8.2052	7.2158	7.25451	8.29216	7.76805	8.03682	7.5398	8.4626	6.46973	8.33037	6.96115	7.6239	7.75833	8.01107	7.68128	8.43264	7.66761
hsa-miR-4781-3p	3.92932	3.8984	4.42848	4.34959	4.48835	4.48835	4.24968	4.09632	3.83164	3.78664	3.26752	4.62365	4.1834	4.5404	5.02948	2.71939	4.03781	3.64912	4.13071	3.98732	4.4046	4.67238	4.24524	3.8038	4.27637	3.65596	3.04318	3.44007	4.11881	4.18633	5.01474	4.03669	4.67047	5.16472	4.18452	3.77618	3.97272	4.35697
hsa-miR-4785	2.65162	0.795792	1.66587	2.56013	1.39542	1.56854	2.15172	0.0743009	1.71081	2.73405	0.795792	2.05403	2.32212	0.269607	1.35229	1.65136	2.70241	1.22794	2.15166	2.32845	2.4056	2.72034	2.38018	0.348555	1.21255	1.69991	1.32344	1.13352	1.13352	1.78286	2.00336	2.74372	2.72526	1.32344	1.73569	0.928193	1.67136	2.27594
hsa-miR-4786-5p	1.82322	1.67027	0.922891	2.22207	3.2486	2.14966	2.33592	1.86747	2.22207	2.6604	3.47152	3.41911	1.5073	0.931851	2.48713	2.05122	2.73307	3.40113	2.93499	1.49717	2.7007	1.35987	1.86593	2.99056	2.29606	2.54934	3.94127	1.96038	1.81236	3.29578	2.57635	1.56799	2.51039	1.10858	2.0525	1.14522	1.87346	3.12688
hsa-miR-4797-3p	1.00361	0.54506	1.98097	1.19354	2.19356	1.88364	1.99837	2.30956	1.58572	1.65165	2.54618	2.62444	1.6382	1.77898	2.08378	1.64787	1.26328	0.855257	0.855257	1.58724	0.979611	2.34765	2.34765	2.58721	3.03958	1.2636	2.37762	0.441831	2.08481	0.985777	1.72894	1.15016	1.66948	2.06942	2.12852	1.80965	2.40417	3.04052
hsa-miR-4800-3p	4.66304	5.94231	6.05258	5.84399	5.33737	6.20239	5.8771	7.08888	6.71735	5.94231	5.84982	5.83035	5.38263	5.67373	6.21686	5.87225	5.88942	5.66258	6.28871	5.7338	5.87812	5.67993	5.47976	6.21686	6.23577	5.89219	5.90831	6.03179	5.26202	5.40629	6.4627	5.69688	5.55607	7.0032	6.50587	5.26794	5.82854	5.90831
hsa-miR-4800-5p	1.39815	2.69168	3.44786	1.61607	2.09141	1.38275	3.00254	3.02081	3.89392	3.24725	3.80632	3.56859	1.53605	3.31193	1.92967	3.31467	1.88727	2.84367	3.70547	2.42326	1.8788	2.45778	3.34328	2.79488	2.14324	2.83665	2.63389	2.74147	0.55336	3.10144	2.74147	3.17076	1.92574	3.88862	3.08683	2.06592	2.66044	3.29679
hsa-miR-4802-3p	1.03911	1.83666	1.08929	2.14214	2.57661	2.57315	1.56435	2.03386	1.62122	2.36799	1.14639	2.90195	2.67271	3.32025	1.14707	1.44613	1.43074	1.57281	1.02271	2.74483	2.70134	1.12398	2.51511	2.32267	2.25124	1.69812	2.78328	1.69388	1.47452	2.64222	1.11005	2.28225	1.84015	1.17807	1.92557	0.782822	2.20122	3.9533
hsa-miR-4802-5p	2.58662	2.41041	2.28035	1.21858	2.56615	1.07883	2.77061	2.95333	2.05095	0.727994	2.57122	2.03779	2.27612	1.30801	1.95952	1.85538	2.66126	2.46772	2.11625	2.12863	3.21183	2.48764	1.88324	1.37234	1.95952	1.85671	3.08545	2.58443	0.396314	2.75016	2.16016	1.93966	2.14232	3.05675	2.42416	0.196709	2.50339	2.43274
hsa-miR-483-3p	11.5392	11.2897	11.663	11.5392	11.1616	11.0939	11.3364	10.9057	11.1164	10.9588	11.3589	10.8181	10.8785	10.9077	11.6387	11.477	11.6798	11.1486	11.5822	11.2162	10.9077	10.6257	11.0994	11.0994	11.0723	11.1473	11.3617	11.3372	11.4408	10.9493	11.1473	11.3617	11.3372	11.1473	10.6872	11.306	10.9493	11.4872
hsa-miR-483-5p	9.60122	10.167	10.2972	10.7904	9.1931	10.2972	10.048	9.98668	10.3836	10.4081	10.0627	10.1482	10.0627	9.20786	10.3562	10.2417	9.78633	10.299	10.5066	10.3415	10.0785	10.0449	10.1105	10.1888	10.1729	9.93287	10.0631	9.914	9.99662	9.98777	10.1099	10.1099	10.0224	10.2842	10.1494	9.9546	10.337	10.5843
hsa-miR-484	12.3011	12.3847	12.9098	12.824	12.4712	12.3536	12.6093	13.0751	12.4395	12.3274	12.2417	12.6693	12.4395	12.596	12.9571	12.5584	12.3221	12.596	12.431	12.2961	12.5282	12.7932	12.5282	12.4922	12.4057	13.0605	12.4295	12.3323	12.6261	12.8583	12.4596	12.805	12.6629	12.164	12.6629	12.3323	12.4295	12.2234
hsa-miR-485-3p	8.68228	8.91086	9.15447	8.9265	9.35946	9.18507	9.03339	8.29556	8.95704	8.81217	9.12284	9.12284	8.59217	8.61458	9.2747	9.07309	8.89235	8.70271	8.91435	9.19005	9.24248	8.35538	9.29494	8.9952	8.66984	8.84025	9.26639	8.20598	9.14944	9.43623	8.76087	8.71678	8.94946	8.85957	8.39209	9.75073	8.49738	9.32948
hsa-miR-485-5p	7.95284	8.68532	8.60322	8.60322	8.01101	8.344	8.19696	7.79247	8.21364	8.38971	8.33799	8.47531	7.40037	7.90764	8.66266	8.13303	8.20583	8.32575	8.06907	8.10153	8.49955	8.2255	8.3334	8.36453	7.9463	7.95776	8.52973	7.85357	8.47829	8.30222	7.90231	8.29388	8.25442	8.09959	8.21928	8.69782	7.93887	8.47829
hsa-miR-486-3p	7.475	8.1515	9.1969	8.03627	7.56277	8.89701	8.89701	8.34659	7.95077	7.521	8.08878	8.58441	8.19853	8.60118	9.59749	8.61871	6.88551	7.97307	8.46444	7.33946	7.7187	8.30067	8.02544	8.61871	8.5396	9.3031	7.74457	8.27185	8.37136	9.73381	7.96726	8.78027	8.21139	7.01955	8.97167	7.57724	7.55516	7.3993
hsa-miR-486-5p	18.3227	18.8403	19.679	19.0439	18.6262	18.8403	19.679	19.4241	19.2946	19.0439	19.0439	19.679	19.679	18.8032	20.4178	19.834	18.011	18.6749	19.62	17.9307	19.0893	19.0893	19.3164	19.62	19.62	19.961	18.3776	19.5766	19.5766	19.961	19.1224	19.5766	18.9083	18.3776	19.1224	19.1224	18.6047	18.9083
hsa-miR-487a-3p	10.154	10.2352	10.154	10.4545	10.4777	9.92581	9.99467	9.45456	9.88609	10.014	10.0944	10.1744	9.27647	9.42576	10.2685	9.50767	10.1552	9.8571	9.98716	10.2685	10.308	9.97978	10.3556	10.287	9.87265	10.0939	9.94776	9.71947	10.0367	10.1741	9.86575	9.99335	9.90545	9.89101	9.89101	10.8284	9.58125	10.3678
hsa-miR-487a-5p	5.83804	6.29669	6.12756	6.82696	6.43289	5.83421	5.50667	5.31437	5.44039	6.51919	5.7783	5.82373	4.02947	5.56206	5.70186	5.88058	5.79623	5.86767	6.0144	6.08648	6.10256	5.39009	6.13783	6.1538	5.24653	5.68074	5.13332	6.40713	5.70774	6.30259	5.70009	5.85944	5.78435	5.80699	5.36551	6.55072	5.5207	5.94916
hsa-miR-487b-3p	11.2849	11.8363	11.5403	11.6214	11.4328	11.6624	11.1524	10.7671	11.2849	11.1697	11.2397	11.5227	10.8343	10.6103	11.4544	11.4159	11.4768	11.4768	11.3888	11.1588	11.4159	11.2352	11.5367	11.4768	11.3681	11.1849	11.4465	11.1849	11.2774	11.9462	11.231	11.492	11.4234	11.0467	10.9376	11.9723	10.6691	11.537
hsa-miR-487b-5p	2.80497	2.40069	2.4987	4.13187	3.62289	2.78104	3.18854	2.55295	3.49689	3.29254	4.3169	3.7934	1.88159	2.94743	2.20661	3.98241	3.44616	3.12061	2.87785	3.62979	2.15574	2.91806	3.99005	4.14604	2.20661	3.30755	3.13956	3.42036	2.73063	4.5808	3.14122	3.55939	3.84504	2.59131	2.28473	3.25589	2.57719	2.32928
hsa-miR-488-3p	1.63569	2.29269	3.81075	3.17645	1.84591	2.84004	1.66424	0.524793	2.48836	2.46789	3.0366	2.14814	2.38647	3.21512	2.45341	3.21786	2.73412	-0.327681	1.52806	2.00197	3.08516	2.09673	1.75658	4.05216	2.17237	2.0166	1.49656	4.23863	2.20034	0.291966	0.615452	2.91683	4.72905	3.28322	0.739334	2.9461	3.05894	1.785
hsa-miR-489-3p	8.00869	7.4263	8.10934	7.63542	8.12696	7.77905	7.8461	7.53747	8.78309	8.40545	8.28178	7.67876	8.3797	8.38576	8.49114	7.66737	8.47136	8.60529	7.80978	7.36299	8.17669	6.39022	8.23596	7.57884	8.82287	7.95788	8.20208	7.80725	8.22866	8.20208	8.7672	8.54779	6.6781	8.41422	8.34111	7.81547	7.2126	7.82369
hsa-miR-490-3p	6.9152	6.69726	6.28709	6.76086	7.76732	5.98742	6.10574	7.18867	4.10871	8.20172	5.28318	6.03842	3.82255	6.22713	6.2627	5.93959	5.528	5.90408	5.72825	7.7947	7.25623	7.02519	5.90408	7.04711	4.3037	5.55578	5.81558	7.20662	6.42436	5.63857	4.6818	4.86868	7.92941	7.19817	5.77479	7.79276	7.38846	4.88917
hsa-miR-491-5p	3.78785	3.34484	3.52922	3.08797	2.39499	2.86303	3.11852	3.40388	3.35746	3.6499	2.40006	2.72033	3.60591	3.08095	2.01194	3.09373	3.73683	3.36931	2.85536	3.70553	3.09636	3.36931	3.89696	2.29014	3.58338	3.51379	4.13375	3.05107	2.61021	2.86891	2.70318	3.34903	3.47301	2.28739	4.25809	3.49134	3.63674	1.88745
hsa-miR-493-3p	10.0384	10.4032	10.2095	10.2518	9.99318	10.1293	10.3126	10.0384	10.4032	10.4478	10.2518	10.3804	9.84644	9.62045	9.58267	10.2418	10.181	10.4366	10.4611	10.4157	10.4157	10.2838	10.2201	10.3971	10.2418	10.368	9.60506	10.4792	10.0712	10.0104	10.2661	10.1931	10.0955	10.2064	10.1618	10.5051	10.0712	10.6729
hsa-miR-493-5p	13.2276	13.2528	13.0509	13.3074	13.1173	12.9542	12.4603	12.3926	13.1173	13.1475	12.9904	12.7584	12.4904	12.3128	13.2329	12.952	13.4209	12.952	12.8126	12.8388	13.1524	12.7855	12.7268	13.2329	12.9039	13.1127	12.9115	13.2257	12.6248	13.1625	12.9973	13.0509	12.5947	12.5947	12.5587	13.1853	12.9115	13.3371
hsa-miR-494-3p	6.48851	6.30469	6.51897	6.78623	6.1725	6.85866	6.29143	6.16828	6.45469	6.09343	6.60384	5.9352	5.51887	5.70398	5.99795	6.09964	6.72365	6.44974	5.75009	6.65933	6.77615	6.3068	6.81499	6.26554	6.32471	6.08182	6.60398	6.29676	6.02301	6.3467	6.45386	6.26629	6.25462	6.16224	5.85843	7.14138	5.98826	6.71793
hsa-miR-495-3p	10.6923	10.7752	10.4582	10.5268	10.9141	10.6667	10.4196	10.4397	10.4196	10.5534	10.5268	10.6923	10.2844	10.173	10.2342	10.7574	10.8089	10.4171	10.5103	10.5699	10.7046	10.7337	11.0048	10.5944	10.2939	10.3742	10.8536	10.3486	10.7859	10.9395	10.3486	10.4682	10.489	10.5679	9.88503	11.2195	10.2353	10.8536
hsa-miR-495-5p	3.4397	2.4614	2.95125	2.95125	0.318453	3.28368	2.07439	1.5006	1.17376	0.778979	2.62221	2.70047	2.71324	2.35097	1.28373	2.91602	3.28917	2.66025	1.70948	2.25989	2.838	1.26064	1.76671	2.89133	1.51477	2.65857	2.60609	1.51669	2.28011	2.0445	2.29049	1.46029	3.20913	1.68927	2.10506	3.02808	1.76577	2.31535
hsa-miR-496	6.47319	5.64071	6.86027	6.36652	6.31751	6.76059	5.59289	6.25244	6.3572	6.92331	6.8686	6.77473	6.00155	5.64823	6.26595	6.86493	6.34029	6.52888	6.45812	6.71295	6.61961	6.71295	6.07669	6.49124	6.07048	6.40471	5.52517	6.77778	5.60388	6.87039	6.62434	6.4978	6.93417	6.46554	5.6733	6.83024	6.58573	6.39646
hsa-miR-497-5p	9.26127	9.13918	8.6871	9.07886	8.96878	8.74465	8.83814	8.29447	9.17182	8.93591	8.88065	9.15842	7.44169	8.50724	8.32922	8.69753	8.69753	9.04017	8.7492	8.91947	8.78385	8.8014	9.16903	8.95637	9.13446	8.51271	8.90671	8.83318	8.36953	8.89601	9.20537	8.34656	8.4508	9.48818	8.89601	9.10387	8.61588	8.97613
hsa-miR-498-3p	8.70345	8.2105	8.20159	8.25079	8.78574	8.08596	8.40768	8.67551	7.82434	9.14521	8.46258	8.73078	9.26473	8.73694	8.36782	8.3169	8.2698	8.60939	8.35755	8.53715	8.65621	8.898	8.60939	8.42698	8.4436	8.22172	8.48414	8.42636	8.83766	8.34967	8.48414	8.49756	8.82008	8.64049	8.52376	8.2465	8.58166	8.63514
hsa-miR-498-5p	11.8883	11.8076	11.165	11.7816	11.6393	11.2802	11.7816	11.5931	11.8316	11.7078	11.6393	11.5045	11.9789	11.713	11.4234	11.5327	11.8368	11.2677	11.9316	11.6945	12.2821	11.7409	11.4635	11.3794	11.6719	12.0566	11.2429	11.7293	12.0303	11.5949	11.6118	11.8766	11.7685	11.3827	11.4814	11.6549	11.4814	11.6878
hsa-miR-4999-5p	4.07217	3.71378	3.44229	3.79518	4.09237	4.30373	3.88809	4.87129	4.09941	4.85954	4.72508	3.79207	2.64273	3.47374	4.00786	4.28928	3.40088	4.16271	3.53295	4.03806	4.68105	4.75573	3.94477	3.41363	4.57416	4.53765	5.53623	4.9037	3.71563	4.77853	4.15675	1.42167	1.44399	4.49351	3.94527	4.8487	4.08832	4.42776
hsa-miR-499a-5p	5.26208	4.43041	4.69444	4.56163	4.48904	3.96894	5.05932	3.99479	5.03047	2.3801	4.51535	4.88749	3.79965	4.25807	4.31038	4.48029	5.09482	4.74517	3.31231	4.57107	4.4546	4.38549	4.30157	4.24247	4.52718	4.6139	3.36389	4.8445	5.00423	4.4791	4.75008	4.28019	4.06937	4.08012	4.20317	4.3115	3.99115	5.08251
hsa-miR-5000-3p	4.76466	4.44579	2.98507	4.55887	3.81877	3.68978	4.25637	4.09329	4.15025	4.01675	4.08459	3.37253	4.19553	4.2135	4.36947	3.93551	4.08368	2.94172	4.01295	2.94567	4.02955	4.37383	4.59223	4.68738	4.2135	4.93479	4.06062	4.26794	4.76583	4.07044	3.80783	4.18689	2.92769	3.31254	4.07044	4.59823	3.30161	4.1274
hsa-miR-5001-3p	3.44784	2.85214	4.38114	3.40029	2.02845	3.65157	4.32312	3.3849	3.0884	2.16739	3.61243	3.24472	3.58693	2.78606	5.27812	3.7232	1.90228	2.84639	3.00944	3.27459	2.55177	3.04964	4.22321	3.72594	3.47796	4.11588	2.28832	3.29382	2.8252	4.46399	3.79594	3.31445	2.91893	2.36512	3.95081	3.45936	3.06747	3.31003
hsa-miR-500a-3p	11.5128	11.7464	11.0914	12.0836	11.91	11.3517	11.7198	11.4693	11.7724	11.6226	11.5005	11.7965	11.3106	11.268	11.7703	11.6508	11.7111	11.6087	11.7375	11.6087	11.418	11.4873	11.4401	11.9296	11.6508	11.2674	11.4853	12.013	11.7156	10.6115	11.436	11.5259	11.7628	11.5435	11.6471	12.1266	11.6656	12.0874
hsa-miR-500a-5p	6.74722	6.49716	6.19997	6.42505	6.29663	5.81219	5.97817	6.00451	6.02394	6.39672	6.74038	6.12454	6.03175	6.60192	5.30179	6.22033	6.67978	6.0304	6.64836	6.30199	6.40315	5.83702	6.53618	6.33864	6.12651	6.26525	6.04994	6.59572	6.32926	6.31164	5.87262	6.32926	6.2323	5.84108	6.1327	6.58377	6.10699	6.62771
hsa-miR-500b-3p	1.89964	2.20051	0.589138	2.11756	0.641769	1.45313	2.39771	2.39771	1.49708	1.1023	0.589138	2.76848	2.65042	3.02986	1.94728	1.47496	2.39048	2.0313	2.17015	0.83019	0.222559	2.40325	2.03028	1.60493	0.453599	1.90498	1.73874	0.799542	1.54881	1.34349	2.41866	0.507833	1.53019	2.42713	0.981517	1.77538	3.30112	2.02719
hsa-miR-500b-5p	6.3744	5.91391	5.88587	5.95722	6.12183	5.24819	5.52595	5.61087	5.6695	6.00236	6.23355	5.57413	5.75357	6.04919	5.11899	5.75239	6.32088	5.17942	6.15998	6.18085	5.93396	5.42178	6.31284	5.84622	5.7586	5.81803	5.57333	6.24024	5.97882	5.87607	5.55763	6.18963	5.69255	5.48534	5.68802	6.1357	5.54085	6.09516
hsa-miR-501-3p	10.8006	10.4007	10.0376	10.338	10.4821	9.80786	10.2826	10.1321	9.88246	10.363	10.5281	10.8334	9.76576	10.4575	10.6186	10.4392	10.7125	10.2246	9.77401	10.3937	10.0435	10.2468	10.1968	9.99398	10.272	9.93425	10.2803	10.6168	10.299	9.54249	10.4192	10.0759	10.1009	10.3672	10.2085	10.4414	10.8385	10.5298
hsa-miR-501-5p	5.48436	5.60597	5.76601	5.68146	5.11712	5.12309	6.02239	5.07111	5.10405	5.61184	5.81569	5.10405	5.86962	5.60774	5.74753	6.05255	6.22988	5.09676	5.92626	5.39349	5.49942	4.48567	5.13946	5.1697	5.53781	5.57439	5.62838	5.84973	5.4882	5.50759	5.23869	6.02144	5.15193	5.13267	5.65158	5.21734	5.27444	5.64039
hsa-miR-5010-3p	4.83576	5.39781	5.63817	4.40783	5.23687	5.34005	5.13852	5.05527	5.57656	5.00065	5.13852	5.23107	5.33278	4.60931	5.50167	4.81077	5.28663	5.56285	5.04044	5.58117	4.96042	5.04044	4.66704	5.46647	5.62344	5.76129	5.59862	4.7865	5.3775	5.41531	5.0432	5.27248	5.38371	5.03757	5.27919	4.15762	4.99471	5.22215
hsa-miR-5010-5p	2.39157	4.01854	3.25684	3.39539	3.36725	3.51826	2.57556	3.5268	2.18296	2.87914	3.11327	2.19913	2.82177	3.40229	1.2291	2.66986	2.29088	4.66948	3.80515	3.26967	3.00229	3.26967	1.71208	3.58558	3.3215	3.00894	1.30154	3.40996	3.01736	3.84612	1.23352	4.0978	3.34678	2.65095	3.90167	3.00085	2.86392	3.56708
hsa-miR-502-3p	9.7187	9.57814	9.41551	9.30643	9.21051	8.8464	9.25677	9.3473	9.19295	9.24111	9.41551	9.59421	8.85352	9.26956	9.42791	9.23642	9.77833	9.34044	8.98178	9.11216	8.83365	9.32065	9.41204	9.5958	9.36238	9.2033	9.32489	9.35958	9.42687	9.55574	9.37552	9.21871	8.94451	8.89394	9.41441	9.55574	9.11767	9.58617
hsa-miR-502-5p	5.84508	6.36947	5.72796	5.96213	5.69998	5.34862	5.96726	4.93081	5.10808	5.39826	5.94433	5.88155	4.78921	5.21529	5.52533	5.60434	6.32792	5.98555	5.58128	5.66889	5.3667	5.23607	5.44465	5.78223	5.62117	5.86884	5.25159	5.61677	6.02384	5.72756	5.5492	6.07069	5.1682	4.9535	5.2768	6.29958	5.18992	5.97622
hsa-miR-503-3p	4.49907	5.12005	4.70249	5.50928	3.81131	4.28878	4.64447	5.18188	4.97367	5.07311	4.79015	4.36529	3.90828	4.62014	4.50002	4.89812	4.39057	4.89812	4.79245	4.40924	4.56972	5.26255	4.57929	4.40363	4.86184	3.59106	3.3193	5.13934	5.59293	4.85911	4.39071	5.18426	4.55573	4.24067	4.88538	5.31043	4.33328	5.46562
hsa-miR-503-5p	8.07718	7.40162	7.65907	7.71148	8.13925	8.08483	7.30388	7.97693	7.73273	8.13264	7.77874	8.32264	7.85296	7.36279	7.59724	8.16024	8.15084	8.22545	7.9701	8.08176	7.87406	7.73149	7.63257	7.90305	7.62483	7.72205	7.67	8.05003	8.08269	6.7666	7.98118	7.63793	8.13545	7.99869	7.91093	7.81742	8.3025	8.09849
hsa-miR-504-5p	7.62396	8.65369	8.67688	8.24251	7.92012	9.2489	8.26802	8.18414	8.09882	7.56736	7.10094	7.4784	7.4956	8.2389	8.59224	8.13379	7.98261	7.64699	8.16435	7.86607	7.79091	8.32679	7.21727	8.44418	8.11222	8.13047	8.195	8.24274	7.015	8.1217	8.1679	7.90594	8.93397	8.25805	8.13047	7.63295	8.15015	7.675
hsa-miR-505-3p	6.26831	6.19362	6.15078	6.17961	6.01759	6.4187	6.24763	6.58519	5.80584	5.55597	5.86532	6.05108	5.77662	6.21089	5.50777	6.03093	6.315	6.21089	6.30757	6.24306	5.95055	5.99782	6.07123	6.0646	6.12009	5.8626	6.08482	6.07753	5.54718	5.85479	6.43944	6.36718	5.79855	6.31002	6.39429	5.96703	6.32801	6.08482
hsa-miR-505-5p	2.68512	3.26825	2.54498	2.76398	1.59928	4.02129	3.68837	2.50973	2.92981	3.68478	3.17203	2.75521	3.43876	3.30157	3.29934	2.38079	2.47851	2.50491	3.23948	3.52794	2.90157	3.16896	2.49643	2.73599	4.02136	2.54285	4.17618	2.79557	3.25676	2.80765	2.44767	3.25676	2.74531	3.75729	2.94689	2.39057	3.6421	2.29598
hsa-miR-506-3p	2.11785	1.64094	0.353526	2.27037	1.27808	2.44429	1.23291	2.78471	2.18964	0.866684	3.447	2.17648	1.06852	1.53136	0.731986	1.03105	2.0821	2.75016	0.607632	3.13153	2.74611	2.36427	1.75988	1.24897	2.04973	0.312964	2.46152	1.27499	1.27499	1.51696	1.81284	2.18186	1.75337	2.53831	1.46492	2.26907	2.22981	2.77939
hsa-miR-508-3p	5.51122	5.65195	5.30613	6.2004	5.76339	5.75412	5.1063	6.33866	5.53251	5.50425	5.95935	5.99936	4.83716	5.83801	5.38885	4.98557	5.78449	6.18865	5.08021	5.99653	5.8159	5.26429	5.97722	6.18123	5.31272	5.74382	5.24307	5.63632	5.97441	5.76621	5.97441	5.71781	5.04326	6.01889	5.18424	5.86554	4.87031	6.42652
hsa-miR-508-5p	1.67733	2.33433	2.158	2.79801	2.37059	1.66193	2.64385	2.79801	3.05225	2.96832	2.72321	1.72673	1.81523	2.03976	2.07669	1.97255	2.5615	2.34903	1.77189	1.94868	2.52679	2.34056	2.93281	2.9419	2.90194	2.23847	2.20768	2.31527	2.74456	2.67524	2.31527	2.86697	1.00254	2.78759	2.81449	2.25817	1.97598	2.52556
hsa-miR-509-3-5p	2.77453	2.01411	0.402743	2.56591	3.75021	2.7506	2.95852	4.60445	2.83393	4.00897	2.36308	2.83739	3.20473	2.21338	0.860734	1.86076	2.66664	3.80832	3.74071	3.6585	2.415	3.88496	3.47776	2.96247	2.66845	2.72772	3.41171	2.89397	3.20023	1.74637	2.39114	3.30969	1.94903	4.90902	1.28696	4.07227	2.56964	2.60143
hsa-miR-509-3p	7.54927	7.55701	6.62121	7.37803	7.60163	7.65709	7.92163	8.26889	7.23208	7.07943	8.16765	7.51393	6.58844	7.89143	6.79282	7.1108	7.07228	8.23305	7.54097	7.76362	7.14272	7.41614	7.74483	7.97403	6.98158	7.1388	7.04218	7.73879	7.88102	7.31763	6.95726	7.25056	7.09322	8.24166	7.32462	7.65654	7.0572	8.43681
hsa-miR-509-5p	3.10428	2.29486	1.66641	3.01279	2.67867	2.8422	0.379987	0.52696	1.23529	1.78921	1.24845	2.50669	2.38864	1.67426	1.22161	2.474	1.05677	2.39721	1.64735	3.49623	2.27491	0.244183	0.217867	3.71352	3.28158	2.70887	1.00147	2.27139	1.29792	2.27139	2.95499	2.42175	1.28992	2.07486	2.10565	1.03811	2.28416	1.95396
hsa-miR-5091	3.13761	3.99415	3.67545	4.02834	3.9067	4.76319	4.59464	4.14486	5.22717	4.99094	4.16157	4.39812	4.84215	4.42281	4.79734	3.98938	4.19008	3.74941	4.2174	4.28999	4.70704	4.28112	4.12764	4.2406	4.55479	4.03921	5.39072	3.61544	3.72502	3.69423	4.70318	3.9138	5.35866	5.33189	4.40242	4.35382	4.16997	3.16652
hsa-miR-5094	2.64428	0.958805	1.37676	1.56613	2.04147	1.73156	1.84628	1.84628	2.20088	1.49957	1.49411	1.86066	1.48611	1.50072	2.15223	2.68035	0.883225	2.42458	1.47381	1.65569	2.60233	1.02497	1.53104	1.9808	0.908316	2.22955	1.46466	1.70862	2.16844	1.5167	1.39664	1.2338	1.25611	2.15305	1.46466	2.9142	1.29335	1.75311
hsa-miR-511-3p	3.41038	3.73357	4.03635	4.30002	4.48814	4.09767	3.67043	3.87351	4.04278	4.47015	5.01668	4.25576	3.59672	4.07178	3.77112	2.98652	4.55952	3.9587	3.75485	4.37315	4.73867	4.3281	4.83357	3.28055	4.25933	4.26111	3.96781	4.7119	3.35311	4.75141	4.29262	3.5419	4.03051	3.82416	3.79421	4.08	3.66987	4.71355
hsa-miR-511-5p	5.60628	5.77651	6.06895	5.84191	5.85559	6.15162	5.88639	5.65798	5.79314	6.22412	6.39773	6.15162	5.83668	6.2014	6.49169	5.24192	5.84843	5.79556	6.05924	5.86663	6.38337	5.70629	5.78967	6.06814	5.85399	5.43489	6.01795	5.62804	6.03864	6.54772	5.75059	6.1607	6.26737	5.87614	5.29682	5.50632	6.20283	6.5205
hsa-miR-512-3p	15.4306	15.2157	15.2556	15.3946	15.5163	15.2556	15.5163	15.628	15.4306	15.8356	15.2157	15.628	15.6817	15.3984	15.2165	15.6194	15.3664	15.474	15.5207	15.5597	15.5207	15.6714	15.6194	15.1375	15.438	15.311	15.2122	15.2513	15.5706	15.2122	15.4167	15.0293	15.6446	15.5706	15.4899	15.058	16.413	15.8246
hsa-miR-512-5p	11.0018	10.4867	10.5462	10.3274	10.0485	10.5923	10.7873	10.3274	9.52704	10.1306	10.0867	9.6257	10.61	10.886	10.2642	10.5279	10.8235	9.91979	10.4143	10.2754	10.3074	10.4748	10.5816	9.56335	9.74399	11.4437	10.5699	10.2514	10.3816	10.0898	9.7084	10.17	10.5699	10.2974	10.2123	9.79188	10.6318	9.97957
hsa-miR-513c-5p	2.14512	2.80267	1.71985	2.81198	1.30535	1.24479	2.93657	2.18937	2.54397	1.84266	2.34114	2.20375	1.0958	1.53427	0.734902	1.73493	2.54081	2.99154	2.28694	1.71106	2.50808	2.55052	2.54262	2.11727	1.83907	1.60098	2.43133	1.95054	1.73118	1.48677	0.553632	3.34801	0.350803	3.9744	2.37865	2.23888	1.26343	3.87442
hsa-miR-514a-3p	5.55209	5.37001	5.10702	5.01603	5.41306	5.72515	4.64205	5.38941	4.91164	3.82326	5.53134	5.01603	4.57577	5.5816	5.56982	5.30552	5.47436	5.16672	4.31541	4.30925	4.40214	5.64417	5.08787	5.4908	4.64268	5.41298	4.67224	5.15676	5.30366	5.44326	4.91237	5.04622	4.83239	5.42475	4.56392	4.72276	4.55054	6.031
hsa-miR-515-3p	11.4789	11.3697	11.5419	11.9241	11.4789	11.8055	11.6406	11.7789	12.0291	12.1035	11.7569	11.5013	11.8555	11.2356	11.1031	11.763	11.5721	11.6132	11.8556	11.8739	11.7104	11.9934	12.2129	11.787	11.8318	11.5804	11.7045	11.5573	11.4586	11.6441	11.8053	11.7045	11.7045	11.8742	11.8053	11.6021	12.1194	11.7045
hsa-miR-515-5p	16.8456	16.6966	16.6966	16.6966	16.5714	16.8456	16.9645	16.4561	16.4561	16.8456	16.6966	16.3233	16.5714	16.8962	16.4642	16.5829	16.7629	16.6801	16.6801	16.7629	16.5829	16.8962	16.7629	16.5829	16.3453	16.7404	16.6215	16.232	16.4724	17.0391	16.4724	16.6215	16.8591	17.0391	16.6215	16.3473	16.7404	16.8591
hsa-miR-516a-3p	7.14728	6.60174	6.28978	6.59349	6.86763	6.76442	6.36348	6.45795	6.44233	6.90192	6.15617	6.73352	7.1849	6.75322	6.67971	6.91616	6.707	6.69933	6.84517	6.49762	6.60155	6.80382	6.46579	6.3883	6.49272	6.95571	6.04477	6.88729	7.16993	6.36978	6.45608	6.58322	6.69929	6.65789	6.57576	6.73019	6.61791	6.75679
hsa-miR-516a-5p	17.8841	17.6019	17.7923	17.7154	17.5216	17.7923	17.9832	17.8841	17.4358	17.7154	17.6019	17.1811	17.5216	17.852	17.6793	17.7784	17.6793	17.852	17.231	17.5875	17.5875	17.9425	17.6793	17.5875	17.5106	18.1207	17.9925	17.2482	17.8739	17.8739	17.442	17.5189	17.8739	17.5189	17.6107	17.3285	17.5189	17.7098
hsa-miR-516b-3p	7.14728	6.60174	6.28978	6.59349	6.86763	6.76442	6.36348	6.45795	6.44233	6.90192	6.15617	6.73352	7.1849	6.75322	6.67971	6.91616	6.707	6.69933	6.84517	6.49762	6.60155	6.80382	6.46579	6.3883	6.49272	6.95571	6.04477	6.88729	7.16993	6.36978	6.45608	6.58322	6.69929	6.65789	6.57576	6.73019	6.61791	6.75679
hsa-miR-516b-5p	17.3787	17.2573	17.4645	17.4645	17.3787	17.4645	17.6583	17.4645	17.6583	17.9997	17.6583	17.7352	17.827	17.6914	17.2904	17.4118	17.4118	17.7683	17.4976	17.5779	17.5779	17.9592	17.5779	17.5779	17.4976	17.3183	17.487	17.3952	17.8688	17.2048	17.487	17.3183	17.8688	17.8688	17.8688	17.487	17.7502	17.487
hsa-miR-517-5p	12.7147	13.9315	13.7322	13.8286	13.9655	14.2302	13.3991	13.9993	14.0797	14.2619	13.8723	13.9993	13.9993	13.3023	13.8203	13.8203	12.7432	14.2536	14.0357	13.9572	13.9572	14.4639	13.8884	14.0357	13.8884	13.2045	14.181	13.5755	13.5755	13.7216	13.8158	13.7914	14.0782	14.3038	14.0782	13.5437	14.181	13.9631
hsa-miR-517a-3p	16.2218	15.8827	15.9983	15.8191	15.8827	15.9983	15.9983	15.9389	15.8827	16.0977	16.0977	15.9389	15.9389	16.0819	15.8319	16.0225	15.9663	15.9663	15.9663	16.0225	15.8319	16.0819	16.0225	15.9027	16.0225	16.1656	16.0068	15.8161	16.0068	16.0068	15.9506	15.9506	16.0662	16.0662	15.8869	16.0068	15.9506	15.8161
hsa-miR-517b-3p	16.2218	15.8827	15.9983	15.8191	15.8827	15.9983	15.9983	15.9389	15.8827	16.0977	16.0977	15.9389	15.9389	16.0819	15.8319	16.0225	15.9663	15.9663	15.9663	16.0225	15.8319	16.0819	16.0225	15.9027	16.0225	16.1656	16.0068	15.8161	16.0068	16.0068	15.9506	15.9506	16.0662	16.0662	15.8869	16.0068	15.9506	15.8161
hsa-miR-517c-3p	13.6844	13.3321	13.5506	13.1963	13.5806	13.5201	13.4777	13.6157	13.5201	13.8878	13.6844	13.4777	13.6844	13.7077	13.1396	13.6816	13.3346	13.7077	13.5723	13.6816	13.4686	13.7077	13.6816	13.4386	13.5355	13.697	13.6001	13.3512	13.3815	13.6301	13.5271	13.3512	13.7338	13.7728	13.6001	13.4057	13.6652	13.4961
hsa-miR-518a-3p	12.7956	12.2387	12.0554	12.0317	12.6069	12.1793	12.6069	12.4088	11.837	12.6415	12.2387	12.4448	12.901	12.8403	11.9463	12.5246	12.4128	12.6105	12.1712	12.5246	12.6105	12.581	12.5246	12.0101	11.8466	12.4439	12.4439	12.0764	12.8839	12.4772	11.9038	12.2742	12.504	12.504	12.2742	12.5753	12.1489	12.4772
hsa-miR-518a-5p	12.7341	12.6672	12.804	12.7011	12.9683	12.7341	12.6366	12.768	12.7011	13.2491	12.8678	12.8378	13.1348	12.8184	12.4311	12.9233	12.7282	12.8184	12.755	12.8917	12.8184	13.2347	12.9564	12.755	12.8425	12.8492	12.8225	12.6128	12.8492	12.7672	12.715	12.5821	12.9635	13.0443	12.8759	12.8225	13.0774	12.8225
hsa-miR-518b	16.8843	16.6467	15.9459	16.1243	16.6467	16.3725	16.2572	16.4976	16.0583	16.4976	16.3725	16.3725	16.6467	16.4048	16.0379	16.4048	16.7979	16.5299	16.2895	16.4048	16.5299	16.2895	16.5299	16.4048	16.2895	16.8215	16.3377	16.3377	16.7243	16.2125	16.0972	16.2125	16.4867	16.2125	16.3377	16.7243	16.2125	16.6056
hsa-miR-518c-3p	15.7874	15.5488	15.6085	15.6085	15.7874	15.8681	15.6085	15.8681	15.7874	15.9422	15.9422	15.4631	15.9422	15.6277	15.2343	15.6277	15.8077	15.8737	15.8737	16.0066	15.6953	15.755	16.0066	15.8077	15.6953	15.9375	15.8635	15.5051	15.7828	15.6558	15.7828	15.6038	15.8635	15.7828	15.7096	15.7096	15.7828	15.7828
hsa-miR-518c-5p	10.9962	11.0985	11.2069	11.0985	10.9399	11.1661	11.2418	11.2521	11.1369	11.4764	11.1844	11.1661	11.5886	11.1427	10.9451	11.4578	11.0535	11.5263	11.2268	11.3366	10.9663	11.3542	11.0781	11.1259	11.1427	11.1947	10.9919	11.127	11.2827	10.9919	11.1088	10.8003	11.3228	11.5077	11.4747	10.9388	11.392	11.4191
hsa-miR-518d-3p	9.43883	8.7658	7.75671	8.66803	9.27775	8.32699	9.22978	9.40202	8.63948	9.10523	8.35326	8.63948	9.35532	9.44045	8.27575	8.66007	9.09814	9.02852	8.79515	8.82643	8.94616	8.79515	9.2387	8.49472	8.51647	9.31009	8.7877	8.65512	9.51217	8.11936	8.45999	8.45999	9.02495	8.97641	8.97641	9.24115	8.55243	8.88292
hsa-miR-518d-5p	11.8591	11.7131	11.7131	11.4143	11.7605	11.8822	11.8591	11.8351	11.946	11.7825	11.8091	11.6442	11.9039	11.8513	11.5542	11.6592	11.8809	11.8513	11.8809	11.8513	11.8026	11.7877	11.6592	11.5304	12.0346	11.6627	11.8051	11.4784	11.8782	11.831	11.9237	11.6401	11.6812	11.8782	11.8051	11.6812	12.0023	11.8551
hsa-miR-518e-3p	14.4084	14.1564	13.7331	13.8089	14.3386	13.8792	13.9053	14.4614	13.949	14.4342	14.3069	14.4614	14.6211	14.0599	13.7227	14.0947	14.0599	14.5479	14.2429	14.0599	14.349	14.5207	14.3934	14.1287	14.0947	14.2545	14.1719	14.1719	14.5389	14.1719	14.0284	14.2545	14.288	14.0026	14.0026	14.288	14.0026	14.288
hsa-miR-518e-5p	14.6379	14.5241	14.4323	14.4086	14.395	14.5241	14.7364	14.6015	14.4086	14.5714	14.5714	14.2836	14.8888	14.7568	14.2557	14.4548	14.3896	14.7004	14.4956	14.5365	14.6336	14.7004	14.6036	14.6336	14.2859	14.496	14.5461	14.5461	14.5461	14.173	14.3594	14.6379	14.6634	14.5867	14.6051	14.5224	14.6634	14.6379
hsa-miR-518f-3p	13.6731	13.4572	12.9499	12.8369	13.3603	13.0862	13.2259	13.1999	12.5523	13.0613	13.006	12.8867	13.4572	13.6883	13.0282	13.1954	13.4447	13.3969	13.0282	13.08	13.08	13.1336	13.0529	12.6774	12.8127	13.8473	13.0593	12.8713	13.5102	13.4061	12.604	13.3757	13.1882	12.6654	13.1257	13.1559	12.8442	13.0997
hsa-miR-518f-5p	12.0076	11.9171	11.894	11.894	11.9626	11.9626	11.9388	12.0076	11.9388	11.9808	12.1811	11.7702	12.142	12.0289	11.8563	12.0002	11.8563	12.0002	12.0002	12.2267	12.0623	12.0883	11.8813	11.7458	11.8813	11.7424	12.0536	11.7896	12.1617	11.94	11.94	11.8533	12.1617	12.0536	11.88	12.1084	11.9729	11.94
hsa-miR-519a-2-5p	10.9024	10.7557	10.8325	10.8067	10.6186	10.7248	10.9766	10.7821	10.4007	10.7557	11.2199	10.1374	10.6673	10.8306	10.7673	10.8918	10.6299	10.9398	10.6299	10.7893	10.5888	10.9848	10.6769	10.6299	10.4842	10.8784	10.8288	10.5789	10.8041	10.6645	10.3626	10.4668	11.0493	10.9706	10.7468	10.4025	11.0493	10.7778
hsa-miR-519a-3p	13.8288	13.3116	13.5552	13.2638	13.8548	13.3368	13.4817	13.7195	13.3116	13.7918	13.7584	13.4817	13.8288	13.8438	13.3678	13.8779	13.6779	13.7149	13.3989	13.6445	13.537	13.6445	13.4719	13.3678	13.3989	13.6655	13.6655	13.4277	13.7748	13.5317	13.3713	13.5317	13.7044	13.6286	13.5012	13.5317	13.5617	13.6286
hsa-miR-519a-5p	14.6361	14.5224	14.4306	14.4069	14.4711	14.5224	14.7347	14.5998	14.4069	14.5696	14.5696	14.2819	14.8871	14.7611	14.26	14.459	14.3939	14.7046	14.4999	14.5407	14.6379	14.7046	14.6079	14.6379	14.2901	14.4935	14.5436	14.5436	14.5436	14.1705	14.3568	14.6354	14.6609	14.6721	14.6026	14.5199	14.6609	14.6354
hsa-miR-519b-3p	9.9694	9.74429	9.47942	9.65384	9.95134	9.83932	9.47942	9.83932	9.50267	10.0328	9.90608	9.58832	10.4448	9.90934	9.95165	10.155	9.78087	9.65974	9.7379	9.79987	9.76166	10.2594	9.40614	9.62196	9.58514	9.87848	9.66717	9.54736	9.61881	9.69989	9.61881	9.69989	10.0378	10.0582	9.86292	9.73284	9.99298	10.0159
hsa-miR-519b-5p	14.6361	14.5224	14.4306	14.4069	14.4711	14.5224	14.7347	14.5998	14.4069	14.5696	14.5696	14.2819	14.8871	14.7611	14.26	14.459	14.3939	14.7046	14.4999	14.5407	14.6379	14.7046	14.6079	14.6379	14.2901	14.4935	14.5436	14.5436	14.5436	14.1705	14.3568	14.6354	14.6609	14.6721	14.6026	14.5199	14.6609	14.6354
hsa-miR-519c-3p	14.2005	14.2539	13.9537	14.1254	14.1254	14.2405	14.1254	14.2672	13.7747	14.1611	13.9781	13.641	13.847	14.4687	13.8599	14.0789	14.0789	14.0315	14.0315	14.1463	13.9688	14.0789	14.0315	13.8599	14.0058	13.9578	14.2744	13.9209	13.9839	14.0276	13.8485	14.0868	13.9209	14.3144	14.235	13.8485	14.1546	14.1208
hsa-miR-519c-5p	14.6361	14.5224	14.4306	14.4069	14.4711	14.5224	14.7347	14.5998	14.4069	14.5696	14.5696	14.2819	14.8871	14.7611	14.26	14.459	14.3939	14.7046	14.4999	14.5407	14.6379	14.7046	14.6079	14.6379	14.2901	14.4935	14.5436	14.5436	14.5436	14.1705	14.3568	14.6354	14.6609	14.6721	14.6026	14.5199	14.6609	14.6354
hsa-miR-519d-3p	14.1681	13.4875	13.6779	13.1485	13.7817	13.6479	13.7448	13.6174	13.4875	13.713	14.0539	13.4294	14.1681	14.0933	13.4526	14.0488	13.9428	13.4526	13.7354	13.9071	13.5195	13.6286	13.8286	13.3921	13.4226	13.8908	13.8734	13.5488	13.8908	13.4459	13.4883	13.5488	13.8316	13.7879	13.5488	13.856	13.6526	13.7619
hsa-miR-519d-5p	12.4097	12.4661	12.4661	12.2978	12.1739	12.6654	12.3312	12.4661	12.2189	12.5935	12.5273	12.1252	12.6654	12.6835	12.1606	12.4955	12.0569	12.5491	12.4097	12.6109	12.4437	12.94	12.3263	12.2895	12.0252	12.3409	12.4193	12.3409	12.3409	12.3956	12.1841	12.2601	12.7727	12.8765	12.5145	12.1406	12.3409	12.4796
hsa-miR-519e-3p	7.69194	8.02276	7.55735	7.91254	7.8701	7.7787	7.29531	8.47967	8.36944	8.49077	8.36944	7.7787	8.96788	8.02181	7.42473	8.0493	7.93637	7.95446	8.12601	7.9969	8.09015	8.75678	8.35962	7.69008	8.13341	8.39647	8.04049	8.17085	7.54707	7.82814	8.17085	7.97738	7.74713	8.18379	8.06675	8.1396	8.35854	7.95755
hsa-miR-519e-5p	8.78965	8.25039	8.11958	8.11274	8.51076	8.51076	8.49081	8.38942	7.83582	8.44989	8.58217	8.44989	8.89329	8.83992	8.33783	8.69713	8.72653	8.33151	8.53528	7.63689	8.37243	8.52123	8.57403	8.07537	8.32275	9.06369	8.57266	8.25969	8.52687	8.48956	8.18657	8.4508	8.68269	8.3276	8.37932	8.20325	8.19491	8.04754
hsa-miR-520a-3p	14.9012	14.6184	14.1193	14.1637	14.6184	14.291	14.829	14.7681	14.4567	15.32	14.2653	14.9535	15.2124	15.02	14.5274	14.6365	14.5274	14.5642	14.4969	14.3867	15.1755	15.2636	14.6152	14.1717	14.4767	14.638	14.9352	14.4688	15.0968	14.5024	14.5357	13.9292	14.9687	14.6799	14.5701	14.8132	14.5982	14.7807
hsa-miR-520a-5p	13.6216	13.4277	13.2466	13.2345	13.5877	13.3084	13.7515	13.483	13.2345	13.812	13.812	13.4277	13.782	13.7962	13.1907	13.431	13.5336	13.4066	13.4658	13.4658	13.7962	13.866	13.6934	13.2999	13.2665	13.4646	13.6405	13.2627	13.8862	13.2627	13.303	13.2398	13.683	13.7786	13.6094	13.4393	13.6405	13.5191
hsa-miR-520b-3p	9.49937	8.97301	8.50057	8.52447	9.08774	8.71353	8.93655	9.08774	8.5956	9.24745	8.87082	8.73146	9.7682	9.42912	8.63977	9.07751	9.10809	8.72797	8.95003	9.30614	8.99443	9.32167	8.62427	8.62427	8.76889	9.07477	8.58611	9.11374	8.87384	8.62221	8.66995	8.85853	9.11374	9.23419	9.13219	8.6975	9.3772	9.18252
hsa-miR-520b-5p	10.9024	10.7557	10.8325	10.8067	10.6186	10.7248	10.9766	10.7821	10.4007	10.7557	11.2199	10.1374	10.6673	10.8306	10.7673	10.8918	10.6299	10.9398	10.6299	10.7893	10.5888	10.9848	10.6769	10.6299	10.4842	10.8784	10.8288	10.5789	10.8041	10.6645	10.3626	10.4668	11.0493	10.9706	10.7468	10.4025	11.0493	10.7778
hsa-miR-520c-3p	9.49937	8.97301	8.50057	8.52447	9.08774	8.71353	8.93655	9.08774	8.5956	9.24745	8.87082	8.73146	9.7682	9.42912	8.63977	9.07751	9.10809	8.72797	8.95003	9.30614	8.99443	9.32167	8.62427	8.62427	8.76889	9.07477	8.58611	9.11374	8.87384	8.62221	8.66995	8.85853	9.11374	9.23419	9.13219	8.6975	9.3772	9.18252
hsa-miR-520c-5p	11.8591	11.7131	11.7131	11.4143	11.7605	11.8822	11.8591	11.8351	11.946	11.7825	11.8091	11.6442	11.9039	11.8513	11.5542	11.6592	11.8809	11.8513	11.8809	11.8513	11.8026	11.7877	11.6592	11.5304	12.0346	11.6627	11.8051	11.4784	11.8782	11.831	11.9237	11.6401	11.6812	11.8782	11.8051	11.6812	12.0023	11.8551
hsa-miR-520d-3p	12.2206	12.0713	12.0406	12.3032	12.3327	12.1683	11.9623	12.5625	12.4306	12.8293	12.4004	12.1683	12.4682	12.1628	11.741	12.4377	12.1212	12.5162	12.6021	12.5726	12.062	12.6021	12.4377	12.3101	12.0884	12.2722	12.0349	12.2722	12.2975	12.1005	12.1625	12.2722	12.4967	12.2975	12.2722	12.2722	12.7455	12.4625
hsa-miR-520d-5p	13.6901	13.7939	13.7252	13.9031	13.9972	13.9972	13.7252	13.757	13.8328	14.0321	14.2864	13.6296	14.2197	13.6289	13.6289	14.1951	13.9074	13.76	14.0491	14.1253	13.7949	13.9074	13.943	14.0225	13.7356	13.9908	13.9908	13.7755	13.7124	13.4759	13.7494	13.7124	14.1326	14.2416	13.9124	13.8784	13.9908	14.0265
hsa-miR-520e-3p	6.31463	5.5566	5.8521	5.74849	5.71999	5.69174	6.19888	6.24213	6.11661	6.10319	6.0107	6.04533	6.37744	6.38964	5.90036	5.84019	6.25368	6.08388	6.10497	6.22328	5.9644	5.87084	5.92502	5.68893	5.73435	6.10101	5.97064	6.05246	6.18142	5.6341	5.75646	5.95586	6.00646	6.4387	5.73727	5.97064	5.86296	6.30984
hsa-miR-520e-5p	8.24042	8.44647	7.99735	8.01216	8.42652	8.69779	8.72537	8.6184	8.53181	8.66543	8.46616	8.33347	8.81349	8.79525	8.20005	8.3295	8.24452	8.52935	8.63019	8.40659	8.68503	8.59877	8.58484	8.11057	8.40057	8.56451	8.49784	8.318	8.58204	8.25857	8.30008	8.24489	8.55799	8.63181	8.79286	8.13834	8.55799	8.52991
hsa-miR-520f-3p	11.6771	11.2716	10.928	7.78136	11.5271	11.2264	11.4196	11.3372	11.0416	11.5516	11.1391	11.2264	11.7244	11.4538	10.8569	11.6566	11.427	11.2584	11.4538	11.6155	11.2114	11.592	7.8802	11.2339	11.1466	11.1429	10.8797	11.0389	11.1015	10.7118	10.8413	11.0221	11.0605	11.3725	11.3314	10.6513	11.4225	11.2749
hsa-miR-520f-5p	7.08993	6.85075	6.96974	3.18344	6.53146	6.50829	6.71711	6.64721	6.74125	7.11389	6.64721	6.41661	6.79546	7.28597	6.29942	6.92675	6.71618	6.9796	6.76443	6.56503	6.7927	7.30077	3.86611	6.24696	5.99058	7.07347	6.84465	6.67699	6.92678	6.93206	5.96007	6.50247	6.79126	7.04119	6.96134	2.85562	6.72497	6.9215
hsa-miR-520g-3p	13.0457	12.6195	12.5517	12.7138	12.8686	12.0447	12.9025	12.9806	12.6195	13.0079	12.8167	11.7726	13.1196	13.1735	12.3638	12.7513	12.7844	12.7844	12.683	12.7513	12.8032	12.9803	12.6216	12.2803	12.3891	12.6235	12.6603	12.457	12.8024	12.6918	12.2732	12.6603	12.8024	12.9449	12.8024	12.8557	12.8295	12.6603
hsa-miR-520g-5p	9.90757	9.88381	9.82147	8.32457	9.92678	8.28934	10.2249	10.3662	9.97515	10.032	9.74808	9.76787	10.1076	10.1601	9.58749	8.62769	9.7507	10.0492	9.73134	9.96404	9.7507	10.1333	9.52465	9.4532	9.92174	10.1738	9.53656	9.63055	9.97168	9.65431	9.73636	9.95251	9.97168	10.1332	10.1332	9.4581	8.40753	9.61601
hsa-miR-520h	12.1424	11.5547	11.5322	11.5547	11.723	11.3705	11.9535	11.7919	11.4335	11.7919	11.6233	11.2837	11.8607	12.2027	11.3653	11.5959	11.8555	11.6653	11.5681	11.8891	11.8105	11.7419	11.6432	11.1698	11.446	11.7108	11.7556	11.4959	11.858	11.587	11.2875	11.537	11.7556	11.8244	11.7339	11.9172	11.3973	11.7556
hsa-miR-521	9.54097	9.02183	9.05661	8.94548	9.33032	9.22391	9.56067	9.53379	9.14291	9.69889	9.14291	9.18917	9.54097	9.77878	9.0391	9.56875	9.66905	9.30752	9.05547	9.39223	9.09253	9.2537	9.35817	9.05547	9.05547	9.60189	9.87704	8.78071	9.64363	9.1671	9.0808	8.98448	9.35452	9.35452	9.34654	9.23992	9.3721	9.12518
hsa-miR-522-3p	13.1922	13.1693	13.2727	13.2171	13.1369	13.2969	13.2171	13.5212	13.4912	13.6639	13.2969	13.2969	13.4183	13.4269	13.1154	13.4694	13.1456	13.4999	13.3959	13.2258	13.3959	13.5968	13.1456	13.1456	13.3055	13.2137	13.2992	12.8736	13.3493	13.2992	13.3493	13.2992	13.4378	13.6282	13.5253	13.0129	13.8043	13.0988
hsa-miR-522-5p	14.6361	14.5224	14.4306	14.4069	14.4711	14.5224	14.7347	14.5998	14.4069	14.5696	14.5696	14.2819	14.8871	14.7611	14.26	14.459	14.3939	14.7046	14.4999	14.5407	14.6379	14.7046	14.6079	14.6379	14.2901	14.4935	14.5436	14.5436	14.5436	14.1705	14.3568	14.6354	14.6609	14.6721	14.6026	14.5199	14.6609	14.6354
hsa-miR-523-3p	13.0443	11.7493	10.4598	11.689	12.4925	11.3307	12.3212	12.6221	11.5255	12.4592	10.8207	12.3212	13.2043	12.6736	11.2003	11.4911	11.9545	12.5871	11.9045	12.0231	12.5298	11.6831	12.4441	11.9045	11.641	12.5603	12.301	12.2184	12.9163	11.1798	11.0241	11.6432	11.8167	11.8167	11.8496	12.749	11.5665	12.3982
hsa-miR-523-5p	14.6361	14.5224	14.4306	14.4069	14.4711	14.5224	14.7347	14.5998	14.4069	14.5696	14.5696	14.2819	14.8871	14.7611	14.26	14.459	14.3939	14.7046	14.4999	14.5407	14.6379	14.7046	14.6079	14.6379	14.2901	14.4935	14.5436	14.5436	14.5436	14.1705	14.3568	14.6354	14.6609	14.6721	14.6026	14.5199	14.6609	14.6354
hsa-miR-524-3p	11.124	10.5189	10.3043	10.8024	10.6867	11.0855	10.9907	11.2331	11.1464	11.3138	10.5406	10.9907	11.2827	10.6571	10.4147	11.2556	10.57	11.0164	10.9167	10.9055	10.9167	11.3203	11.0758	10.7443	11.302	11.1432	11.0785	10.984	10.6487	10.6055	11.054	10.7556	11.0315	11.0992	11.0315	10.6055	11.3547	10.6278
hsa-miR-524-5p	12.6979	12.7654	12.7654	12.3979	12.9809	12.7654	12.6602	13.0056	12.7322	13.0056	13.0327	12.6602	13.124	12.9499	12.5911	12.6098	12.6438	13.128	12.811	12.924	12.7218	13.0855	12.835	12.835	12.6438	12.6096	12.9981	12.6772	12.84	12.7385	12.704	12.8068	12.84	12.9707	12.8068	12.7385	12.9707	12.8927
hsa-miR-525-3p	11.2679	10.8665	10.2544	10.5844	11.1734	10.7949	10.7491	11.1123	10.4891	10.8172	10.8172	10.5577	11.3326	10.8775	10.2584	10.8775	11.0361	10.8775	10.9066	11.0134	10.6244	10.818	11.0659	10.9338	10.696	11.2916	10.7237	10.7842	11.2421	10.1618	10.4526	10.6956	10.9813	10.7842	10.7551	11.1113	10.8114	11.0221
hsa-miR-525-5p	14.5364	14.5163	14.3618	14.6325	14.4633	14.7151	14.6038	14.5669	14.3935	14.4263	14.7821	14.2507	15.0992	14.6471	14.492	14.7467	14.5737	14.5737	14.6745	14.829	14.3023	14.464	14.4296	14.799	14.2513	14.6173	14.5446	14.1859	14.685	14.3849	14.4355	14.685	14.6507	14.685	14.8347	14.5837	14.405	14.6507
hsa-miR-526a-3p	8.21383	7.73519	6.86394	6.84166	7.66188	8.00849	8.31308	7.68976	7.53827	7.31349	7.32311	7.0786	7.96654	8.41826	7.03866	7.46658	8.47753	8.15791	8.22312	7.21635	6.79351	7.55798	7.31307	6.19005	8.11421	7.70294	7.28323	7.15006	7.96416	7.94837	7.4372	7.32982	7.4289	7.0458	7.48234	7.46332	8.14351	8.16817
hsa-miR-526a-5p	11.8576	11.7116	11.7116	11.4128	11.759	11.8807	11.8576	11.8336	11.9445	11.781	11.8076	11.6427	11.9024	11.8543	11.5572	11.6622	11.8839	11.8543	11.8839	11.8543	11.8056	11.7366	11.6622	11.5334	12.0376	11.6612	11.8036	11.4769	11.8767	11.8295	11.9221	11.6386	11.6797	11.8767	11.8036	11.6797	12.0008	11.8536
hsa-miR-526b-3p	9.07852	9.16889	8.89865	8.17997	9.00978	9.41211	8.94236	8.83315	8.59848	8.92839	9.02564	8.94236	9.63813	9.34351	8.96993	9.007	9.12769	8.98485	8.90413	8.69151	8.64533	9.11523	9.09393	9.20497	8.59477	9.22903	9.24726	8.73717	8.72518	8.19152	8.8447	8.76533	9.17839	9.21317	9.50446	8.97535	8.91307	9.13178
hsa-miR-526b-5p	14.8739	15.0286	15.2109	14.7921	15.0286	15.2895	15.1228	15.2509	15.007	15.1683	15.2895	14.9074	15.1683	15.0534	14.8318	15.331	14.9707	15.2579	15.2041	14.9311	14.7492	15.2579	15.2579	15.1521	15.0534	14.9361	14.9641	14.9017	15.0458	15.004	15.004	15.004	15.3011	15.1792	15.3347	15.004	15.2405	15.2188
hsa-miR-527	12.7341	12.6672	12.804	12.7011	12.9683	12.7341	12.6366	12.768	12.7011	13.2491	12.8678	12.8378	13.1348	12.8184	12.4311	12.9233	12.7282	12.8184	12.755	12.8917	12.8184	13.2347	12.9564	12.755	12.8425	12.8492	12.8225	12.6128	12.8492	12.7672	12.715	12.5821	12.9635	13.0443	12.8759	12.8225	13.0774	12.8225
hsa-miR-532-3p	8.58307	8.51827	8.45812	8.51827	8.42712	8.48676	8.70617	8.47283	8.35319	8.13121	8.29676	8.65945	8.03596	8.45079	8.15877	8.73524	8.71438	8.29622	8.47003	8.47604	8.39547	8.13933	8.21373	8.73524	8.42754	8.40999	8.49618	8.60461	8.36013	8.72031	8.25524	8.63218	8.35329	8.29242	8.54683	8.40999	8.05571	8.5103
hsa-miR-532-5p	14.275	14.0993	13.4668	13.7458	13.4357	13.4668	13.7124	13.4053	13.5697	13.0661	13.0889	13.3793	13.2407	13.4591	13.6052	13.8019	14.1344	13.2892	13.5349	13.6749	13.2277	13.2017	13.2581	13.7342	13.4959	13.7174	13.9304	13.8211	13.7525	13.1021	13.4133	13.6145	13.2366	13.553	13.4688	13.3884	13.2366	13.7174
hsa-miR-539-3p	10.0479	10.1227	10.0143	9.81477	10.3969	10.0864	9.84384	9.20535	9.93933	9.52531	10.0768	10.4237	9.78824	9.75741	10.234	9.81493	9.93618	9.79571	9.51746	10.0216	10.212	9.74348	10.3572	9.92896	10.0216	9.91888	10.5017	9.29199	10.0463	10.4776	10.0003	9.65026	9.61824	9.54079	9.58463	10.9747	9.22433	10.4559
hsa-miR-539-5p	6.35663	7.34497	6.92143	7.36594	6.74691	6.98087	6.08079	6.81657	6.98087	7.16044	7.46238	7.23574	6.5093	6.0916	6.54409	6.90892	6.90892	6.85836	6.82747	6.96925	7.35257	6.9859	7.38508	7.24123	6.96925	6.69081	7.00025	7.02988	7.02222	7.32442	6.74009	7.02222	6.62692	6.58544	6.28168	7.80098	6.61772	7.22023
hsa-miR-541-3p	2.96148	2.14236	0.402317	3.35808	4.13198	2.7122	2.72802	3.84227	4.25627	3.44593	2.24974	2.21498	3.10057	2.0398	2.69131	3.7731	3.59258	3.39589	2.01289	3.1849	3.14141	3.40276	2.07012	3.19474	2.15853	2.94967	1.42497	3.175	3.14079	2.46858	3.26564	2.52915	3.47021	2.11336	2.36888	3.5926	3.60412	3.44327
hsa-miR-541-5p	2.64434	1.55996	2.33807	2.43572	3.73783	3.54761	1.61161	2.39231	3.33626	2.41525	2.23289	1.19365	2.71997	1.12712	1.10403	3.28999	2.69301	3.36066	2.65606	2.91672	1.71166	2.73631	3.39423	2.27963	2.42177	2.752	2.77906	3.28227	1.4703	0.778601	2.27803	2.92388	2.08741	2.24724	2.44376	3.7448	1.93874	3.43939
hsa-miR-542-3p	12.5005	12.3583	12.423	12.3899	12.6189	12.3583	12.5005	12.667	12.423	12.0277	12.3583	12.0024	11.6869	11.9243	12.3429	12.2489	12.8581	12.5499	12.2074	12.2489	12.4905	11.8086	12.3179	12.5238	12.4618	12.077	12.3518	12.548	12.1946	11.9762	12.7807	12.6518	12.0354	12.5163	12.0025	12.4042	12.2898	12.4868
hsa-miR-542-5p	9.03951	8.88045	8.84922	8.98966	8.96823	8.89978	9.0089	9.14338	8.85991	8.89978	9.09118	8.74318	8.45224	8.91097	8.95535	8.94507	9.22357	8.8934	9.13406	8.86949	8.51396	8.55745	8.79985	9.11533	8.99727	8.64623	8.68906	9.03995	8.86036	8.29257	9.1122	9.14383	8.704	9.18226	8.89056	9.02275	9.00934	9.23229
hsa-miR-543	10.2512	10.3255	9.98588	9.56415	10.2195	10.0705	9.53032	9.7479	9.65146	9.77992	9.08422	9.82224	9.13388	9.70943	10.0949	9.8451	10.1562	9.8451	9.63783	9.66769	9.3382	9.79674	10.0757	9.77753	9.44022	10.1162	10.0739	9.82786	9.55564	9.97492	9.58946	9.82786	9.88346	9.82786	9.07087	9.99369	9.41384	10.0112
hsa-miR-545-3p	2.85934	1.86414	3.34625	3.77131	4.36207	3.42665	2.80854	1.48755	2.41594	2.39547	4.13648	1.61268	2.31405	2.39136	1.9435	3.14938	3.66839	3.01028	3.07775	1.44696	3.1958	2.87989	4.06701	3.1958	1.9435	3.45489	3.58309	1.7023	4.13918	1.91775	2.56252	3.20837	3.33235	2.14673	2.56252	2.90788	1.80625	3.47664
hsa-miR-545-5p	5.89737	4.96233	5.62842	5.31785	5.7977	5.16037	5.166	5.42166	5.49973	4.19491	5.92005	5.04462	5.20434	5.13812	5.91124	5.1448	5.35697	5.33352	5.51282	4.99227	5.16827	4.59359	5.34609	5.39865	5.99475	5.39772	5.83787	5.41622	5.48933	5.38687	5.45648	4.87908	5.05472	5.46204	5.2258	4.89215	5.33606	5.381
hsa-miR-548ab	3.66256	3.871	3.35818	3.81772	3.75145	2.34582	3.81287	2.42915	2.84923	3.60419	4.58385	3.218	3.79947	2.92003	4.17384	3.80714	3.68467	2.83551	4.17072	3.62268	2.99632	3.03876	3.3619	3.32487	3.69753	2.5287	3.45409	2.78141	3.65832	2.59925	3.45574	4.26845	2.73115	4.69812	3.71805	4.07409	3.36708	3.76902
hsa-miR-548ad-5p	6.08439	5.81784	6.01585	5.83149	5.7166	5.61324	6.18186	5.1843	5.60418	5.12474	5.7672	5.92817	5.61324	4.97634	6.70392	5.43661	5.5949	5.66982	5.20615	5.25473	5.68243	6.42203	5.70935	6.25764	5.8397	6.57795	5.35475	6.28082	5.43942	6.76327	5.78406	6.18422	4.7361	5.1978	5.78406	5.63329	5.54394	5.20343
hsa-miR-548ae-5p	6.19682	5.89183	6.05132	5.70444	5.76955	5.62574	6.22491	5.27364	5.55753	5.26821	5.8425	5.79639	5.66512	5.17256	6.74923	5.41728	5.61824	5.67686	5.45718	5.21445	5.77302	6.34054	5.72728	6.14564	5.81666	6.66898	5.26353	6.36556	5.42644	6.74831	5.89785	6.20515	4.69575	5.25023	5.8365	5.68573	5.56814	5.25586
hsa-miR-548ah-3p	2.51658	2.34037	2.21031	2.57598	3.025	3.64327	2.70057	2.57598	2.30797	3.55032	2.10514	3.78644	2.20608	3.12197	3.24249	3.46084	2.87745	1.98464	3.44058	3.59889	2.38928	2.70382	2.09943	1.01121	2.87925	2.36148	2.93931	3.73965	2.34531	2.14672	1.26608	2.43828	3.54235	2.9106	2.78364	2.60401	2.35724	4.10932
hsa-miR-548ai	4.29751	3.52497	3.26843	3.0207	3.52497	3.35313	3.09063	4.09265	3.5197	2.47797	1.25637	2.15822	3.13726	3.99005	2.74847	2.65604	3.62048	2.63613	2.79917	2.29704	3.51293	3.89305	3.64079	3.1255	2.67036	3.48414	4.0241	2.79842	2.90723	3.07389	3.53511	4.23246	3.06542	1.8798	2.46132	3.08375	2.96715	3.20971
hsa-miR-548ak	2.90222	3.61825	2.79373	3.49978	3.32871	3.36015	3.30084	3.48826	3.29503	3.58747	3.56899	3.62288	3.78275	3.30607	2.72822	3.18946	5.02444	3.88729	3.11459	3.40305	4.89176	2.63578	2.81122	2.1791	3.58201	3.85843	3.1709	3.17271	2.26948	3.5854	3.40637	3.22157	3.61093	3.57333	3.85843	3.59289	3.60343	3.22519
hsa-miR-548al	2.87048	3.45864	2.77899	1.62198	2.09732	2.60841	2.64933	2.52474	2.52474	0.606717	2.80497	3.31359	3.26825	0.463509	1.5462	3.17848	3.88992	1.42184	3.09823	2.81948	2.15383	3.72689	3.68497	2.47893	2.11758	1.93806	3.98303	3.31623	2.82395	3.34647	2.37845	2.01486	2.53788	2.69735	1.32292	2.60999	1.93382	2.22515
hsa-miR-548am-5p	5.72129	6.13002	5.19624	4.57434	5.52339	5.19027	5.77163	4.66712	4.74402	5.67902	5.55753	5.24957	5.58295	5.30447	5.29053	5.2975	5.31184	5.2975	5.94431	5.16597	5.1745	5.4185	5.55664	5.31921	5.15355	5.55291	5.9705	5.5177	5.81357	5.07657	5.29508	4.95566	4.71665	5.411	5.66847	4.86639	5.65503	5.08784
hsa-miR-548aq-3p	4.88482	1.74403	2.39184	0.200687	1.05722	2.22342	4.0949	1.94123	2.98393	1.59452	2.84407	1.49257	2.58008	1.28032	2.3614	1.92549	2.319	4.75971	2.51812	1.86486	3.6137	2.31477	1.7402	1.1969	1.82861	4.20667	2.15714	0.970619	1.45699	1.21258	1.84046	4.09966	2.07411	3.27614	1.90804	2.43046	1.92543	2.47502
hsa-miR-548aq-5p	2.89004	0.890151	1.30811	0.972796	2.84926	0.833048	0.848442	2.40024	0.876994	2.11175	1.9294	1.79201	2.03034	2.18345	2.84093	1.41528	1.78448	2.02932	0.991859	0.285762	2.88939	1.09312	2.1441	1.05588	1.34725	1.19259	3.07037	1.70913	1.27524	1.5172	2.56935	1.2343	1.75361	2.15355	0.707944	1.50181	1.29386	1.75361
hsa-miR-548ar-3p	1.71769	2.82906	2.4727	0.475212	2.41095	2.10103	1.74624	2.83837	1.80311	3.00869	1.86358	2.23014	2.46847	1.35615	1.66095	2.18906	1.90689	3.44057	2.33219	2.15454	2.74537	2.3724	3.07456	2.16438	0.417029	0.607801	1.58647	1.39654	3.80446	1.19122	0.302934	2.04588	1.37792	3.70206	2.53039	2.63355	3.88507	2.90094
hsa-miR-548at-5p	3.35229	3.621	4.12292	4.70613	4.46837	4.22949	3.50616	4.34523	4.33162	4.03754	3.52478	2.61064	1.1463	4.85273	2.9139	1.85745	3.78591	3.44582	2.9646	2.78694	4.74905	3.85004	4.2564	4.35777	4.48939	3.97607	2.53515	3.53148	4.74304	4.22908	4.18813	4.05593	3.82534	3.61898	3.74802	1.97702	3.36573	4.20849
hsa-miR-548au-5p	6.01229	6.31349	5.52921	5.02131	5.74501	5.22019	5.94577	5.36645	5.11161	5.83037	5.91279	5.71979	5.61287	5.52156	5.89418	5.63405	5.39743	5.68517	6.05357	5.61194	5.65068	5.81971	5.81236	5.24665	5.37221	5.76532	6.23029	5.73682	6.05481	5.70377	5.48967	5.06658	4.76814	5.59283	5.93949	5.26128	6.223	5.50916
hsa-miR-548av-3p	2.59683	2.64692	2.01623	1.22879	0.277682	2.31581	1.10444	1.45983	1.13299	1.68691	2.18539	1.14615	2.28633	1.61094	2.26245	2.41068	2.5084	2.33388	1.03393	0.32783	0.222567	1.13519	2.18617	2.09102	2.26245	1.93199	1.1671	2.01891	1.46355	1.62651	1.51502	-0.0638029	2.7943	2.51651	2.43702	0.771852	2.44979	1.45555
hsa-miR-548ax	2.23132	1.82704	-0.140462	3.05187	3.32482	1.15465	1.95541	0.0591428	1.69565	3.01914	1.31594	-0.0461204	0.574537	0.97838	1.42949	1.28974	1.26465	1.85523	1.85523	2.03712	1.42949	2.03712	1.34684	0.425749	2.53366	1.14398	2.258	1.07148	2.27262	1.31344	0.380304	1.03055	2.39632	1.9498	1.67365	2.82086	0.162081	1.54986
hsa-miR-548ay-3p	0.923139	2.5312	1.90051	2.2725	2.11309	2.20009	2.38635	1.34411	2.96059	1.57119	1.03042	2.28867	3.1185	2.8142	0.969208	0.829461	2.31932	2.77795	0.844855	1.57684	2.74239	2.02675	2.9295	2.14481	2.61582	2.91266	3.59665	0.188361	1.28197	2.93605	2.15182	1.63814	2.13397	2.54529	1.88414	1.50854	0.372571	3.4902
hsa-miR-548ay-5p	6.37007	6.11668	6.23536	6.27864	5.97843	5.83876	6.46718	5.50897	6.02258	5.65815	6.02258	5.97394	5.93618	5.25848	6.82099	5.69839	5.8378	5.94852	5.47949	6.01152	6.11736	6.69071	6.09067	6.46952	5.95275	6.76851	5.66011	6.48755	5.82813	6.83805	5.99064	6.34481	5.21788	5.70735	6.12258	5.85134	5.80085	5.78973
hsa-miR-548b-3p	4.5027	3.57245	3.36475	2.70246	4.86493	4.52994	4.41931	4.1852	5.14435	4.17888	4.26421	4.73427	5.52045	4.65273	3.93989	3.17515	4.07652	4.9256	3.93678	4.69427	4.14733	4.9256	4.7936	4.15778	4.2522	5.08413	1.28997	5.36286	5.19292	4.30373	4.31034	3.95098	4.65116	3.29761	4.18536	4.601	5.07219	4.68167
hsa-miR-548b-5p	5.22151	5.32729	4.76388	5.3685	5.80039	5.15346	5.73897	5.64838	5.58419	5.85146	5.30812	5.14932	5.72689	5.51779	4.88439	4.18715	5.82504	5.7323	5.76214	5.97141	4.92589	5.82504	6.12154	5.25537	5.20028	5.21086	5.41691	5.94478	6.33384	4.70358	5.51897	5.49948	5.33374	5.33374	4.77795	6.04355	5.07077	5.4542
hsa-miR-548ba	3.95548	1.70568	4.45076	1.09805	4.5573	3.11217	5.70983	2.83281	2.25748	4.21947	2.4507	2.52896	0.809311	4.45281	2.37279	4.99361	1.10378	3.2868	4.59876	1.87625	1.87625	5.48973	1.7516	2.65099	2.18173	3.96777	4.25985	2.03931	3.10077	4.54706	2.87237	5.71503	1.47595	4.15153	1.1875	3.2147	1.01619	2.13999
hsa-miR-548bc	5.61282	5.4448	5.10026	5.07011	5.63603	4.95453	6.70467	5.57997	5.54643	5.70242	5.79078	6.52563	6.33251	5.26334	6.4367	5.89447	5.18901	5.4265	5.86093	5.82486	5.78059	5.28412	5.42063	5.87333	6.05408	6.08172	4.47547	5.84175	5.92761	6.54054	6.05179	5.59682	5.40249	5.2737	6.15541	5.83019	5.11394	5.70952
hsa-miR-548c-5p	5.71437	6.15606	5.18932	4.7371	5.46184	5.18335	5.66036	4.73008	4.7371	5.86415	5.5926	5.24266	5.57603	5.38487	5.31125	5.31821	5.37242	5.31821	5.96503	5.18669	5.19522	5.43922	5.57736	5.1151	5.28875	5.56779	5.9567	5.5039	5.79977	5.06277	5.33137	4.98948	4.83979	5.46841	5.71122	4.89852	5.64123	5.07404
hsa-miR-548d-5p	6.45583	6.19507	6.28223	6.45583	6.18991	6.02854	6.60075	5.69687	6.13329	5.72406	6.10104	6.25552	6.04851	5.74101	6.80082	5.92835	6.00339	5.99135	5.5559	6.27302	6.22861	6.79163	6.13192	6.50941	6.04533	6.90689	5.93356	6.64852	6.05801	6.89	6.12463	6.46315	5.48763	5.84558	6.00033	5.91197	5.93356	5.96362
hsa-miR-548e-3p	5.97718	6.13172	6.12597	5.79107	5.61281	6.30591	5.75669	5.72417	5.21261	5.45314	5.68894	5.73712	5.02882	6.32718	5.7906	5.30625	5.63381	5.74173	5.47541	5.694	5.74173	6.07211	6.13833	5.59064	5.30004	6.23662	5.45118	5.49417	6.0249	6.25979	5.6435	6.07162	5.36801	5.83258	5.34666	5.49417	5.76971	5.55324
hsa-miR-548e-5p	4.34811	4.19383	4.5982	3.81037	3.94856	4.92381	4.15731	4.109	4.91302	4.53941	4.38808	4.08911	2.99706	4.23534	4.28764	4.39174	4.33329	5.02939	3.99874	3.84892	4.72244	3.71201	4.45053	3.95137	3.82248	4.08447	4.54977	4.67896	4.08447	3.73999	4.4617	4.10046	4.13444	3.99324	4.4928	4.71039	3.90574	4.07943
hsa-miR-548f-3p	4.09966	4.33043	4.26258	2.5686	3.89091	3.86895	3.8561	3.64443	3.71019	4.86449	3.55005	4.03145	4.09966	3.74711	2.83087	3.69015	4.26044	3.77953	4.43628	4.08706	4.18374	4.25544	3.9006	3.82285	3.87748	3.49407	4.13956	2.91388	4.54683	4.28007	3.98771	3.96788	3.7446	3.84653	3.46636	3.87781	4.05887	4.45334
hsa-miR-548h-3p	4.23441	5.00358	4.31222	5.63859	5.80257	4.77295	4.23441	4.10099	5.13933	5.20586	4.465	4.87635	4.87635	5.84827	4.82945	4.8754	5.17134	2.06351	5.34329	4.42461	4.64057	5.82616	5.08085	4.319	5.41994	3.90201	4.95301	5.31019	5.93357	4.27821	4.82926	3.94854	5.03268	4.74379	4.9038	4.6469	5.12429	5.05634
hsa-miR-548h-5p	3.71727	1.26049	2.23226	3.58838	4.22471	1.26819	4.12111	1.20786	2.13625	2.83243	2.32947	2.81927	2.4205	2.82639	2.08557	1.64966	4.53853	2.79014	4.57132	3.38095	2.03471	0.95831	2.00929	3.47332	1.21244	1.17985	2.59255	2.44776	3.81394	4.14053	1.94387	3.90265	1.38741	2.28434	2.86587	2.4001	1.94387	3.25545
hsa-miR-548i	9.29583	9.6903	7.61643	8.83499	7.15014	7.26367	9.65735	9.61032	7.82251	6.94772	8.86768	7.27369	8.41452	8.82288	7.17033	6.88705	9.0913	8.60452	9.42734	7.13368	9.52283	8.96324	8.9132	8.13851	7.42834	9.1087	7.34003	7.5951	9.56346	6.54551	7.94664	9.27465	8.03664	8.29409	9.14414	9.33549	7.30305	8.95766
hsa-miR-548j-5p	3.09747	1.60796	2.78698	2.48372	2.9709	2.66841	3.51025	2.75174	2.15666	3.17991	3.03196	3.54058	4.12206	3.10451	2.7788	2.8618	1.72235	2.4306	3.52989	2.32737	3.24268	3.09465	3.01438	3.15583	3.7297	2.88319	4.24815	2.27998	2.89162	2.63995	3.38405	3.08907	3.22104	2.52521	2.77919	2.62534	3.21354	2.12829
hsa-miR-548k	9.74554	10.3371	9.85412	9.70848	10.119	9.92888	10.2895	9.95387	9.67554	9.78527	9.64281	9.67554	9.80114	10.3031	9.98686	10.0049	10.0205	10.1579	9.63968	9.44532	9.88928	9.85726	9.68937	9.79487	9.8419	10.1041	9.75049	9.75049	10.2388	9.71219	9.94048	10.0866	9.52383	9.94048	10.2942	9.48926	9.65648	10.0294
hsa-miR-548l	4.82761	5.26753	4.833	4.75236	4.70689	5.31851	4.15912	5.37444	5.03577	4.73816	5.22352	5.52781	4.92813	4.32851	5.51802	5.19198	5.37202	5.72843	5.08033	5.53267	4.94146	3.87434	4.70362	4.55945	4.88564	4.99636	2.53089	5.77993	5.23807	5.19886	4.97136	5.34739	4.66029	5.35916	5.27435	5.00998	5.76043	4.56577
hsa-miR-548n	3.0628	3.58803	3.2353	3.33415	2.79217	2.23258	3.8605	2.26158	2.30499	2.74332	2.49821	3.50203	4.10406	2.3607	2.73277	2.92948	3.01349	3.36453	3.78795	2.82075	3.02217	3.58902	3.42747	2.61565	2.81577	2.97871	3.00577	2.85264	1.697	3.83635	3.4383	3.48821	2.53547	4.0896	2.34448	3.09987	3.4383	2.71503
hsa-miR-548o-3p	8.29573	8.48219	8.43579	8.16786	8.67771	8.42927	8.69263	8.4919	8.35293	8.55934	8.71424	8.77873	8.69749	8.66603	8.47704	8.32213	8.35491	8.53482	8.40635	8.47109	8.97464	8.87076	8.49133	8.24499	8.44051	8.21925	8.89226	8.40685	8.71919	8.26919	8.34598	8.29385	8.44549	8.65817	8.87699	8.34598	8.43255	8.87003
hsa-miR-548o-5p	5.71437	6.15606	5.18932	4.7371	5.46184	5.18335	5.66036	4.73008	4.7371	5.86415	5.5926	5.24266	5.57603	5.38487	5.31125	5.31821	5.37242	5.31821	5.96503	5.18669	5.19522	5.43922	5.57736	5.1151	5.28875	5.56779	5.9567	5.5039	5.79977	5.06277	5.33137	4.98948	4.83979	5.46841	5.71122	4.89852	5.64123	5.07404
hsa-miR-548p	2.48634	2.31013	2.37373	2.54574	2.99475	3.61303	2.67033	2.54574	2.27772	3.52008	2.47094	3.75619	2.17584	3.13709	3.25761	3.47596	2.89257	1.99976	3.4557	3.61401	2.4044	2.71894	2.11455	1.02633	2.89438	2.3766	2.95443	3.75477	2.36043	2.16184	1.2812	2.4534	3.55748	2.92572	2.79876	2.61913	2.37236	4.12444
hsa-miR-548q	2.07181	2.50306	2.37301	3.15876	1.82822	2.39825	2.11606	1.54227	2.1436	2.90899	2.26783	2.13044	3.10948	2.27266	3.87071	2.55229	2.72592	0.795654	1.97331	2.51777	3.1086	1.97755	1.9479	2.09561	2.36369	1.6994	2.31953	2.59285	2.33415	2.36655	2.61254	1.48918	3.19695	2.39633	2.07043	2.59285	2.60562	2.27543
hsa-miR-548s	2.74118	4.00641	3.85496	1.89782	2.72072	2.71726	2.92518	4.44036	3.43311	3.77492	2.72579	4.01104	1.8178	3.42403	3.71378	2.37386	3.71819	2.73383	2.67349	3.74461	3.13558	3.30215	3.63924	3.2232	2.22563	3.17516	3.18432	3.6611	3.27756	3.71866	2.74444	2.59304	3.10481	3.06721	2.81384	2.50911	3.23872	3.97857
hsa-miR-548u	1.95414	2.04181	1.18529	-0.085741	2.49658	1.937	1.94211	1.6548	2.0094	1.30809	2.55765	2.69243	1.90752	2.48935	1.42211	1.28237	2.48389	1.84786	1.29776	3.46268	2.02974	1.39902	3.03448	0.418373	0.617977	1.16466	2.27868	1.52605	1.57853	1.7415	1.96201	1.7415	2.19565	2.6315	2.02958	0.886838	1.63	2.23458
hsa-miR-548w	5.9737	5.77274	4.73624	5.34085	5.11754	4.5852	5.78794	5.74907	5.44912	4.24737	4.64296	4.97196	5.60738	6.05315	5.02428	5.25515	5.26351	4.95841	5.51285	5.00699	5.49316	5.36762	5.1108	4.37396	5.33282	5.58315	4.28073	5.48013	5.26113	4.87884	4.99188	5.55253	5.08914	4.81683	4.98537	5.71324	5.32076	6.02833
hsa-miR-548y	3.94291	3.94291	3.0112	4.60887	4.1259	3.69719	4.42303	3.13188	4.19165	3.80495	3.12135	3.26395	4.50266	2.82357	3.57089	4.38498	4.19915	3.65196	4.16784	3.67567	3.77303	3.44012	4.20626	3.8788	4.16784	4.65832	2.97834	3.67983	3.70212	3.25562	4.68562	4.12514	3.95888	3.9128	2.64305	4.68417	3.67174	3.81282
hsa-miR-548z	4.23441	5.00358	4.31222	5.63859	5.80257	4.77295	4.23441	4.10099	5.13933	5.20586	4.465	4.87635	4.87635	5.84827	4.82945	4.8754	5.17134	2.06351	5.34329	4.42461	4.64057	5.82616	5.08085	4.319	5.41994	3.90201	4.95301	5.31019	5.93357	4.27821	4.82926	3.94854	5.03268	4.74379	4.9038	4.6469	5.12429	5.05634
hsa-miR-549a-3p	1.56187	1.86274	3.34485	1.77979	3.32622	2.59923	1.13075	2.68255	2.08748	3.65689	1.17246	2.68601	3.05335	0.914196	3.95762	2.36533	1.64898	2.5409	2.6262	2.96306	2.91957	4.10575	0.361564	1.88229	2.27841	1.69865	1.93036	2.20368	3.61461	1.39317	2.40153	1.84309	2.979	2.72043	2.85261	2.82611	1.28168	3.1993
hsa-miR-549a-5p	5.01415	5.66985	7.47735	5.9766	7.10322	5.08438	4.72043	5.19149	6.04952	6.44633	6.13632	6.07387	6.70362	5.63395	7.48742	6.10737	3.83968	6.13503	6.08629	5.82049	6.63403	8.08029	5.75651	4.41582	5.6774	5.09471	4.7901	5.89213	7.21884	6.15695	5.31526	6.12411	7.0198	6.40778	6.06248	6.32392	5.67032	5.57071
hsa-miR-550a-3-5p	1.79216	0.94893	1.36689	2.191	0.952391	1.72168	3.10269	1.83641	3.09154	2.17053	2.95047	2.20717	2.08912	2.20115	1.13391	0.994164	1.80217	2.04702	2.68595	0.30346	1.74154	2.94953	2.74628	3.7364	2.04702	2.6783	2.99389	1.63265	3.45178	1.8481	2.49287	2.29801	0.304755	1.38869	2.49287	1.42533	1.7366	1.67714
hsa-miR-550a-3p	6.03765	6.32062	7.36891	6.51656	6.35055	6.7936	7.54033	6.41908	6.67919	6.30728	6.39818	7.0226	7.13436	6.60338	6.93121	6.87693	6.19254	6.39863	6.42129	6.20551	6.61533	6.59418	7.74159	6.71655	6.90802	6.89385	6.49736	6.32284	6.83898	7.23087	6.87	6.87	6.86156	5.86037	7.0685	6.38858	6.38127	6.80471
hsa-miR-550a-5p	3.96797	3.84087	4.77037	4.73714	4.29761	5.41914	5.58635	4.80879	4.71368	5.03423	4.80496	4.8548	5.3312	4.76186	3.98703	4.97686	4.34542	5.14313	4.43832	4.66892	4.29129	5.03264	5.76169	4.6658	5.31209	4.48066	4.30745	5.07847	4.38709	5.21019	5.06512	4.49329	5.5003	4.85716	5.20347	4.23618	4.53423	4.81353
hsa-miR-551b-3p	6.86622	6.46055	6.09721	6.46835	6.50853	6.95712	7.25404	6.29401	6.42932	6.22049	7.09389	5.76068	6.73594	6.85734	6.0215	6.51675	7.10757	6.38674	6.81898	6.76125	6.03991	6.00951	6.60935	6.9197	6.54803	7.00019	5.00478	6.82337	5.72379	6.23964	6.81794	6.23264	7.25769	7.04347	6.90154	6.61977	7.21154	6.26999
hsa-miR-551b-5p	0.969771	4.2528	2.62239	3.00723	1.67669	4.0987	1.96453	2.27572	3.80066	4.06357	3.74371	3.22119	3.16513	2.10586	1.03862	2.03865	2.6276	3.712	3.81852	2.85132	3.52779	3.61959	3.17739	3.64111	3.71424	2.79662	1.35585	4.36577	1.16592	2.82	3.63782	4.29496	4.43754	3.89551	3.39359	2.16	4.0188	0.519684
hsa-miR-556-5p	2.62191	2.672	2.0413	1.77855	2.25389	0.276443	2.0587	2.68131	1.15806	1.71199	1.70652	3.09632	0.965125	2.96142	0.910991	2.974	1.57925	2.71973	0.786637	1.88715	1.9643	1.51862	3.3304	-0.0927489	2.5576	1.55556	1.38932	0.450121	1.68576	2.20193	1.32129	2.4935	2.52423	2.96582	3.14358	2.65923	0.28999	2.34181
hsa-miR-5581-3p	2.85856	1.36905	0.945632	1.08538	2.0854	0.945632	1.42069	1.89021	1.47756	2.22434	2.43803	2.7583	2.52906	1.4566	1.00394	2.00396	2.35405	2.17954	1.80331	1.61157	2.32168	2.06148	2.37198	2.81165	0.199802	1.04875	1.46486	0.525662	2.99833	1.92427	1.81277	2.1818	2.37842	1.46486	3.5026	1.06961	3.02724	0.628689
hsa-miR-5588-5p	2.33176	1.57135	1.75115	2.39116	2.3113	2.05074	1.76855	1.19476	1.79609	2.10268	2.31637	1.31989	3.13466	2.77827	2.03745	2.37403	0.768438	1.84638	2.19417	2.53104	0.933277	3.11397	2.74099	0.872948	1.84638	1.53975	1.65718	2.50899	2.36096	1.26193	2.3371	2.92709	3.059	2.73057	1.65718	1.69382	1.48587	0.821011
hsa-miR-561-3p	3.73312	3.49967	3.79553	4.468	3.98709	3.68888	4.12487	3.48023	3.95467	2.45267	3.02138	3.15616	2.75739	3.81449	2.02569	3.85505	3.38306	3.59489	3.54741	4.19572	3.71597	3.94574	3.71597	3.27799	3.50002	2.97664	2.92416	4.57011	4.47093	3.50615	3.44535	3.62565	2.94615	3.10562	3.86352	3.34615	3.75474	3.58448
hsa-miR-561-5p	13.3557	12.7691	11.7501	12.6517	12.9363	12.8209	13.0753	12.7691	12.7938	12.2958	12.4861	12.6517	12.7351	13.1003	11.7904	12.5763	12.8407	12.6742	12.7793	12.7461	13.0196	12.7461	13.0467	12.2309	12.8407	12.4327	12.6676	12.636	12.7194	12.5047	12.8588	12.5993	12.4327	12.8052	13.0898	12.5647	12.9207	12.8588
hsa-miR-5683	8.04563	6.4416	4.43031	4.79365	8.6565	5.28961	4.2744	5.87141	4.99944	9.2264	6.0421	5.12582	7.07456	7.01302	3.14348	4.69753	7.40522	5.04783	7.75593	4.16688	6.25102	7.41414	8.2121	7.40522	5.58431	6.62998	6.27278	4.59027	5.77075	5.01752	5.44125	6.20581	5.44125	6.51868	8.46702	6.27278	4.82032	8.823
hsa-miR-5690	2.99307	3.18427	3.42075	3.01152	3.85626	4.14043	3.53787	3.73312	3.25312	2.97879	4.16731	4.14342	3.97723	3.00905	5.43198	3.19421	2.22548	2.85492	4.0529	3.75451	3.25956	2.99935	4.08058	3.54941	4.4162	3.98559	3.32418	3.79935	3.80319	4.57165	3.9123	3.58569	3.43732	2.90502	2.70827	3.57474	3.22522	3.56465
hsa-miR-5695	5.60775	6.81861	6.56523	6.41376	6.23324	2.45687	7.05406	7.25312	6.4833	5.87979	6.33643	5.93605	5.99903	5.78481	6.22796	6.07556	6.69925	6.10773	6.4414	3.06734	7.19823	6.28908	6.00306	6.54168	6.52135	6.37497	2.57823	5.56404	7.54172	6.20613	6.36745	5.39473	7.50632	6.53557	6.8916	5.88121	6.34254	5.85271
hsa-miR-5696	2.7473	3.39909	3.18654	3.01865	3.01602	3.3248	2.74122	3.74025	3.39909	3.5876	3.71003	3.04636	3.78856	3.91811	3.4481	2.90943	3.28258	2.45275	2.82918	4.25806	3.97424	3.61257	1.76012	3.37889	3.59646	2.47434	1.44696	3.66778	3.77595	3.46667	3.95118	2.98043	4.18904	3.86076	3.05036	2.49404	3.88275	3.46526
hsa-miR-5699-3p	4.39642	5.25657	3.09816	4.71525	4.33071	3.44005	5.4069	3.67201	4.15792	4.65187	4.84002	4.62798	5.14697	5.06741	3.79607	4.13729	4.03282	5.45646	3.67956	3.73111	5.21882	4.96249	5.07309	3.92046	4.22363	3.52264	4.42725	4.06768	4.88545	3.84077	3.6859	4.67981	4.90843	5.12131	4.61561	3.65049	5.1714	5.16408
hsa-miR-5699-5p	4.97733	5.11318	3.5973	4.79769	4.60148	3.53257	5.07602	4.93623	3.89862	4.25002	4.42643	4.79769	5.15486	5.3156	3.27165	4.17535	4.5614	4.71098	4.59086	4.93975	4.93975	4.91887	5.23132	3.70319	4.24999	4.55013	4.78961	3.9496	4.69604	4.42916	4.56442	4.85798	4.51725	5.01292	4.62574	3.88226	4.5938	4.69052
hsa-miR-570-3p	4.14522	3.64488	3.82927	3.53604	3.41857	3.16307	3.25861	3.85073	3.52814	3.50331	2.7001	1.70362	1.79211	3.89751	0.77609	2.8391	3.86342	3.03272	3.14513	3.30344	4.1568	4.14324	3.8433	3.00042	2.83606	3.27331	2.42723	2.88271	4.44439	3.61784	3.1155	3.83741	2.83245	3.43827	3.59012	3.32298	1.25932	4.03216
hsa-miR-570-5p	4.29751	3.52497	3.26843	3.0207	3.52497	3.35313	3.09063	4.09265	3.5197	2.47797	1.25637	2.15822	3.13726	3.99005	2.74847	2.65604	3.62048	2.63613	2.79917	2.29704	3.51293	3.89305	3.64079	3.1255	2.67036	3.48414	4.0241	2.79842	2.90723	3.07389	3.53511	4.23246	3.06542	1.8798	2.46132	3.08375	2.96715	3.20971
hsa-miR-5701	4.55466	4.99826	3.13572	3.36754	4.43253	4.42584	3.84177	3.2564	3.00866	4.66757	4.4109	3.54327	4.62718	3.89045	3.88821	4.20644	3.06738	4.17881	3.66485	4.78448	4.41436	4.58656	4.3343	2.23425	4.9994	4.4783	4.58282	4.02087	4.01648	4.12622	3.88987	3.55098	4.55459	3.87872	3.69852	3.87275	3.69852	3.90164
hsa-miR-5706	1.84465	1.69169	2.3395	1.08406	2.08409	2.17109	1.41938	2.51151	1.47625	1.54218	1.53672	1.90328	2.88231	2.16418	2.20111	1.76521	2.15872	0.97259	2.15025	1.70457	0.161229	2.72923	1.57992	2.27254	2.74355	0.957062	1.37317	2.82524	1.18324	2.18578	1.72108	2.90664	2.28673	2.06156	2.64308	1.40981	2.39631	0.536999
hsa-miR-574-3p	11.8855	12.0352	12.0352	11.976	11.6139	11.9424	11.9157	11.3046	11.384	11.1238	11.4055	11.343	10.806	11.4706	11.7482	11.5112	12.0728	11.4213	11.8008	11.7262	11.2631	11.38	11.6788	11.4213	11.6788	12.0951	11.6148	11.4002	11.8881	12.0357	11.4962	11.9721	11.633	11.2748	11.4224	11.4962	10.9948	11.4475
hsa-miR-574-5p	9.06987	8.85593	8.78001	9.39124	9.06987	8.99198	8.84099	9.03881	9.24991	9.17857	8.78001	8.90253	9.06987	8.88771	8.88059	8.8183	9.21307	8.95054	9.1584	9.43211	8.53361	9.12362	8.8445	9.42414	8.93609	8.7327	8.88168	9.36673	8.67386	8.29622	9.0808	9.13423	8.95484	9.39986	9.36673	8.84848	9.34922	9.13423
hsa-miR-576-3p	6.09381	5.93776	5.73175	5.88707	6.43847	5.40294	5.86612	5.78345	5.9531	5.69334	6.15746	6.61875	6.35702	6.61527	5.5205	5.02084	6.36188	6.52861	5.57509	6.39711	6.20455	6.30556	6.38311	5.2847	5.72989	5.64422	6.37123	5.61902	6.28212	5.92286	5.6698	6.17246	6.04868	5.92949	6.0713	5.93612	5.79549	6.45826
hsa-miR-576-5p	9.19948	8.90819	8.98747	8.84438	8.50852	8.85835	9.34512	8.95075	8.47794	9.02726	8.64085	8.81464	8.7841	9.25554	9.12107	9.04232	8.75276	9.13864	8.5905	8.74163	9.05726	9.32086	8.86795	7.98048	8.60521	8.70517	9.43835	8.27141	9.21894	9.18425	8.64727	8.72335	8.78454	8.94359	9.1121	8.54987	8.86485	8.90337
hsa-miR-577	3.45045	5.05059	3.87813	4.34009	3.74185	4.31365	2.08515	2.08515	3.59037	3.6821	3.19921	2.09953	3.83882	3.0335	3.32325	2.53865	5.04818	2.98756	3.67852	5.19216	2.50411	4.04254	3.34796	3.63115	2.53865	2.30781	3.14813	2.995	4.22377	2.35555	3.58067	3.0764	2.94474	3.55057	3.58067	4.11387	4.78849	4.6894
hsa-miR-579-5p	1.8455	2.50305	2.5476	1.99802	1.00573	0.945167	2.3582	2.81967	2.7666	3.4867	3.17465	2.26051	3.64342	2.70998	3.81369	2.64277	1.92642	3.01926	1.51839	0.812292	2.69605	2.25037	3.01079	1.58242	2.96049	2.66919	2.95127	1.9307	1.83773	2.709	2.86426	3.30144	2.22833	3.36618	2.74536	0.863157	2.1092	1.77901
hsa-miR-580-3p	3.85574	4.50772	3.48013	4.73584	4.03164	4.45756	4.293	4.06552	3.179	4.11973	4.08224	4.19989	4.29851	4.16228	4.65832	4.08268	4.01856	4.44605	3.79087	2.02946	4.49942	4.29113	4.99127	4.13853	4.09744	4.87025	2.13063	4.73939	4.57573	4.64497	4.51397	4.83182	3.66143	2.48345	4.76842	4.74455	3.43264	3.90926
hsa-miR-581	2.4599	1.6394	1.69105	0.420018	1.87272	1.21599	1.69105	1.58677	2.78318	0.865151	2.31233	0.446334	1.06699	1.59629	2.2478	1.4427	2.20541	2.05674	0.139892	1.75126	0.207918	2.77592	1.62661	1.0833	1.37467	2.25417	1.05481	2.32472	-0.0291233	1.51422	2.34442	1.51422	2.18972	1.7432	1.05481	1.85896	0.8835	1.34326
hsa-miR-582-3p	8.63944	7.98585	7.07046	8.81328	8.79043	8.36729	8.65437	8.47976	8.07004	8.55913	7.34272	8.15061	8.68757	8.04983	8.31179	7.97617	8.10528	8.1795	8.65597	8.79825	8.31179	8.49986	8.56809	8.46297	7.41367	8.16027	8.52573	8.68274	8.6273	6.90255	7.5378	7.67345	8.51463	9.08239	8.04924	8.6273	8.70738	8.52018
hsa-miR-582-5p	6.95043	6.20465	6.58741	6.75189	6.97271	6.28733	6.64562	5.79369	6.24407	6.3013	6.09787	5.99705	6.78137	6.2884	6.29572	6.71384	6.68153	5.9525	6.66363	6.51145	6.79367	6.37995	6.3354	6.1874	6.37995	7.08972	6.14528	6.36937	6.70639	6.18681	6.09305	6.04047	6.63762	6.70639	6.24929	6.72304	6.23511	6.43284
hsa-miR-584-3p	3.37662	4.06393	3.97278	3.76386	2.41649	3.69206	3.38477	4.95334	4.3894	4.89675	2.77659	3.54612	3.23986	4.77938	3.82085	3.45415	4.58435	3.33168	3.81773	2.91071	3.22661	3.20556	3.28955	4.26392	4.05941	3.83311	2.61171	3.61722	4.55083	3.07927	4.11934	3.92182	3.24232	2.68851	4.43319	3.95333	4.36712	4.0548
hsa-miR-584-5p	13.8682	14.1646	13.902	14.1646	13.7052	14.0218	14.1646	14.0618	14.4863	13.4622	13.3278	13.6349	13.0518	14.3835	13.6071	13.7828	14.3561	13.6738	13.75	13.6071	13.4873	13.7183	13.6071	13.8728	14.3226	13.6287	13.8306	14.4856	13.532	12.9409	14.564	14.3226	13.303	14.0066	14.2522	13.1059	14.3486	13.6951
hsa-miR-585-3p	3.74506	2.3819	1.9775	2.87175	4.29562	2.27709	3.70486	2.61751	3.62025	2.32902	0.186323	3.03252	2.98831	3.41655	2.34754	3.30637	2.30514	1.11901	3.93124	3.4127	3.01655	3.57879	1.72634	1.76035	3.33576	2.32011	3.2455	3.5263	3.18384	3.30795	3.5535	3.917	3.16599	1.80914	1.12075	3.14795	0.949438	2.78024
hsa-miR-585-5p	2.90342	2.73053	2.19202	2.55768	3.20135	0.152814	3.56042	1.93507	3.31093	0.639656	1.5829	1.94945	1.5749	2.355	3.59467	0.862605	2.35247	0.877998	3.37139	3.04292	2.05566	2.05989	2.37039	-0.00138754	3.1733	1.79805	1.42158	1.66555	1.71803	3.16296	3.45932	3.17161	2.8234	3.20825	1.83383	3.12089	0.322257	0.585415
hsa-miR-589-3p	2.7535	3.45657	3.06715	2.54489	2.73303	3.08459	3.70131	3.55197	2.8129	3.24107	2.7381	2.20467	2.82914	3.69167	3.47668	3.54522	2.69027	2.26088	2.65978	1.86052	3.37354	1.94191	3.30378	3.37628	3.55998	3.50234	2.28095	3.28645	3.34745	4.08061	2.86836	3.19762	2.68617	3.39994	3.32209	3.45199	2.84673	0.448185
hsa-miR-589-5p	8.31139	8.21618	8.81135	8.47365	8.8754	8.44824	9.02683	8.65167	8.55944	8.65702	8.74841	9.04176	8.74841	8.78271	8.87963	8.52666	8.61352	8.66022	8.75653	8.52666	8.8948	8.3972	8.73189	8.31452	8.8262	8.53848	9.34072	8.5534	8.51032	8.66037	8.78915	8.70139	8.06446	8.59487	8.85161	8.51032	8.83683	8.61785
hsa-miR-590-3p	8.82448	8.5687	8.47922	7.89224	8.41193	8.41193	8.42945	8.63322	8.12486	8.36899	8.18303	8.11542	8.36082	8.99769	8.38314	8.27398	8.34563	8.29893	8.16886	8.3317	8.59444	8.70783	8.37714	8.05424	7.90114	8.72518	8.82746	8.27283	8.61039	8.61744	8.28275	8.51713	7.4096	8.30797	8.58928	8.04363	8.29266	8.30797
hsa-miR-590-5p	4.94951	4.17328	4.06355	3.59498	4.18574	3.70332	3.59498	3.58345	3.14015	3.48196	3.66418	3.14167	3.63868	4.68927	3.1118	3.82082	3.89155	3.29732	4.47418	3.11018	4.01844	3.89155	4.27099	3.54334	3.03324	4.46252	3.13835	4.02283	4.31341	3.72035	2.63733	4.72174	2.19522	3.54079	4.19223	4.37994	3.45604	4.13468
hsa-miR-592	2.50755	2.85303	2.82119	1.66419	3.01596	3.51467	1.94433	2.87426	2.29893	2.99512	1.05686	1.95872	0.850762	0.776201	2.33148	2.22733	2.57742	3.03605	2.28062	2.20347	1.83494	2.28485	2.83968	3.8298	1.79869	2.62812	2.18395	1.43132	1.89114	3.37456	2.29154	1.9043	1.47581	3.195	2.6369	1.61599	3.2251	2.50183
hsa-miR-598-3p	5.81283	3.84769	5.30012	4.65376	4.14057	4.93081	5.62502	5.63487	5.28093	4.44783	5.1071	5.43041	6.06988	6.18778	5.85301	4.47063	3.93676	5.31827	4.74644	5.36684	5.56967	4.20933	5.14444	5.12263	5.25741	5.72194	4.7071	5.5507	4.81067	5.64881	4.9957	5.48631	4.87605	4.72896	5.22278	5.4479	4.24563	4.83928
hsa-miR-605-5p	2.71846	3.41306	3.20537	3.48749	1.63261	2.81476	3.43148	3.04505	3.68466	3.71812	3.52451	1.4718	2.55931	2.00667	2.31148	3.79131	3.90225	3.22548	3.57634	2.48059	1.81494	3.38799	3.1676	2.3829	3.6817	3.14603	2.22784	3.23334	2.51047	2.04386	3.99954	2.50116	3.87913	2.58065	2.50116	3.25844	3.15414	3.67092
hsa-miR-6125	1.40164	1.7025	2.55756	2.00798	2.0949	1.78498	2.36815	3.84852	2.2543	3.69736	3.50376	2.93733	2.15241	2.64728	2.05455	1.95041	2.53936	1.86349	2.89797	3.57353	2.9645	3.13107	1.97827	1.46737	2.7581	3.03362	1.50892	3.11594	3.04239	1.96833	1.44089	2.22586	3.55416	2.85833	2.25641	2.31306	2.53206	2.46141
hsa-miR-615-3p	8.66768	8.80958	8.80958	9.56903	8.73243	8.84958	8.70184	8.44678	9.008	8.86475	8.33878	8.37706	8.25602	8.0555	9.06625	8.84332	9.00263	8.76724	8.69768	8.67348	8.43982	8.89396	8.43982	9.03645	8.7895	8.7341	8.5398	9.08348	8.49426	7.92142	8.94055	8.86078	9.18125	8.46276	8.64105	8.7687	9.00411	8.79887
hsa-miR-615-5p	3.12442	4.61491	3.75233	4.55462	3.64542	4.58742	2.9756	3.56772	4.47086	3.22031	3.47334	4.01204	2.86269	3.50005	3.52334	4.44205	3.39256	4.16751	4.46435	3.10035	3.72547	3.39256	3.35043	3.83124	4.21316	3.74591	4.63106	4.63817	4.23955	3.18143	3.9024	3.47197	4.53191	2.24709	2.66288	4.30346	3.4816	3.82424
hsa-miR-616-3p	1.07925	2.46102	2.05662	2.18229	0.318073	1.56055	2.07401	2.69663	1.17338	3.42504	0.265442	2.44478	0.98044	2.50075	1.1481	1.81636	2.49821	1.57384	1.02374	1.2623	2.2014	1.75573	2.51614	1.66508	1.00835	1.30314	2.7421	2.24107	2.67037	1.94951	1.81681	1.85384	2.05045	0.0529621	2.08081	1.56552	0.965586	1.42534
hsa-miR-616-5p	6.85386	6.80691	6.40527	6.19874	6.70597	6.80691	6.69891	6.74458	6.72993	6.93945	5.77978	6.88708	6.27068	7.16946	7.37842	6.35815	6.55106	7.11105	6.42892	6.33015	6.27444	6.68513	6.67582	5.887	6.37628	6.38838	7.35748	6.34624	6.64849	6.84832	6.41432	6.53225	6.6272	6.81036	6.81633	6.2035	6.88751	5.94765
hsa-miR-618	5.01222	4.38153	2.88455	1.98891	3.99925	3.93324	0.124701	3.70908	3.79163	4.10003	2.03241	4.88022	4.98911	5.31093	1.61235	3.24464	4.83293	3.4211	3.38777	3.21011	3.80095	0.634931	4.88968	3.96883	3.98752	0.449905	3.40076	4.30771	4.44444	4.432	3.07426	3.80512	4.2272	3.99512	3.46613	3.03364	3.72306	3.46754
hsa-miR-619-5p	4.45459	3.17985	4.21446	4.31437	4.36714	3.36906	3.80505	2.42133	3.17458	4.01811	4.26809	4.11531	3.95238	3.80371	3.08169	4.14286	3.99807	3.47275	1.96404	4.10508	4.4009	4.37289	3.62567	4.69334	4.17374	4.24178	3.7743	2.50135	3.71264	3.97713	4.58866	3.67228	4.39162	3.65719	4.54494	3.09909	4.18429	3.30905
hsa-miR-624-3p	3.62464	3.6477	3.29496	3.39382	3.08168	3.21934	3.39118	3.37174	3.05275	2.34418	3.44365	4.32664	1.64989	2.05884	3.58391	3.79413	3.58833	2.36811	3.56765	3.03216	3.88817	3.73205	3.41101	2.96098	2.63821	3.01504	2.96256	2.96437	4.22465	2.98008	3.31087	3.83228	2.49226	1.35735	3.65009	3.52498	3.39509	4.13257
hsa-miR-624-5p	4.95898	5.33102	5.45873	5.19248	4.76346	3.57553	5.12238	4.78735	4.2934	5.31927	4.82121	4.76346	4.45851	5.35911	4.84815	4.91392	5.33672	4.41433	4.72142	4.07825	5.11451	4.50262	4.99693	4.95357	4.77198	5.41428	3.57067	5.02269	5.211	6.28098	5.27593	4.85756	4.61818	4.65874	3.6054	5.43563	4.52982	4.36491
hsa-miR-625-3p	8.18086	8.31007	8.11895	8.18086	7.96113	8.4521	8.23859	8.44607	7.94221	7.53746	7.5202	7.94221	8.34397	8.80367	8.29765	8.17404	8.38905	8.13641	7.96936	7.95888	7.9908	8.43149	7.2882	7.62299	8.02179	8.40118	8.41669	7.56615	7.90466	8.65486	8.19117	8.20608	8.17003	8.2277	8.30598	7.31036	7.97328	7.84655
hsa-miR-625-5p	9.92307	9.44836	9.38116	9.21801	9.60112	9.58658	9.62488	9.34663	9.26936	9.64409	9.85078	9.65359	9.96102	10.1352	9.37954	9.54075	9.91908	9.27335	9.23397	9.79873	9.33867	10.1544	9.28901	9.61038	9.25794	9.4092	9.94155	9.82338	9.60541	9.58165	9.48766	9.24989	9.39483	9.81544	9.64363	9.1292	9.72108	9.70571
hsa-miR-627-3p	3.80552	3.43648	3.34026	2.93221	3.32164	3.26464	3.00214	3.607	1.15472	3.10614	3.65941	2.68143	1.69518	3.40344	3.63441	2.29449	2.10387	2.65447	2.59413	1.64973	3.64459	3.62306	3.83655	2.84981	3.71771	3.10423	3.38631	1.77736	3.17483	4.19727	2.55117	2.91744	3.58914	2.61097	2.86495	1.69018	3.86309	3.27986
hsa-miR-627-5p	2.29207	2.89481	3.52184	3.74004	3.50499	3.41876	2.47606	2.85345	2.60572	3.32581	3.91322	3.14032	3.09497	4.0944	2.85283	2.56886	2.71709	4.15234	3.0757	3.29744	2.90129	3.3088	3.84305	1.6451	3.18808	3.20943	3.10724	3.99172	4.43775	3.12477	3.08604	3.71029	0.418105	3.91583	3.2563	3.66967	3.06442	1.79049
hsa-miR-628-3p	4.95088	4.0074	4.35868	5.02637	3.96717	4.82365	4.82365	5.10603	3.94064	4.47869	4.91454	4.0284	4.59735	5.08657	5.34274	4.30561	4.37616	3.69554	4.83858	4.7223	4.30561	4.43761	4.74663	4.41043	4.21541	4.39529	5.16044	4.5164	3.97797	4.98012	4.74511	4.22157	4.95084	5.28366	5.20703	3.61418	5.10346	2.86737
hsa-miR-628-5p	4.75812	5.02073	5.25787	5.31825	4.35125	5.26286	5.11081	4.5865	5.39504	5.21322	4.77464	4.85693	4.65382	5.50997	4.11738	5.25005	4.98576	4.54929	4.47265	4.92445	4.60265	5.46148	5.0945	5.7705	4.8552	4.59032	4.33194	5.088	4.54781	5.51117	5.01571	4.94414	5.13017	5.23205	5.10071	4.89412	4.77326	5.40065
hsa-miR-629-3p	4.30029	3.83512	3.02349	3.71366	3.52776	3.04093	3.85659	4.09544	4.05762	3.49766	4.42573	3.69827	3.69827	4.07279	2.61332	3.37777	3.35014	3.24507	3.76857	3.58569	4.37876	4.97644	4.49888	3.78882	3.36299	4.25315	4.15647	2.59369	3.38688	4.56374	2.79155	4.20978	3.53204	4.28781	3.24262	4.32486	3.50293	3.92531
hsa-miR-629-5p	9.0938	9.01383	8.62326	8.64551	9.13086	8.64551	8.57127	8.57127	8.71684	8.99877	8.7339	9.23944	9.45826	9.11158	9.1512	8.83246	9.22008	7.80358	8.77469	8.94816	8.94816	9.07486	8.78897	9.0365	8.87208	8.55676	10.8275	10.3078	4.98662	8.27983	9.87222	9.9029	9.66111	10.1949	8.90023	8.71216	10.2594	4.9811
hsa-miR-636	2.07763	2.16529	3.57127	2.65515	0.894274	3.1436	2.72507	2.08948	1.36564	2.57122	2.32611	3.76492	3.53196	0.313386	3.98839	2.06434	2.06434	3.00844	2.94811	1.51028	3.16925	2.45361	2.42396	3.36545	3.04268	3.37185	2.78985	3.29306	3.09791	2.92602	2.47425	2.28882	0.976097	1.18465	2.28882	2.45456	1.94953	3.78617
hsa-miR-641	6.19051	6.76403	6.9803	5.65501	6.24859	6.37158	5.74901	6.51909	6.11352	6.69882	6.13668	6.73249	6.49101	6.58295	7.35639	5.8048	5.73595	6.01606	5.94848	5.78269	6.35425	7.21524	7.34543	6.32922	5.82143	6.07664	6.74997	6.27916	6.8509	6.68563	6.19879	6.21506	6.71794	6.46173	6.22091	5.89541	5.97605	6.32243
hsa-miR-643	1.28317	0.403571	1.80841	2.3862	2.47312	2.56012	3.65906	2.27793	3.32063	2.61206	2.4297	2.6487	2.53064	2.04205	3.14576	2.41557	2.03659	1.88792	2.52685	1.08902	2.74799	2.60709	3.11358	2.15041	2.29256	2.63096	2.71147	2.37618	3.32425	1.56567	2.21044	2.21044	1.39471	2.89293	3.70639	2.37618	0.934953	2.05875
hsa-miR-6500-3p	2.6033	2.42709	2.49069	2.39469	1.15607	1.92536	2.04009	0.431121	2.06763	0.744675	1.68791	1.59143	2.2928	0.00114737	2.18801	2.89155	1.36751	1.99694	2.63587	1.19804	3.68633	1.06074	1.56681	1.02351	2.40158	1.75513	2.84029	2.08689	1.04516	1.28712	2.33926	1.40132	1.02654	1.23508	2.83848	2.03923	1.06377	2.89458
hsa-miR-6501-3p	2.5233	3.12605	4.19417	3.34385	3.34122	3.64999	3.22637	4.45546	4.56166	2.29422	3.73926	4.04555	3.16069	3.69346	3.44783	3.58693	3.52082	3.63335	3.64592	3.90003	2.59462	3.31744	3.56708	2.88448	4.35741	3.65423	3.24679	3.34286	3.18513	3.44962	4.00627	3.33029	4.20372	4.40722	3.51075	3.01438	3.87404	2.43651
hsa-miR-6501-5p	3.79947	4.23949	5.32715	4.30425	4.16792	5.0338	4.93003	6.1536	6.22076	4.14834	5.02092	4.31913	5.36778	4.40697	4.61101	4.71511	3.97125	4.48008	5.35276	5.21358	3.97701	4.68613	5.11206	5.37437	6.28365	4.583	4.34136	4.11709	4.01686	4.41085	6.24514	4.82398	4.36911	6.19412	4.86963	4.34136	5.7403	4.97983
hsa-miR-6502-5p	3.17807	2.45266	3.35057	3.63269	4.63408	3.27495	3.77563	4.17102	2.68827	3.86332	2.9685	4.33548	3.43177	4.14103	4.12544	3.23775	1.843	3.95464	2.43564	3.9725	3.66391	4.19896	3.96919	3.27648	3.41868	3.11516	3.24336	3.72014	3.9859	4.2446	4.49854	1.57802	3.86068	4.08264	3.03745	3.28624	3.72014	3.38414
hsa-miR-6503-3p	2.83834	3.30663	2.49095	2.9172	2.23553	2.57963	0.284402	3.59198	2.06788	2.83327	1.15287	2.66642	3.40646	2.54188	2.2934	2.44163	2.99514	2.10234	1.9886	3.58878	2.7435	2.24677	1.10659	2.99695	2.83584	2.41904	3.96212	1.98124	1.83322	3.31664	1.47735	3.0427	3.00344	3.13707	1.12943	1.93358	2.69181	2.4439
hsa-miR-6503-5p	1.28515	2.43885	1.33534	1.99977	2.47511	1.76645	2.74836	2.90253	2.90253	1.9332	1.92774	1.83125	1.91975	2.41788	3.23618	0.925483	0.900392	3.0834	2.61726	1.17944	2.11854	2.88085	2.43327	1.58222	1.97834	0.0351909	3.13861	1.25782	1.71764	3.67295	1.36177	1.92318	2.64106	2.80053	2.61726	2.06094	2.93676	1.30231
hsa-miR-6507-5p	2.67262	1.94721	2.43707	3.12724	3.33634	2.45451	2.66653	3.11185	2.18282	0.264794	2.67427	2.81686	1.81292	1.00739	2.56267	3.64446	2.12676	1.88424	3.69692	3.05626	1.4585	2.06613	2.82654	1.97548	2.77624	2.10519	2.3369	3.3424	2.61953	1.39234	2.24539	1.50654	2.47521	3.34794	1.75254	2.61022	3.11605	2.65477
hsa-miR-651-5p	6.13682	6.62814	6.41833	5.86177	6.26578	5.73389	6.63702	6.36587	5.92781	6.43395	6.2321	6.31687	7.01153	6.52187	6.15171	6.34388	6.59871	6.19566	5.92244	6.44136	6.23811	5.79045	6.63855	6.29243	6.52933	6.92306	6.59643	6.50309	6.09571	6.48547	6.30654	6.19338	5.99594	6.27307	6.23583	6.22378	5.96017	6.17741
hsa-miR-6511a-3p	5.29941	5.34248	5.6107	6.03019	5.05706	5.95149	5.27866	5.59938	4.71532	5.83767	5.74208	5.05706	4.32309	4.87197	5.60235	5.73616	6.03093	5.44201	5.6687	5.40662	4.71327	4.59186	5.35891	5.60715	5.44201	5.2157	5.58381	5.13937	5.1091	5.3073	5.56121	5.94899	5.41732	5.23563	6.05978	5.50043	5.07823	4.68771
hsa-miR-6511b-3p	5.15646	5.41887	5.56397	5.59645	4.68263	5.45242	4.91233	5.17875	5.49031	5.06751	4.53979	5.42508	4.87095	4.63632	5.7978	5.34039	5.04668	5.28423	4.98546	5.00653	5.12342	4.95461	4.72945	5.89992	5.3695	5.41548	4.38997	4.82402	5.11277	5.68632	5.6193	5.38363	5.64297	5.19994	5.23435	4.84817	4.51319	5.4854
hsa-miR-6513-3p	-0.050936	2.68468	2.54707	0.148668	2.73099	3.25452	2.17652	1.88921	2.93191	3.24024	3.17412	1.44055	2.88263	1.95612	1.50347	2.94422	2.85358	2.67906	3.27888	1.61767	2.1111	1.48038	2.53136	1.44314	2.41657	1.99371	1.96292	2.07051	2.68214	2.58905	2.91985	2.23624	2.36814	-0.117607	3.12581	3.20741	1.73121	2.2808
hsa-miR-6513-5p	3.34453	3.54213	4.61026	3.61191	3.44781	3.84266	3.32296	2.37618	2.73078	3.16911	2.52795	2.39056	2.62889	2.77726	3.52459	3.59313	2.73818	3.9565	1.73164	3.73004	3.82885	3.39381	3.07104	2.90165	3.10322	2.89323	4.12291	2.65757	2.96383	3.59513	2.89123	3.25881	2.92457	3.16614	2.65395	3.38877	3.7135	3.31609
hsa-miR-6514-5p	4.6783	4.38458	4.06245	4.17783	4.88719	4.27846	4.84171	4.78804	4.81286	3.42532	4.29774	4.22512	3.8213	4.51154	2.95412	4.63581	4.54989	4.5241	4.4773	4.84649	3.8319	3.96985	4.74044	4.90069	4.3787	4.45873	4.13392	4.5524	4.38292	3.48844	4.49739	4.99902	3.73897	5.18493	4.79094	3.96225	4.15828	4.33271
hsa-miR-6515-5p	0.561661	2.35188	2.21428	2.43328	1.75161	2.2627	3.35767	1.86761	3.18177	2.34935	2.10424	0.668946	2.75702	2.74882	1.39618	1.69524	1.23134	3.00855	2.44948	2.37233	1.39618	2.45372	1.87915	2.77854	2.30928	1.13384	1.40641	3.01343	0.322476	1.86582	2.08633	1.57265	1.19786	3.19307	3.00981	2.45349	3.18215	3.42471
hsa-miR-6516-3p	2.15973	2.59098	1.73446	2.55858	1.31996	2.48617	1.73446	3.32857	2.82659	1.85727	3.10682	1.75532	1.11041	2.78003	3.67545	2.33553	2.14491	2.45965	1.88251	3.1237	1.08314	0.105712	2.45118	1.60012	2.72974	2.77929	2.06848	3.18031	2.60536	1.5313	1.4198	2.82192	1.98545	1.76028	1.48413	1.50052	2.09504	3.33743
hsa-miR-6516-5p	2.43123	1.93469	2.78975	2.24016	2.67464	3.14268	3.93314	0.522923	2.48649	2.46602	1.77972	2.14627	3.88556	2.54733	3.02138	1.85046	2.20055	2.46281	1.90374	2.12372	2.16818	2.891	2.65815	3.45293	2.65815	1.25925	1.37668	2.9837	3.59467	2.4203	2.48086	2.09362	2.7785	2.72609	2.3206	2.42376	2.93906	3.03618
hsa-miR-652-3p	9.15033	9.0381	9.35596	8.71429	8.7793	9.06916	9.56495	9.37347	9.17786	8.62961	9.08754	9.30214	9.19438	9.54784	9.62184	9.08994	8.63825	9.00049	9.11279	8.95388	8.68174	8.8936	9.23963	9.1862	9.36033	9.39699	9.0537	9.37877	9.12245	9.39699	9.17061	9.20464	8.71361	8.63051	9.43801	8.98629	9.29497	8.64955
hsa-miR-652-5p	5.89004	5.93633	5.4476	5.63949	5.61099	5.75029	6.32246	6.02962	5.44106	5.60676	5.57313	5.77464	6.0667	5.60971	5.46687	6.00814	5.884	5.86467	5.85336	5.44958	5.5665	5.60971	6.1564	5.40768	6.43641	6.34512	6.03439	5.67201	6.04041	6.24969	6.00998	5.22671	5.68106	5.93667	5.55204	5.50236	5.18713	5.65154
hsa-miR-653-3p	4.21184	3.92344	5.29679	4.17043	4.86382	4.08221	4.57499	4.65462	4.60934	4.11195	5.40559	3.71089	4.15218	4.80369	4.92251	4.32072	5.0628	4.68521	4.02373	4.17447	4.47029	4.00435	3.96932	3.88035	5.00694	4.10475	5.29252	4.35837	4.15535	4.65044	5.07887	4.71776	3.54722	4.34874	4.7765	4.4708	3.65542	4.61134
hsa-miR-653-5p	8.51428	8.59437	8.98278	8.8097	8.90644	8.87589	8.63168	8.67747	9.92405	9.01756	9.00877	8.71747	9.09508	8.88629	9.40288	8.96054	9.37124	9.19526	8.58013	8.70803	8.90022	7.50518	8.82009	8.81287	9.70854	8.59418	9.27135	9.09696	8.93187	8.47678	9.76862	9.08155	7.87065	9.50115	9.32334	8.51811	8.61159	8.70937
hsa-miR-654-3p	13.2774	13.727	13.3076	13.7588	13.5015	13.5579	13.2111	12.7557	13.5579	13.413	13.5579	13.5274	12.7825	12.9787	13.237	13.2693	13.5184	13.3849	13.6213	13.4309	13.4309	13.1405	13.6564	13.4309	13.4569	13.3361	13.3661	13.2632	13.2017	13.6733	13.3661	13.6052	13.4012	13.1418	13.0371	13.8563	13.0141	13.6733
hsa-miR-654-5p	7.71919	7.89217	7.94743	7.96497	7.96497	7.8107	7.75024	6.72048	7.63564	7.45681	8.07724	7.78644	6.64145	7.2138	7.78801	7.64781	7.74459	7.80664	8.12518	7.72252	7.36897	7.2138	7.81589	7.80664	7.47021	7.41512	7.7632	8.04915	7.09715	7.77251	7.54028	7.73045	7.91264	7.53253	7.26194	7.84529	7.458	7.98946
hsa-miR-655-3p	7.49214	7.21932	6.77008	6.91529	7.28964	6.86783	7.18287	6.58321	6.89093	7.17282	7.00797	7.30462	6.9732	6.74851	7.00008	7.41684	7.51007	6.81257	7.2557	7.05781	7.36567	6.74851	7.60007	6.65668	6.44587	6.94745	7.24486	6.66356	7.62213	7.31712	6.68351	6.50513	7.25488	6.71051	6.57814	7.66457	6.87399	7.60404
hsa-miR-655-5p	2.57286	2.94082	3.32651	3.58159	3.04115	2.66917	2.52207	1.20108	3.53907	3.1259	4.05396	3.03152	2.02758	2.81167	1.11477	3.42482	3.28269	2.02787	3.22586	3.51431	2.66904	3.15533	3.53418	3.21651	2.76137	2.75898	1.46937	3.47147	2.48058	3.0921	3.42289	4.06809	3.34338	1.46937	3.07277	3.16868	3.03175	2.78384
hsa-miR-656-3p	8.4734	8.63211	8.4734	7.99796	8.15537	8.49308	7.96525	7.82777	7.93559	8.26847	8.35543	8.67505	7.11187	8.13562	8.1725	8.16618	8.57589	8.28375	8.14865	7.91976	7.62897	8.29846	8.39898	8.22705	8.22705	8.07809	8.41221	7.95051	8.15216	8.76798	7.91355	8.35941	8.32401	7.98795	8.00559	8.18233	7.78144	8.44952
hsa-miR-659-5p	6.56338	6.89479	6.75386	7.00119	7.07183	7.0928	6.77305	7.24936	7.36719	7.0182	7.70587	7.32384	7.6181	7.19972	6.70816	7.05388	7.03427	7.4076	7.01588	7.11739	7.22178	6.8731	7.14743	7.34427	7.19972	6.66851	7.32645	6.68641	7.51299	7.1537	7.11775	6.91366	6.92091	7.29982	7.0813	7.09135	7.38009	7.28053
hsa-miR-660-3p	4.40202	4.71946	4.57898	3.547	3.93938	3.73358	4.07335	3.71488	4.5426	1.81653	3.44815	4.14987	3.71488	4.4107	4.09279	4.04556	3.94363	3.6362	4.10419	3.65406	3.65075	2.89686	4.36733	4.52759	3.17561	4.36645	2.33606	4.6386	3.05529	4.35323	3.54772	4.75111	3.98736	2.41286	3.99855	4.25102	4.19651	4.48594
hsa-miR-660-5p	13.796	13.5193	13.429	13.2129	13.3014	13.0107	13.3014	13.1725	13.1	12.88	13.3243	13.3014	12.9327	13.084	13.2486	13.48	13.7891	12.9726	13.1645	13.4482	13.1342	12.8597	13.1089	13.5168	13.2226	13.2609	13.4789	13.3088	13.1984	13.3088	13.2839	13.3643	13.0354	13.1984	13.0595	13.3643	12.9976	13.4225
hsa-miR-664a-3p	8.882	9.1586	9.19135	8.62791	9.20676	9.05508	9.07229	9.08986	8.99354	8.67856	9.50922	8.80494	9.05508	9.08451	8.99393	9.42209	8.81237	8.76953	9.06971	8.97297	9.0042	8.78382	8.82731	9.19669	9.36305	9.31771	9.07995	8.54702	9.36737	8.95925	9.04618	9.25895	9.19175	8.80956	8.84878	9.29577	8.90582	8.69708
hsa-miR-664a-5p	5.97124	6.29006	5.89209	5.77394	5.86482	5.91938	6.02684	6.36963	6.40433	6.37721	6.70768	5.87263	6.83766	6.09649	5.5273	6.05045	6.33452	6.68758	6.26259	6.26259	6.09075	5.60092	5.91526	6.80842	6.49313	5.82816	6.41327	6.06963	5.78011	5.16536	6.518	6.39605	6.42108	6.518	6.14323	5.9074	6.67972	6.46749
hsa-miR-664b-3p	4.68241	5.21312	5.4086	5.57307	5.53869	5.15719	4.02549	5.62005	5.33397	5.03858	5.86658	5.12099	5.15719	4.89795	5.02258	5.69618	4.8717	4.95383	5.68093	5.22798	5.48728	4.36777	5.14796	5.7179	5.45342	5.15824	5.46476	4.46011	5.10373	5.37904	5.74487	5.36772	4.90506	5.57104	4.93699	5.20123	5.2476	5.19553
hsa-miR-664b-5p	2.83979	2.95049	3.71878	2.91865	2.23699	3.25108	2.3291	3.16639	3.29693	3.09258	3.47538	3.07942	3.03521	1.61853	2.89059	3.22888	3.3338	2.34147	3.64167	3.33521	3.35447	2.79816	2.77825	4.0661	2.97359	2.85873	2.14793	2.75835	3.71805	3.03382	2.8362	3.06461	2.28625	3.84037	3.44407	3.04368	3.18908	3.16964
hsa-miR-665	6.11896	5.98673	5.93191	6.11027	6.63871	6.54251	6.19315	6.07445	6.52494	6.78647	5.97522	6.4534	6.29122	6.18251	6.20064	6.01831	6.29756	5.71136	6.39377	6.37542	6.14744	6.78603	6.61046	6.54859	6.07674	6.24464	6.01761	5.84637	6.17503	6.10831	6.67644	5.9301	6.44846	6.26799	5.85303	6.54183	6.48353	7.03458
hsa-miR-668-3p	7.4046	7.23239	7.72117	7.94039	7.09533	6.94588	6.84906	7.10538	6.75066	7.46566	7.437	6.97058	6.78029	6.60883	7.05114	7.74842	7.22501	7.51082	7.61099	7.17643	7.24958	6.50022	7.39514	7.29566	7.11862	7.10642	6.96187	7.02408	7.40068	7.32268	7.29811	6.93147	7.93462	7.28849	6.31188	7.31512	7.19172	7.61126
hsa-miR-671-3p	9.37789	9.84981	9.75222	10.1483	9.88343	10.1022	9.56624	9.81457	9.68659	10.1022	9.58078	9.40833	9.70484	9.85839	9.87646	9.69518	9.41691	10.1108	9.72879	9.80313	9.93049	9.80313	9.60125	9.85839	9.52703	9.42684	9.67313	9.65344	9.623	9.76355	9.5346	10.0597	9.82589	10.1478	10.243	9.45157	9.81135	9.76355
hsa-miR-671-5p	5.48914	5.85348	5.19335	6.16296	5.86275	5.58835	5.12594	4.85339	5.74019	6.25042	5.76395	5.50937	5.7324	5.83429	5.07881	5.90914	5.81218	5.70972	5.71576	5.69149	5.64941	5.86494	5.15737	5.1876	5.88993	5.21143	5.89472	5.43197	5.43197	4.59757	5.91442	5.60392	5.66534	5.8663	5.39945	5.83282	6.34521	5.93055
hsa-miR-6715b-3p	4.70428	3.76316	4.73846	3.77188	5.04887	5.17696	4.53488	4.36913	5.16455	3.7134	4.90439	4.76027	3.75362	4.01975	3.54974	4.84094	6.07665	4.48435	4.00468	3.90614	3.15197	3.01107	5.62422	5.68925	5.55248	4.53346	2.82473	5.38177	3.1328	5.15915	5.83457	5.06703	4.04976	3.33511	4.65346	4.77639	5.04439	4.61123
hsa-miR-6716-3p	4.49159	5.10815	4.48886	4.42462	4.8649	4.30771	4.29551	3.56773	4.64867	4.76229	4.45146	4.52901	4.76656	3.52824	4.30576	5.24332	4.1126	5.50458	4.4925	3.97821	4.36032	4.30576	4.51319	4.52365	5.32299	4.67357	4.09735	4.51582	4.6669	4.98577	4.42215	4.6763	5.11629	3.95369	4.64459	4.71099	3.70044	4.5432
hsa-miR-6724-5p	3.96019	3.21401	3.3984	4.32298	4.16447	3.1879	4.36393	4.60864	3.34676	3.9408	4.19078	4.33671	3.87508	4.08449	4.42801	4.42364	3.78825	4.63189	3.81741	3.88861	3.54799	2.55956	4.34965	3.90822	3.56669	4.30312	3.57083	4.04761	3.50917	2.91023	3.48382	4.84438	2.84789	4.13511	4.47306	5.14985	4.52999	3.10558
hsa-miR-6733-5p	2.04629	2.24947	2.07314	2.71315	2.63329	0.308284	0.3346	2.09054	1.67789	2.42467	0.281968	2.10492	1.73037	2.46938	2.02151	1.21641	1.97912	1.34309	1.34309	1.8935	1.52497	2.28538	1.40031	2.29971	1.14838	1.51737	1.35113	0.41193	2.63035	1.81054	2.03104	1.12026	2.75294	1.35113	1.35113	0.955875	2.37427	3.01062
hsa-miR-6741-3p	3.0523	3.51543	2.9719	3.69817	1.88218	3.73959	3.59709	3.04868	3.96609	3.28394	3.87135	3.89767	1.32682	3.22923	3.25705	4.02151	3.33824	3.1447	2.79323	3.5729	2.58564	3.5729	3.34005	3.13993	2.6365	4.21204	2.74489	2.7467	3.20278	3.79877	2.98036	4.18073	3.57742	3.98066	2.4096	1.94383	2.91543	3.15798
hsa-miR-675-3p	8.98664	8.46699	8.84334	8.41336	8.77739	8.57211	8.49755	8.61512	8.98664	8.64377	8.7948	7.91966	8.52963	8.38967	8.53264	9.03296	9.07003	8.47978	8.58074	8.76934	8.13948	8.24972	8.70836	8.60966	8.86566	8.68275	8.48526	8.82002	8.57346	8.3918	9.17887	8.49337	8.71173	8.48526	8.40549	8.77434	8.6052	8.43947
hsa-miR-675-5p	7.00196	7.12011	7.66085	7.23181	7.13578	6.4788	6.06014	7.06417	8.02537	8.10053	6.93516	6.88044	7.64183	6.73392	7.31627	6.8492	7.29845	6.9554	7.31627	7.40761	6.80635	7.42386	7.13725	7.26199	7.65061	6.94428	6.45957	7.65477	6.52851	6.68202	8.0417	7.10987	7.26643	7.43699	7.01826	7.10987	7.92423	7.16045
hsa-miR-676-3p	2.36454	2.96728	2.80524	3.9472	2.34407	2.08352	2.54853	1.80132	2.15592	2.59425	3.71143	3.63439	2.44017	2.73214	3.77242	3.24312	3.93765	3.35106	2.44101	3.34944	2.49785	0.202686	2.208	2.11284	2.82672	3.29236	1.37757	3.59839	2.91104	2.64748	2.66718	2.79785	2.77939	2.06596	2.32149	3.84638	2.40072	2.69204
hsa-miR-6764-3p	1.84464	2.68435	1.41937	4.09957	2.73066	1.37542	0.959702	3.01348	2.5115	1.54217	2.79173	1.44022	2.8823	2.04437	1.245	2.4974	3.05091	2.4206	2.79703	2.22116	2.56274	0.267575	2.85737	3.60147	1.47604	1.99001	2.22171	2.6772	1.9289	3.1076	2.3293	1.68453	2.85232	1.22512	2.97939	1.26176	3.52372	1.51357
hsa-miR-6770-3p	2.44693	2.03593	2.65284	3.03269	0.764915	3.01424	2.11738	2.77352	2.90407	4.43865	2.55177	3.20057	2.28778	1.84723	2.49874	3.45758	2.06283	3.41275	1.82032	2.37073	3.16775	2.0022	2.42246	3.20229	3.324	2.89366	2.92071	2.58542	2.01929	2.35912	1.66342	2.03244	3.8429	3.7293	2.76505	3.20785	2.59819	1.60395
hsa-miR-6772-3p	3.10671	2.53686	2.61826	3.30843	2.58317	2.75219	2.68818	3.43984	3.7391	2.79218	2.85546	2.60949	3.29304	2.72438	1.98356	3.26869	3.34093	3.05034	2.99048	3.67715	3.06798	3.06008	2.49176	2.26176	3.4579	2.50311	1.73822	3.00813	4.30494	3.20237	3.94647	3.3941	2.02667	1.73822	3.77596	2.16684	2.76136	3.75652
hsa-miR-6784-3p	1.04557	1.15285	1.57081	0.299784	0.284391	2.57962	1.57081	1.46654	1.62768	2.37446	2.58815	2.6664	2.29304	1.66507	1.21241	1.07266	2.80139	2.38801	1.08806	1.32662	1.82004	1.82004	0.208673	2.14515	2.31658	2.39587	2.10286	2.37618	0.916335	1.1583	2.01135	0.875401	1.39471	1.79465	0.349042	0.711013	2.66864	2.76576
hsa-miR-6786-3p	3.33843	3.39207	3.93459	3.72567	3.85979	3.82517	2.94188	4.33093	4.57725	3.63322	3.9107	2.87318	3.3872	4.17597	3.96098	4.44332	3.71239	2.98104	4.41227	2.34482	3.72514	3.18429	3.98569	3.593	3.53961	3.44752	3.27954	4.23425	3.60329	3.34199	4.03901	3.62971	3.89686	3.84382	3.90134	3.72573	3.19253	3.59447
hsa-miR-6802-3p	2.0618	2.55792	2.63932	0.957625	1.47461	1.24899	1.29294	1.18867	2.38507	0.467043	1.41028	2.13322	1.40229	2.37455	1.30731	2.74806	1.59098	1.18296	2.10668	2.28347	1.91494	0.329886	1.22467	0.30357	2.22041	2.19433	2.28583	1.09931	2.30045	2.75339	1.63715	0.408136	1.57769	1.28924	2.03673	0.00570227	2.05413	1.57769
hsa-miR-6803-3p	3.58753	3.80138	4.72252	3.98413	4.41601	4.93262	3.48397	2.90287	3.97065	3.32397	3.40654	4.62736	4.57101	4.51924	4.55611	3.45524	3.52748	3.84584	4.10955	3.10651	4.14353	3.80639	3.95356	4.79259	3.93524	5.004	3.44487	4.06219	3.53811	4.4461	3.60208	3.91883	4.4461	4.00915	4.80983	3.98113	2.8825	3.58565
hsa-miR-6806-3p	0.644534	0.751819	2.51615	2.26191	1.35145	2.17858	2.10774	2.26191	0.738661	2.43222	-0.169276	1.65368	0.545722	2.13202	1.67937	0.701942	0.675627	1.55501	0.675627	1.79357	1.67937	2.73691	0.675627	2.6121	0.875231	1.20659	1.04035	1.89215	1.74413	1.85296	0.97232	1.94967	2.44216	2.61684	0.283124	1.07699	0.869036	1.32879
hsa-miR-6809-5p	1.07508	0.616531	2.05244	2.9467	0.3139	2.77612	2.06984	1.49605	1.16921	1.72313	2.61766	2.08422	1.70967	1.45232	1.82439	2.28563	1.90558	2.11784	1.36057	1.07583	1.87285	2.14023	1.46771	2.20141	1.20384	1.21083	2.1895	2.70531	1.10557	0.984908	2.53741	0.958592	1.10557	2.1895	2.60174	2.61812	1.09017	1.35333
hsa-miR-6810-3p	3.8545	3.37992	3.4087	3.62691	3.15461	4.06581	3.71111	4.00885	1.97032	3.56843	4.15527	2.87238	3.49385	4.07772	1.33727	4.13981	3.34271	2.94964	4.28486	2.93503	4.13172	4.20657	3.9543	2.51287	3.91578	4.26306	3.01122	3.81156	3.85452	3.28849	3.09088	3.88094	3.61427	2.75542	4.22408	4.06703	2.6887	2.72048
hsa-miR-6818-5p	2.46339	3.04652	2.116	2.90113	2.73703	3.48371	2.93168	1.97658	2.70809	1.99952	2.9503	2.53348	2.30424	3.08078	3.1086	2.38391	2.44566	2.29699	3.75292	3.19658	0.448168	2.44142	2.41177	2.76625	3.1916	2.50909	1.30973	2.41391	2.8432	2.93245	3.34747	3.39738	2.93693	3.09639	2.91312	1.73835	1.13842	3.57526
hsa-miR-6824-3p	2.11926	1.62272	1.35041	1.53978	2.01512	2.35921	2.28837	2.13111	2.69678	2.61285	2.36774	2.19069	2.81334	1.42698	2.50806	1.70295	2.46566	1.82963	2.45719	2.38005	2.72163	2.01152	1.88686	2.57948	1.97527	2.57596	3.25995	0.196001	0.945269	3.3224	2.23938	2.23938	3.34345	2.20859	2.88946	1.56382	1.90008	1.42364
hsa-miR-6837-3p	4.78928	5.10557	5.06156	5.39946	4.91241	5.15654	4.72783	5.07397	5.00239	4.08277	5.8062	5.03318	5.33429	3.85726	4.06751	5.46944	5.63459	5.41449	5.23339	5.57804	4.95586	5.24743	4.62784	5.42727	4.93498	4.83007	3.70925	5.5669	5.09105	4.59826	5.67445	5.54615	4.94569	5.11532	4.87666	5.42787	5.24069	4.86305
hsa-miR-6839-5p	3.66941	3.33249	4.26557	2.78915	0.410598	3.85644	3.27286	4.55967	3.0434	3.9642	2.31831	0.452307	3.53265	1.70298	3.49593	1.90364	3.07154	4.27076	2.8512	3.17823	2.91773	3.0843	2.51598	3.70615	3.73268	3.76927	2.28545	3.50967	3.73737	3.30856	4.05715	2.0058	2.20241	2.86536	2.7384	2.093	3.58746	3.30715
hsa-miR-6842-3p	2.05347	3.02042	3.18261	2.98986	2.59591	2.96342	2.86045	4.01652	2.37674	3.55179	3.53331	3.74076	4.2495	3.68311	3.11361	3.33197	2.29278	3.11361	3.18109	3.112	3.63976	3.27809	2.75038	4.21375	2.26041	3.8802	2.6588	2.51402	3.57548	4.098	2.95182	2.93212	3.98979	3.44888	3.11175	2.93212	2.4271	2.6147
hsa-miR-6844	2.21771	2.42089	2.24457	2.61656	2.45715	1.7485	0.506022	2.26196	2.2895	0.966548	1.90979	3.67342	1.90179	1.25063	1.22754	2.47994	2.57766	1.65329	1.65329	1.34175	1.83517	3.26811	1.71052	3.45188	2.67122	1.77459	2.47471	2.47652	2.14873	2.33365	1.21741	2.78277	0.660953	2.65617	2.4729	2.13941	1.89264	2.18397
hsa-miR-6847-5p	2.18359	3.00151	2.07098	2.49724	1.33253	3.08686	2.56716	2.24299	3.1256	1.95451	1.26821	2.48847	2.61379	1.48472	1.46163	2.90238	2.81174	0.405259	3.01366	2.73491	2.51494	2.82967	2.48952	3.06923	2.37473	2.8017	2.27359	3.87853	3.34009	2.54691	2.18208	1.73641	1.56544	1.277	2.22091	2.08114	2.30014	2.22949
hsa-miR-6852-5p	5.05875	4.96907	4.54524	5.28852	4.81867	4.86017	4.94553	5.25494	5.28253	5.26037	5.24924	4.74442	5.23627	4.7171	3.85612	5.25539	4.29713	5.70571	5.49344	5.22511	5.40753	5.29061	4.91857	5.35164	4.95586	5.34419	5.37242	5.24433	4.92159	4.04789	5.15877	4.59866	5.02628	5.28925	5.33163	5.22661	4.74123	5.21086
hsa-miR-6859-5p	3.66475	2.30159	1.44507	2.53721	3.78314	3.48493	2.2019	3.61303	3.41981	2.24872	1.56242	2.54067	3.46623	3.04023	2.91995	2.44763	3.20067	2.80761	2.74727	3.46986	2.51298	3.37593	1.11259	3.00295	2.84184	3.16397	2.85438	2.51909	2.965	2.99055	2.53879	3.65595	1.91125	2.59859	3.16802	2.05332	3.28692	2.56365
hsa-miR-6862-3p	0.27559	1.32826	1.27116	1.41091	1.33173	2.49793	1.74622	3.14567	2.24328	2.54987	1.32826	0.50151	1.12217	2.20056	2.23749	2.13335	2.48343	1.00897	1.55907	0.30287	1.13332	2.50136	1.61629	1.65031	0.329185	1.77483	2.00654	1.25391	2.28917	1.82256	0.128842	1.17619	0.801398	2.08334	2.11413	1.04659	2.29263	1.96244
hsa-miR-6866-5p	3.79722	3.68024	3.7359	3.63474	3.68954	3.66759	4.38714	3.57306	3.65561	2.53755	4.88833	3.95531	3.89829	3.49838	3.04991	4.34506	3.1311	4.20899	4.65533	4.02229	2.64294	3.98605	4.39241	3.29458	4.09653	3.82137	3.82393	4.4711	3.8559	3.83376	4.05748	3.20245	3.81658	3.07585	3.67789	3.6274	3.06493	4.77188
hsa-miR-6868-3p	0.604243	4.23289	4.09603	3.92815	3.61602	0.762138	0.788454	4.09603	3.79953	1.24898	0.735822	1.65692	4.09603	2.29477	3.54858	2.23016	3.29282	2.95435	-0.405867	3.57878	2.37105	2.41349	1.62576	3.99165	3.17638	4.26287	3.75149	3.08264	1.02681	0.0121501	3.98503	-0.0141656	3.74414	4.05771	3.13558	3.24394	2.99248	0.380571
hsa-miR-6881-3p	4.35038	4.30358	4.56347	2.90322	3.72907	3.67884	3.95591	4.8202	4.04488	2.65345	3.46458	2.4866	3.73866	4.19454	2.83873	4.40096	4.82822	4.21957	3.2251	4.6112	1.72164	2.48205	4.00162	4.7311	3.69252	3.50006	3.50922	4.12655	3.60246	2.65438	4.06532	4.12005	3.25848	3.79827	4.57306	3.08378	4.24152	4.1597
hsa-miR-6882-5p	2.18707	1.69053	1.41821	1.08289	1.59988	2.16992	2.17503	1.31393	1.47508	2.68065	2.79057	3.14438	1.52756	0.980156	0.957066	1.25613	2.54605	2.76581	2.21796	2.55483	2.27481	2.77269	1.98496	1.47405	1.52845	1.39678	3.11942	1.32429	1.81066	1.56625	0.633111	2.93449	2.17629	2.58761	2.61839	1.94284	1.34291	1.80266
hsa-miR-7-1-3p	4.95867	4.69635	4.04975	4.20566	5.1072	4.96945	4.90462	4.05608	4.55229	4.86922	5.19706	5.40429	5.26919	5.59225	4.80745	5.16329	4.91184	4.34151	4.64742	4.93437	6.13936	4.90256	4.97205	2.49288	4.54719	4.93437	4.9747	4.40349	4.45056	4.9041	4.88517	5.09231	5.08072	4.37619	4.83105	4.64787	4.65699	5.00233
hsa-miR-7-5p	6.80227	6.75559	6.2018	6.64383	6.82266	6.80227	6.09861	6.94839	6.87548	7.32401	6.76632	7.62093	7.67209	6.75525	7.12099	6.82359	7.18377	6.31969	6.71103	6.6916	7.15091	6.88287	7.03625	6.83163	6.9548	6.81842	6.3811	7.55671	6.73737	6.93017	7.26245	7.53545	6.37403	6.80444	6.56221	6.52122	6.93979	6.91088
hsa-miR-708-3p	3.09399	2.51264	2.38258	3.00249	2.32083	2.83191	1.65612	2.12563	3.00249	1.77892	2.2774	1.67697	1.76547	2.76387	2.02305	2.55117	3.08681	1.83199	2.17978	1.52651	3.10747	1.52651	2.7266	2.52648	2.23663	2.34187	1.31449	3.4229	1.12456	4.55445	1.9944	2.5844	2.94169	2.89099	1.31449	1.74311	2.59717	1.60294
hsa-miR-708-5p	4.87166	3.88355	1.17478	3.82932	2.96113	4.25353	3.06614	2.43054	2.99622	0.823943	3.0222	3.37601	1.02578	4.26894	1.20916	4.0117	4.24249	2.38476	1.63491	3.48378	3.69834	2.57721	1.12652	2.59153	3.58433	3.06823	2.63569	2.3004	2.30971	4.20275	3.15689	2.68637	2.9045	2.81715	2.78475	2.58994	3.20964	3.04879
hsa-miR-7155-3p	2.42386	2.47395	2.11759	3.24441	1.5728	2.14284	1.86065	2.48326	1.88819	1.51394	1.50847	1.87503	0.767075	2.14615	2.45095	2.01504	2.40856	1.22243	2.14615	2.62006	1.34678	2.40432	1.26414	2.27951	1.57782	2.17896	3.27633	1.39554	1.44802	2.77431	1.08355	1.31782	1.81365	2.93824	1.15158	1.95572	2.43427	2.10407
hsa-miR-744-3p	5.22847	4.90234	4.74535	5.02959	5.25337	4.54698	4.7394	5.17648	4.00788	4.04959	5.06849	4.49363	4.84252	4.99499	4.81037	4.47193	5.26196	4.32568	4.79049	4.83642	5.00067	4.28063	5.09265	4.85798	4.58463	4.6616	4.87083	4.84053	4.57248	5.07041	4.06989	4.7786	4.69677	4.75284	5.03374	4.64172	4.57248	5.5222
hsa-miR-744-5p	10.2488	10.7509	10.9463	10.8926	10.6289	11.1019	10.6049	11.0074	10.8395	10.3917	10.6721	10.6721	10.3231	10.7803	10.8845	10.5591	10.7475	10.8845	10.9876	10.833	10.4289	10.3172	10.2674	10.8586	10.833	10.2948	10.5276	11.1271	10.5276	10.1163	10.8665	11.043	10.6868	10.9222	11.2369	10.1609	10.8838	10.6868
hsa-miR-758-3p	8.81707	8.89313	8.82413	9.18269	8.81005	8.64538	8.36688	8.39413	8.99409	8.8461	8.89313	8.8461	8.41381	8.18357	8.96181	8.81168	9.15084	8.63707	8.84489	8.82565	8.63707	8.62238	8.80422	8.85829	8.82565	8.69619	8.57568	8.69619	8.71182	9.14479	8.83592	8.78607	8.85349	8.51339	8.27435	8.90816	8.83592	9.09475
hsa-miR-758-5p	4.06985	3.82272	3.25882	4.14542	3.20586	3.34352	3.08102	2.13423	3.01109	1.78752	2.68205	3.00232	1.77406	2.87394	3.29307	3.18993	3.16229	2.31312	3.38863	2.97538	2.47394	2.51638	3.92844	2.80249	3.37637	3.04872	1.52402	3.27405	3.43729	3.8516	3.36469	3.73227	3.15122	2.87343	3.12742	3.22333	1.87193	2.83849
hsa-miR-765	1.54647	1.15706	2.70239	2.15281	0.288594	1.09995	0.288594	2.35572	2.07207	3.09532	1.69236	2.05892	2.29724	2.26065	2.29758	0.215984	2.25519	1.61915	1.61915	1.80104	2.24671	1.17032	1.67638	2.12614	1.76479	0.848492	2.72627	2.57314	1.82485	1.93368	1.46898	1.83801	1.78314	2.19446	2.22524	-0.162473	2.14421	1.40951
hsa-miR-766-3p	7.69974	8.28672	7.47105	7.65906	8.03745	7.82981	7.65084	8.41467	9.08488	7.35543	8.80634	7.81284	7.62288	7.85414	7.47632	7.97365	8.20962	8.20145	7.98627	7.7094	8.15151	7.28828	7.76088	8.27824	8.86257	7.79655	8.10611	7.93535	7.90904	7.54424	8.85301	8.18978	7.86204	7.79655	7.86204	7.72184	8.35861	7.79655
hsa-miR-767-3p	2.12019	2.32337	2.42138	3.0413	1.87659	1.65098	1.23525	4.55757	3.78979	2.49857	1.81227	1.71578	1.80427	0.601427	2.15671	2.86025	2.40265	0.928181	2.10584	2.86523	3.24113	3.51407	2.66491	2.4349	2.69914	2.66673	1.14203	1.65784	2.42126	1.19407	4.08114	1.85897	2.27694	2.49144	2.08595	2.59157	3.57782	2.80153
hsa-miR-767-5p	8.74753	8.73236	8.83529	10.8622	9.00627	9.71303	8.0296	10.8935	10.1293	9.30617	9.88334	9.71303	9.37573	9.4692	8.35119	9.16705	9.57932	9.24261	9.57932	9.9443	9.59732	9.01893	9.70363	10.1849	9.91068	9.68887	9.12519	10.025	9.02415	7.91847	9.9522	9.82212	9.3926	9.04239	9.63664	9.3926	10.4507	9.75645
hsa-miR-769-3p	3.39745	2.41915	2.48275	3.07484	3.10378	3.04294	2.03215	2.65476	2.38675	2.36627	1.67997	2.40291	2.671	2.84565	2.10483	3.66152	2.06244	3.17161	2.05397	3.04123	2.55493	2.0582	2.02855	2.60826	2.93009	2.23128	2.9314	1.842	2.85967	2.36981	2.23128	2.74648	3.20021	2.67561	2.07369	3.0255	3.24909	2.27869
hsa-miR-769-5p	11.9075	12.2235	12.0211	12.1948	11.7571	12.3665	11.9075	11.982	12.2829	11.9404	11.8476	11.9404	11.8208	11.7103	11.8739	12.2498	12.0474	11.9667	12.1022	12.2211	11.7103	11.9075	12.1555	12.0772	12.1555	11.8791	11.9536	12.0225	12.1951	11.6289	12.1008	11.8791	12.2808	12.2808	11.8528	11.8192	12.2284	12.0712
hsa-miR-770-5p	5.62001	5.53533	5.29769	6.08383	5.83346	5.50373	5.44922	5.16706	6.12417	5.9515	5.5576	5.7774	4.96817	5.06223	5.18475	5.70892	5.92305	5.93757	5.92018	5.68681	5.83313	5.4847	5.94509	5.0989	5.4785	5.99578	5.00053	5.56678	6.03295	5.72404	5.95381	5.44965	5.2502	5.2502	5.43544	6.38176	4.98723	5.84078
hsa-miR-7704	9.17156	9.15398	9.39284	8.23691	9.10335	9.53709	9.13804	9.06249	9.08463	8.75253	9.42115	9.09399	9.56085	9.45214	9.29107	9.57089	8.98238	9.48667	9.06566	9.10448	8.95348	8.8275	8.58786	9.00162	9.25417	9.3868	9.68999	9.04732	9.3868	9.1296	9.04732	8.70962	9.8143	9.2628	9.11137	8.74198	8.78161	8.59987
hsa-miR-7705	6.43491	6.39369	6.5898	6.85294	6.63146	6.72481	6.67206	6.62265	6.99915	6.74105	6.55987	6.35818	7.28894	6.12757	7.07713	6.42226	6.45373	6.71751	6.83201	6.55442	6.98467	6.7698	6.58596	6.81259	6.84958	6.43518	6.69001	6.80125	6.69529	6.43518	7.07884	6.0072	6.66418	6.91507	7.05943	6.61316	6.53266	6.94207
hsa-miR-7706	9.18623	9.55421	9.66987	10.2685	9.70189	9.62179	9.48612	10.1821	10.293	9.8331	10.1157	9.60748	10.033	9.30367	9.7387	9.59103	9.3779	9.88295	9.84063	10.2802	9.66919	10.0466	9.8262	10.3208	9.86326	9.87343	9.31434	9.71824	9.87343	9.75206	9.96062	9.75206	9.88058	9.92046	9.73406	9.78186	10.1184	9.87343
hsa-miR-7854-3p	2.56799	1.07848	0.655057	2.22225	1.31179	2.49394	1.13012	1.91082	1.18699	1.25292	1.24746	1.61402	1.23947	1.2478	1.22471	0.247287	2.57482	1.65045	2.27802	2.20087	1.83234	2.28225	0.220971	1.16438	1.45575	1.11855	1.53466	0.595463	1.34473	2.57828	3.00243	2.2516	0.450727	0.450727	0.251122	1.96328	1.88257	2.48715
hsa-miR-7974	0.973824	3.13454	3.09318	3.67855	3.04021	3.17787	2.91537	2.89851	3.01128	4.7583	4.7459	3.64096	2.22129	2.84093	2.59245	3.87758	2.55006	3.29703	3.59937	3.52885	3.04255	4.14914	3.62705	1.42796	3.58068	1.80723	3.02689	3.91206	2.61796	3.08934	2.587	3.44671	2.52934	3.74311	3.36	3.8137	3.85279	3.50367
hsa-miR-7976	4.40304	4.94563	5.51274	4.12606	4.42325	4.20869	4.8217	4.24257	3.89118	4.19958	4.44956	4.76991	4.57825	4.91616	5.79848	3.55021	4.85728	4.43587	4.13724	3.5125	4.56064	4.64809	4.75869	4.67195	4.21949	4.77465	4.32215	4.30754	4.99601	5.50076	4.50983	4.53051	4.23154	3.90326	5.06624	4.06041	4.44011	3.92915
hsa-miR-873-3p	2.525	2.99329	5.56099	4.51673	2.99329	3.95551	3.35236	4.52459	5.45484	5.79834	3.01191	5.01002	3.09312	2.54423	4.4277	5.66393	3.93853	2.85351	4.61444	3.87654	3.83347	5.29517	2.50488	4.87077	4.30606	1.91989	3.68975	5.05089	4.39497	3.34221	4.92009	2.81089	4.58894	5.28176	4.58894	3.72595	6.00624	2.46948
hsa-miR-873-5p	5.68069	5.0375	5.64228	5.54692	4.79941	5.80746	5.23574	5.89437	5.92578	6.20185	5.69966	6.36134	4.70353	4.69009	6.65507	6.40824	5.94755	4.54621	5.37194	4.37341	5.69204	6.15534	5.57932	5.4245	6.11309	4.68411	5.43344	6.31333	5.03514	5.09477	5.76396	4.41064	6.16677	5.77942	5.62466	5.56305	6.82492	5.84232
hsa-miR-874-3p	8.4158	9.50573	9.45318	9.84975	9.50573	8.94944	9.21981	9.75906	9.86511	9.12354	9.17036	8.83881	9.71115	9.5918	9.66298	9.6862	9.24225	9.17054	9.67177	9.45243	9.08103	8.8738	8.48948	9.63882	9.47043	9.09876	8.82096	9.89501	8.99504	9.00244	9.58313	9.67743	9.67743	9.58313	9.51812	9.1675	9.13286	9.21567
hsa-miR-874-5p	7.12713	8.22608	7.67348	7.49968	7.37133	7.31031	7.59877	8.00932	7.24703	7.09137	7.4002	7.05553	7.73897	8.23523	7.57139	7.50589	7.32245	7.86666	7.6953	7.3761	7.44778	7.41015	6.72416	7.29553	7.41015	7.80161	7.17229	8.02743	7.29649	7.31648	7.20952	7.99157	7.69899	7.45764	7.87847	7.57977	6.82033	7.0986
hsa-miR-877-5p	5.18754	5.05392	5.97864	6.4959	5.38289	6.33399	5.43412	6.1375	6.01022	5.96444	5.79463	5.19167	5.17419	4.97942	4.64602	6.25801	5.78487	5.67364	6.21498	6.71201	5.17092	5.34279	5.45354	6.23681	5.96359	5.31255	5.27526	5.88986	5.01546	5.41375	6.03744	6.19961	5.58177	5.68806	6.06069	5.22783	6.22255	6.2148
hsa-miR-887-3p	7.22817	7.65683	7.14103	7.9009	7.58071	7.07355	7.41755	6.92221	7.045	7.73919	7.51663	7.10188	7.17344	6.16055	7.30197	7.35444	7.80218	7.71039	7.51288	7.28009	7.45053	7.29103	7.47156	7.40337	7.41216	7.13411	6.71246	7.61773	7.27448	7.27448	7.43137	7.40506	7.35859	7.49872	7.35859	7.61773	7.47381	7.33997
hsa-miR-887-5p	3.27277	3.70551	3.65294	4.18564	3.63844	2.78069	3.47986	3.13158	2.39251	3.7226	3.37395	2.63799	1.40973	2.80502	2.68475	3.54404	3.30376	3.13098	3.07112	2.77273	2.97415	3.541	3.75448	3.18437	3.43442	4.28816	1.62908	3.93577	3.95806	2.44169	2.91869	3.28496	2.76399	3.63672	3.38334	2.0577	3.19146	3.89461
hsa-miR-889-3p	13.2622	12.9715	12.8595	12.9182	12.8408	12.9989	12.2772	13.0366	13.1737	12.7761	13.5537	13.1997	12.7761	12.1085	12.5702	12.8853	13.1255	12.8853	13.292	12.8853	12.9834	13.1008	13.1925	13.5173	13.1255	12.5478	13.3864	13.0533	13.0194	13.4828	12.9952	13.0533	12.6011	12.8594	12.3689	13.4198	12.4372	13.4198
hsa-miR-889-5p	2.95468	2.14526	3.27124	2.0946	2.8281	1.47287	2.27363	2.91625	2.34093	3.33736	4.06147	3.39779	3.18693	1.24652	3.81574	3.03114	2.81241	3.48006	3.59247	1.83106	2.27673	2.59147	3.64284	3.71535	1.45447	2.34861	2.14584	2.25343	3.71597	3.98194	3.43121	2.05857	3.79714	1.14925	3.8958	3.48746	1.91414	2.10174
hsa-miR-9-3p	2.3886	3.98936	2.68979	2.1527	3.27462	2.97213	3.18005	0.823881	2.78745	2.76697	2.98066	3.05892	3.63345	4.00258	1.98533	1.54942	3.04909	3.76495	1.93447	3.57826	2.89528	1.9387	3.01993	3.10549	3.05211	2.95979	2.04159	2.14918	3.61171	3.0647	2.14918	1.95432	1.33344	3.29632	3.20449	3.51381	3.3436	4.07647
hsa-miR-9-5p	9.01262	9.30312	8.25023	8.38376	9.03185	9.49939	9.41421	8.98371	8.85773	9.6587	8.9034	8.66874	9.79883	9.33151	7.88354	8.59371	8.82705	9.63121	9.51145	9.88978	9.29444	7.7768	9.76943	9.43974	8.75868	8.73701	8.9047	8.25219	9.58103	8.96933	8.64176	9.131	8.43251	10.1269	8.53347	9.85262	9.02276	9.58103
hsa-miR-92a-1-5p	5.6718	5.34793	5.48156	5.94538	5.44786	5.57477	4.86751	4.83624	5.72351	6.35955	4.58455	5.34793	6.1739	5.86104	4.39967	5.35012	5.79219	5.41588	5.35606	5.90449	5.30691	5.91216	5.46086	5.68096	5.43272	5.33676	5.3197	5.97476	5.42176	5.69062	5.29741	5.55983	4.8128	5.76747	5.8271	5.02904	5.73741	5.58781
hsa-miR-92a-3p	17.3741	17.0945	17.2606	17.5428	16.8399	17.2606	17.7155	17.2606	17.2606	17.1803	16.4222	17.1803	17.0945	17.3524	17.4382	17.0977	17.0149	17.0977	17.0977	17.0149	17.0149	17.3524	17.3524	17.231	17.231	17.9297	17.0448	17.2609	17.0448	17.2609	16.829	17.2609	17.1277	17.0448	17.5484	17.0448	17.0448	17.0448
hsa-miR-92b-3p	12.687	13.7066	13.5973	14.0631	13.4118	13.7326	13.1092	13.3906	13.8695	14.0231	13.4635	13.7066	13.3291	13.0627	13.67	13.4019	13.2143	13.6332	13.6014	13.5058	13.5058	13.9083	13.5663	13.8734	13.6014	13.2352	13.1159	13.559	13.1791	13.7233	13.6546	13.6546	13.6195	13.3709	13.7233	13.8325	13.8325	13.5895
hsa-miR-92b-5p	2.76653	3.94239	3.6454	3.22116	2.92041	4.22254	2.76045	4.1495	3.56511	3.97071	3.56423	3.64075	2.85472	4.14403	2.60724	2.50309	3.09205	3.11544	3.45066	2.77635	3.27625	3.96461	4.29752	3.99499	4.52294	3.1166	3.73656	2.65389	3.11508	2.82454	3.63456	3.80053	3.52939	3.89085	4.2835	3.67063	3.50042	3.46735
hsa-miR-93-3p	7.28031	7.61359	7.50501	6.94406	7.17391	7.06221	7.43113	7.38288	6.82255	6.37293	6.87726	6.85212	6.79823	7.58858	7.19026	7.24478	7.31799	7.23572	6.84183	6.9048	7.13528	6.88963	6.82066	6.71673	7.14406	8.14959	6.68369	7.12719	7.41394	7.68918	6.60001	7.66658	7.05188	6.47707	6.9919	7.06703	6.30637	6.89174
hsa-miR-93-5p	13.7799	13.7118	14.4668	13.7799	13.8147	13.9272	14.2407	13.7118	13.9272	13.8488	13.9629	13.9629	14.0423	13.9761	14.4355	13.9761	13.7284	13.797	14.0004	13.8694	13.6633	13.7284	13.9761	13.9063	14.1835	14.4247	13.5484	14.0829	14.0035	14.396	14.0035	14.2812	13.4833	13.6893	13.9231	13.7961	13.8893	13.656
hsa-miR-934	7.38354	7.43596	7.4446	7.28316	7.42595	7.36343	6.98822	7.58821	7.37305	7.36343	7.82581	7.50596	7.52712	7.50135	7.64437	7.69722	7.4338	7.24869	7.33973	7.77777	7.40187	7.37299	7.13417	7.24014	7.29264	7.47166	8.07408	7.20334	7.43767	6.77515	7.23754	7.17438	7.22997	7.72507	7.38309	7.32649	7.71378	7.75622
hsa-miR-937-3p	5.28739	5.32975	5.60896	5.32975	5.65309	5.80003	4.72888	5.40074	5.26184	5.84632	5.12467	4.47955	4.73465	5.46425	5.38524	5.20314	5.70633	5.36108	5.67279	5.37815	3.70073	5.23836	4.86632	6.09507	5.23836	5.36799	5.11252	5.1547	4.61243	4.73204	5.29216	5.77508	5.14163	4.80327	6.34766	5.29954	5.09922	5.84737
hsa-miR-940	3.79528	4.38232	3.4909	4.08513	4.23999	3.75758	3.04559	4.43463	3.31512	2.99005	3.54332	3.77233	3.69294	2.94639	4.78043	4.38835	3.69812	4.12562	3.33982	3.37602	3.70389	3.28208	3.3916	4.00162	3.77701	3.3149	4.15104	4.06042	2.02213	3.33805	3.91706	3.79328	3.75608	4.28238	4.34533	3.34555	3.75414	4.46482
hsa-miR-941	11.8024	12.0027	11.9635	11.1189	12.1108	11.2521	10.5988	10.6927	10.9878	11.8291	12.2907	12.0811	11.8891	12.3049	11.7188	11.2294	10.7811	10.2841	11.9285	12.1384	12.0111	12.0723	11.9285	12.0111	10.6255	11.4937	11.7077	11.1292	10.8754	11.6068	11.2361	12.0073	12.0811	12.3375	10.9887	12.1997	12.0811	10.8754
hsa-miR-942-5p	4.72694	4.79717	4.91818	4.66673	3.74555	4.10551	5.14008	4.87658	2.9197	4.41277	4.1561	3.96247	3.63068	4.42459	5.53813	4.32305	4.02152	5.02456	4.07243	3.00515	3.54893	4.83039	4.59184	4.09268	4.27299	4.7516	3.82429	4.47146	4.79609	5.07176	4.36189	3.95056	3.72727	3.54087	5.02958	3.31674	4.5351	4.68125
hsa-miR-944	7.59618	7.08103	6.77174	7.20214	7.46104	7.20913	6.91892	7.82022	7.3889	7.57393	7.48832	6.39889	7.72347	7.3343	7.08474	6.52588	7.07708	7.22524	7.40818	7.94581	7.46928	7.30702	7.37928	7.14489	7.45268	7.43916	7.35776	7.10753	7.51369	6.45724	7.49575	7.45918	6.90706	8.06278	7.34264	6.66276	7.64828	7.18008
hsa-miR-95-3p	3.94409	3.25402	2.74593	3.97818	4.53113	3.65841	3.4692	2.71068	2.96493	0.792656	3.99817	3.49953	3.45418	2.45938	1.10674	2.54749	3.70346	3.12491	4.51314	3.50628	3.70923	3.97603	4.38406	3.90927	2.75334	3.20194	2.16079	2.43411	3.61271	3.35141	2.74821	4.35279	4.33647	4.595	3.20194	3.73515	2.44689	2.8237
hsa-miR-96-5p	7.77307	7.22871	7.57324	7.77307	7.45673	7.28662	7.27974	8.39553	7.28662	8.23517	7.94315	8.35359	7.62027	7.94363	7.97504	8.07136	7.24156	7.96024	6.91321	7.43773	7.06851	8.07136	7.94363	7.66721	8.20392	7.87905	7.8428	7.91345	8.15676	7.62385	7.88662	7.5968	7.09702	7.81347	7.38764	7.37997	8.00424	7.62385
hsa-miR-98-5p	11.239	11.6662	11.6212	11.6662	11.8397	11.6998	11.9785	11.5757	12.1851	11.7261	11.8006	12.2104	11.9478	11.8952	12.0635	11.5801	11.7604	11.6428	11.7604	11.7334	11.8608	11.4909	11.5361	11.9637	12.0875	11.6283	11.2638	12.1611	11.5097	12.135	12.135	12.0826	11.2462	11.4831	11.8469	11.8077	11.8077	12.0493
hsa-miR-9898	3.3366	4.51246	4.21547	3.45992	2.41938	4.59456	2.69264	3.77583	3.26688	2.55832	3.65778	1.77553	4.21712	3.15488	4.78349	3.29041	3.27238	4.39914	3.21554	3.27378	2.87763	3.14501	2.91217	3.46092	3.2754	3.6226	3.86306	3.77244	3.47888	3.57494	3.71121	4.21896	2.90438	1.71875	4.21896	2.30028	3.46615	3.6319
hsa-miR-9901	1.50299	1.11359	1.05648	2.10934	2.54381	1.88634	1.53154	1.42727	1.10043	3.35209	1.11359	3.03869	1.64089	1.27269	1.9242	1.4883	1.4883	2.19655	1.24578	0.93424	1.87334	2.45232	2.18808	2.62775	1.9242	0.559241	1.53791	1.34798	1.34798	1.58995	2.21783	2.44723	1.82636	1.53791	1.53791	1.96654	2.3028	3.19741
hsa-miR-9903	3.63299	3.18436	3.90145	4.02959	1.73056	2.72468	3.81966	2.0184	2.64102	3.36943	3.452	3.69078	1.65824	2.79916	3.17123	3.75656	4.04324	1.87226	2.99855	2.7198	2.76426	2.81456	2.81456	3.4159	3.61746	2.89064	2.49929	3.82346	4.04607	2.164	2.57895	1.80341	2.52128	6.27656	2.64835	3.2323	2.45647	2.91238
hsa-miR-99a-3p	6.12429	5.68025	5.01385	5.67602	5.61864	5.51686	5.6472	4.89392	5.75253	4.35932	5.23929	6.2468	4.96152	4.61011	4.922	5.82833	6.18451	5.13122	5.22119	5.79802	5.91183	4.78948	5.43584	6.10435	5.35283	5.68797	5.67239	5.51501	5.87512	5.19309	4.87263	5.22051	5.88133	5.73916	4.97596	5.29768	5.57321	5.22646
hsa-miR-99a-5p	10.5252	10.8287	10.3302	10.9669	11.1029	10.0497	10.5749	10.3479	10.6882	10.7614	10.5749	11.1467	10.0846	10.2267	10.5218	10.9536	11.011	10.2267	10.4681	10.7861	10.8953	10.1327	10.4286	11.3631	10.3545	10.469	10.2856	10.8143	10.7689	10.5138	10.6856	10.4292	10.7035	10.6856	10.595	10.8143	10.5138	10.7035
hsa-miR-99b-3p	8.30309	8.19619	7.64017	8.38966	8.48081	8.19619	8.12135	8.66181	8.37764	8.60034	8.4026	8.2189	8.21149	8.37786	7.88541	8.28626	8.42763	8.36034	8.40993	8.61066	8.08589	8.26104	8.22322	8.27861	8.30107	8.02402	8.04921	8.72828	8.20231	7.67285	8.32997	8.39726	8.37956	8.42805	8.40836	8.2633	8.74251	8.17457
hsa-miR-99b-5p	18.4221	17.7777	17.2081	17.686	17.8769	17.3295	17.686	17.9504	17.686	17.8769	17.9504	17.9504	17.6091	18.1835	17.6703	17.8046	18.1835	17.8046	17.542	17.6703	17.542	17.6703	17.6703	17.9564	17.542	17.5331	17.8736	17.9539	17.9539	17.2344	17.8736	17.7878	17.4503	17.9539	17.6664	17.8736	18.0674	17.7878
hsa|chr1:110230702..110230763:+	1.37583	3.25503	1.85651	3.58387	1.58605	2.15609	2.34235	2.18509	2.75076	3.22493	2.02567	2.24467	4.02757	3.21888	1.04569	3.84823	2.10747	1.47144	2.59773	3.66884	1.04569	2.67798	2.65806	3.40217	2.36344	2.2043	2.43601	2.89149	2.45063	0.234824	3.28009	3.64767	1.23087	3.01591	3.5989	1.86804	3.00179	2.75389
hsa|chr1:16548927..16548981:+	1.45188	3.35533	0.638068	0.706093	1.56262	0.664384	0.690699	3.57123	1.54601	2.09993	0.638068	0.732409	1.35307	2.52708	1.17444	1.4735	1.8427	0.118065	1.60018	0.343985	2.49218	1.15135	1.09179	1.11411	2.61812	2.51367	2.86268	2.60383	-0.346002	2.36066	0.669906	2.39381	-0.346002	1.42632	2.4922	0.34268	-0.361396	2.39743
hsa|chr1:16681268..16681322:+	1.45188	3.35533	0.638068	0.706093	1.56262	0.664384	0.690699	3.57123	1.54601	2.09993	0.638068	0.732409	1.35307	2.52708	1.17444	1.4735	1.8427	0.118065	1.60018	0.343985	2.49218	1.15135	1.09179	1.11411	2.61812	2.51367	2.86268	2.60383	-0.346002	2.36066	0.669906	2.39381	-0.346002	1.42632	2.4922	0.34268	-0.361396	2.39743
hsa|chr1:172138797..172138896:-	4.68313	4.41169	3.70424	5.11069	4.81234	3.03805	3.82851	2.64987	3.28239	4.45233	2.9301	2.65333	2.27997	3.00127	4.39277	3.89673	4.61698	3.32723	3.78217	4.0565	3.34487	2.9719	2.52432	4.71069	3.53145	3.39346	3.71022	3.04137	3.85631	3.36267	3.38372	4.11458	3.70286	3.71513	3.21321	3.20267	4.6864	4.45402
hsa|chr1:176570671..176570752:+	4.70064	3.55257	1.52655	3.37982	5.94926	3.5664	5.65247	4.88329	4.27516	6.0674	4.0712	5.48292	5.16947	5.42128	1.47889	2.14716	5.07345	3.49707	5.06881	3.64823	6.33285	6.78461	5.99187	4.1956	4.15451	4.75089	5.70529	3.10487	6.3553	5.46946	3.38826	4.01003	5.53065	5.0108	3.04354	4.58782	3.8347	3.48558
hsa|chr1:182391716..182391790:-	2.10472	3.05766	3.27356	3.19166	3.22059	2.03424	2.14896	3.84741	2.17651	3.49999	1.79679	2.51973	2.78781	2.96708	3.29304	3.04352	1.40577	3.29304	3.36052	2.39538	1.72972	3.78295	2.14998	2.92981	2.56577	2.11533	3.62269	3.39464	3.65466	3.10765	1.01992	3.11067	2.22286	1.77634	2.53749	2.98029	3.01084	3.10625
hsa|chr1:20033844..20033924:-	3.43119	3.45425	2.82052	3.20036	3.3555	4.38502	3.08289	3.64504	2.43922	2.86739	3.10151	1.36794	2.06931	2.66394	2.41546	2.94357	3.65502	2.92366	3.99917	3.48062	1.91892	3.64671	2.67933	2.91889	2.9579	4.23719	1.23111	1.74692	2.51034	3.97946	3.82983	2.65139	3.43936	3.01778	2.83451	3.12345	1.996	4.62282
hsa|chr10:102227075..102227135:-	3.80473	3.93933	4.40064	4.11732	4.67407	4.42838	3.6574	3.01275	3.93016	4.07614	3.72621	4.84195	4.75954	2.85365	4.53811	4.04207	4.25232	4.40717	3.41271	4.91871	4.53811	4.04207	3.91865	4.01832	4.32149	4.23047	3.94107	4.81797	5.30928	3.42603	4.00504	4.00504	3.03352	3.82012	3.32517	5.18855	3.94107	4.32532
hsa|chr10:126387726..126387782:-	6.14149	5.33361	5.61709	3.52235	6.07506	5.96277	6.24862	4.53172	4.23033	5.95098	5.72761	5.95687	6.06227	6.268	5.36636	5.15131	4.67985	6.01099	5.90421	5.63247	4.40141	5.78918	5.89686	5.66748	5.10336	4.48491	5.69032	4.92647	5.51894	4.92084	4.89056	5.41111	6.17491	5.89925	6.13246	6.06514	5.81999	5.42586
hsa|chr10:23393408..23393466:+	2.15743	2.24509	3.53507	4.20755	3.39698	4.30818	3.23921	3.40973	3.23394	3.81079	3.46214	2.72617	3.40973	3.83976	4.22143	3.93159	2.62085	3.83275	2.53163	2.86849	2.58847	3.08635	2.63877	4.07327	3.59005	3.87343	2.83539	3.63574	3.91103	3.77476	3.18371	3.8289	2.14375	2.5796	3.52292	4.07699	4.25717	1.51864
hsa|chr10:43471238..43471296:+	1.92933	2.76904	3.25848	3.01627	3.0452	3.54391	2.44203	4.58201	3.47879	2.7665	2.52139	3.52522	3.33969	2.36478	3.02226	3.68684	3.10345	3.97092	3.53596	2.2737	3.07072	3.63296	2.32543	3.52187	2.61529	2.3775	3.92058	2.3578	3.86816	2.71062	3.04141	3.17554	2.9619	3.33922	3.38062	2.3578	2.86363	3.86311
hsa|chr10:8293792..8293854:+	2.56828	2.91376	2.66292	2.35966	2.54781	2.89937	2.75227	3.70351	2.62768	3.95777	2.55288	2.87315	3.55671	3.59788	3.1998	3.21481	2.61783	2.83759	3.13994	2.30213	2.80203	2.39689	2.98914	2.99823	2.95827	3.36283	3.85984	2.595	3.04091	2.13771	2.42927	3.07512	2.95229	3.11176	2.92849	2.595	3.24799	2.63956
hsa|chr11:100970875..100970931:+	3.00218	4.02131	3.73591	3.52699	3.17577	3.20721	3.64321	2.25949	2.67957	2.68766	3.71201	3.46994	3.18852	3.75965	3.06778	2.34309	3.14897	2.25617	3.29065	3.61768	3.69954	3.52375	3.96009	2.72543	3.66238	2.95722	3.91381	3.86875	1.67551	3.0018	4.05991	3.29234	3.00627	2.45246	3.76778	3.07837	3.41681	3.81875
hsa|chr11:119094631..119094713:-	2.6539	3.23703	4.17249	3.86708	3.5126	4.42432	4.00956	3.21758	4.30599	3.20693	2.96996	4.25265	2.49475	2.23616	4.84796	4.10245	2.97483	4.11651	3.94882	2.98162	3.35751	3.20949	2.97664	4.06914	3.94025	4.07358	2.33078	3.33628	3.90091	4.46017	3.28771	3.74096	3.77192	2.02258	4.36117	4.48617	2.61687	3.93572
hsa|chr11:1477616..1477670:-	2.50415	1.41978	0.996363	2.04922	1.05693	3.15023	1.47143	1.94094	1.04031	1.59423	2.09271	1.05347	2.19365	1.55173	2.20324	1.76733	1.38274	0.974717	1.52481	2.07523	2.15238	1.7067	2.12696	2.0318	1.33011	1.04642	2.31559	2.1708	1.12906	1.77841	2.22408	1.48523	1.11045	2.00738	1.73123	1.35563	2.60168	1.60744
hsa|chr11:73235747..73235814:+	2.82205	2.41106	3.45254	1.74391	1.73621	2.91836	3.13038	2.33525	2.90092	0.728644	3.13812	1.13658	1.66389	2.44865	1.85592	2.55946	3.34848	2.12826	1.80505	2.02503	1.35938	2.11979	2.71204	3.24367	2.19543	2.10325	3.18841	1.39327	2.28698	2.85311	2.26312	1.74944	0.499268	3.59084	2.52712	1.61984	3.14558	2.89767
hsa|chr11:77550946..77551002:+	3.6478	4.23484	-0.016794	1.90005	6.65175	3.25826	0.0358376	4.52028	4.53347	4.81478	-0.016794	4.30743	2.04449	0.794032	1.87672	4.36589	0.87298	3.89489	0.87298	1.04627	0.941005	7.64601	5.38775	3.68444	5.462	4.12757	4.57421	-0.248687	6.03158	-0.514081	3.57474	-0.540396	5.48384	3.90334	3.3496	4.39428	3.77442	2.00498
hsa|chr12:122421023..122421091:-	2.088	1.93505	3.25685	0.391708	2.675	0.349998	1.66274	0.523287	1.7196	1.78554	3.56584	0.418024	2.38496	2.24887	1.92316	2.11987	0.866701	2.00718	0.0740846	2.59798	1.97162	0.806069	1.81081	2.00615	2.57361	2.19455	2.02831	1.83839	1.83839	2.84093	1.14721	1.79745	0.944381	3.10171	1.27109	1.63306	0.928987	1.19215
hsa|chr12:122421025..122421090:+	2.088	1.93505	3.25685	0.391708	2.675	0.349998	1.66274	0.523287	1.7196	1.78554	3.56584	0.418024	2.38496	2.24887	1.92316	2.11987	0.866701	2.00718	0.0740846	2.59798	1.97162	0.806069	1.81081	2.00615	2.57361	2.19455	2.02831	1.83839	1.83839	2.84093	1.14721	1.79745	0.944381	3.10171	1.27109	1.63306	0.928987	1.19215
hsa|chr13:54621165..54621228:+	2.37844	3.40888	2.58435	1.3003	2.96157	1.46572	2.52723	3.27889	2.20306	3.53315	2.6945	3.41351	3.92991	3.30933	2.36308	2.89119	3.06481	0.202536	2.31221	3.29947	3.74808	3.59433	3.67832	2.64127	1.83029	2.42474	4.35235	3.74047	3.58275	2.56327	1.45163	2.62384	0.435723	3.5273	2.62384	3.07911	2.80234	2.47215
hsa|chr14:102907291..102907350:+	3.16791	3.46928	4.32852	4.26224	3.68891	4.69009	3.4238	3.03737	3.91048	2.7057	4.19187	1.92716	4.40815	2.73558	3.4829	4.17754	4.17273	3.77438	4.02803	4.28997	2.20833	3.55144	2.6983	4.38075	4.07986	3.99338	3.68039	3.66406	2.83487	2.36826	4.93558	3.7639	2.4692	4.0953	4.3022	2.60272	4.50629	3.99532
hsa|chr14:74948583..74948657:-	2.79922	4.12987	4.43638	4.28838	2.75844	4.52832	4.06167	4.18218	3.19203	2.73759	4.07124	3.51988	3.05292	2.6475	3.4658	3.68416	3.10076	3.1036	4.24244	4.99994	3.06804	2.92714	3.58506	4.73523	4.52476	3.45346	4.21003	3.86702	3.29061	3.25982	3.5856	4.1736	3.81508	4.06638	4.95411	3.07665	3.67594	2.32983
hsa|chr15:70466771..70466834:-	4.0719	4.37058	5.50704	0.665496	5.52689	4.53483	1.47033	1.47033	2.09294	4.00609	0.582852	4.75334	3.81979	5.09503	6.27074	5.79126	1.92541	1.51738	2.06748	6.01609	0.70602	1.61864	1.55909	5.50539	1.50199	1.41318	7.11724	3.24904	3.57593	1.29898	1.92686	2.15627	5.45136	3.7866	1.65919	0.851693	5.09444	5.2916
hsa|chr15:70466772..70466836:+	4.09722	4.4158	5.49855	0.690814	5.59994	4.51438	1.02613	1.49565	2.11826	4.03141	0.60817	4.68653	3.84511	5.13978	6.14172	5.67992	1.91242	1.50439	2.05449	6.08998	0.693031	1.60566	1.5461	5.4924	1.489	1.40086	7.0505	3.23671	3.5636	1.28665	1.91453	2.14394	5.38408	3.77427	1.64686	0.839364	5.10733	5.27927
hsa|chr15:74199663..74199725:-	2.71264	2.82333	2.91855	3.48167	2.98627	3.12393	2.38309	4.48306	3.53999	3.51159	3.69381	2.28541	2.90805	3.01156	2.89129	1.83483	3.33449	3.72858	3.53561	4.23378	3.65574	3.20713	2.19446	3.26831	2.81318	2.04269	4.878	3.1437	2.81127	2.54771	3.11847	3.36545	1.56625	3.06447	3.82237	2.83725	3.45695	4.1968
hsa|chr15:82756010..82756068:+	10.2306	10.3326	10.5034	10.2096	10.4181	10.5586	10.5154	10.726	10.5586	10.0601	10.6515	10.3048	10.6655	10.3824	10.701	10.323	10.2781	10.6466	10.4462	10.7337	10.1106	10.13	9.95229	10.9165	10.6732	10.405	10.164	10.6877	10.8468	10.0449	10.6413	10.4282	10.4282	10.6654	10.6196	10.0449	10.2763	10.4825
hsa|chr16:67435577..67435627:+	0.985167	0.105567	1.96253	1.1751	2.8217	1.46647	1.05074	1.97993	3.23506	3.03071	3.09399	1.53127	3.53157	2.53345	1.94072	2.2773	1.50481	2.21306	2.09745	2.43431	1.44418	1.44418	2.44892	1.35353	2.28023	1.12643	1.54253	1.78649	1.3526	1.14728	3.0103	1.70877	3.58777	2.89194	3.83527	0.258994	1.89044	1.83098
hsa|chr17:17818308..17818369:-	2.61112	2.66121	2.03051	1.24308	3.42904	4.27641	2.33521	4.31029	2.40251	3.09869	3.82708	2.06229	1.68774	2.42466	2.8987	2.79076	3.07148	3.28977	3.09679	3.3509	2.28203	2.0958	3.24554	2.8295	1.83193	3.0241	4.11809	2.09915	2.28712	3.32471	1.51532	3.11681	2.4969	3.37001	2.68752	1.18809	3.14572	3.60164
hsa|chr17:39297420..39297477:+	0.947492	1.01328	1.07907	1.1471	1.1317	1.10539	1.1317	1.27868	4.97938	1.59223	1.07907	1.17341	1.79407	0.250809	1.3335	0.356072	1.16866	6.68727	0.329757	0.503045	0.397782	0.356072	1.25085	0.329757	4.99265	3.26386	0.137868	3.54951	4.23508	4.19834	3.15824	-1.09304	-0.0706793	-0.946065	3.77225	-1.14567	-0.0334415	0.426315
hsa|chr17:42311190..42311259:+	2.04089	3.93174	3.29319	1.84983	1.93675	4.11192	3.25257	4.00394	4.12091	2.53448	3.81669	2.77918	2.3804	2.65995	3.47825	2.5597	3.11321	1.73304	3.25489	3.70685	2.62504	3.64272	3.11502	3.53163	3.55124	3.3067	3.8449	3.06018	1.6066	3.32986	3.43656	2.41433	2.22371	3.99919	3.76802	0.914903	4.06215	4.08538
hsa|chr17:44266964..44267022:+	2.07453	1.57799	2.22579	1.49504	0.0192469	2.05738	2.06249	0.16622	1.80273	0.479773	2.67803	1.78957	0.681613	2.35409	1.55472	0.577292	1.38988	1.43036	1.43036	1.66892	0.619001	2.16235	0.550976	2.48745	1.41497	2.46987	1.0291	1.88091	1.32555	2.65183	0.961079	0.798241	0.820557	1.71749	2.47864	1.06574	-0.070223	1.9816
hsa|chr17:59274103..59274167:+	2.35226	2.66622	2.30987	2.67553	3.43405	1.53946	2.52137	2.36411	3.67827	2.84585	1.16544	2.42369	2.69177	3.53236	1.04593	2.04596	2.63491	3.06411	2.82135	3.44548	2.09924	2.86155	1.52891	2.22153	2.85365	1.7802	3.3849	3.01018	3.32325	1.31219	2.72792	2.79362	3.46841	3.04682	1.26015	2.0643	2.2833	2.21264
hsa|chr17:59274104..59274165:-	2.75702	1.9476	2.44652	3.0244	4.01717	2.99795	3.29969	3.48711	2.66552	2.83945	3.86381	4.30432	3.7816	3.71817	2.77192	2.92015	2.33601	3.04426	4.44765	3.26551	3.44093	3.30003	3.62804	2.60048	2.77192	3.01818	4.14816	3.20929	2.61841	3.23017	2.37036	3.56361	2.94783	3.15392	3.19533	3.3714	3.43734	3.16813
hsa|chr18:58415723..58415779:+	0.213355	1.26603	0.344934	0.412959	1.26949	0.37125	0.397566	1.57971	3.03036	2.94643	1.26603	1.26603	2.79235	0.859683	1.31079	0.333367	1.14595	5.05921	0.307051	0.48034	1.31079	0.333367	0.307051	0.307051	4.08212	2.5524	0.89471	2.16462	1.59849	2.91442	2.57957	-0.336196	0.686163	-0.189223	2.81355	0.499459	-0.204617	1.18316
hsa|chr19:12952628..12952690:+	0.587462	1.06106	3.01071	1.30207	2.424	2.12151	1.58222	2.20484	1.16957	1.23551	1.23005	1.5966	2.57564	1.29076	4.21838	1.56674	1.10283	2.44327	0.263932	0.437221	1.26767	1.24458	1.75065	2.44327	2.37184	2.70847	1.50911	0.569915	0.425179	2.55273	1.44109	2.22605	2.91093	2.1975	1.92135	2.55619	0.409785	0.672943
hsa|chr19:13836429..13836527:-	5.46657	4.44493	4.23595	4.41761	5.34656	4.51454	4.77606	3.55351	3.62722	4.1009	4.63741	4.51752	5.87998	4.97113	4.52197	4.33581	4.97751	5.04513	3.70964	4.85206	4.89079	4.15454	4.04564	5.49538	3.94081	4.39882	4.30558	3.03264	4.74755	4.36803	4.77955	4.38909	4.22607	5.14486	5.30682	4.64964	5.54961	4.62051
hsa|chr19:40282557..40282626:-	3.52853	3.22902	2.95741	2.29512	2.74414	2.37878	1.95981	3.03419	3.17773	2.00663	2.57535	2.71013	1.92522	3.09388	3.2144	3.10646	3.38718	3.06163	2.81887	2.01962	1.65109	2.67574	3.00375	2.21905	1.61484	2.40793	3.76779	2.49485	3.55631	2.10245	1.99096	2.10245	2.30512	4.1827	1.64304	2.44719	2.92573	2.59553
hsa|chr19:51692775..51692881:+	4.15327	3.44645	2.9334	4.55049	4.51338	3.94297	3.90419	2.9334	3.06394	3.40575	3.09371	3.48118	3.96247	3.48522	3.59111	2.63107	3.82785	4.10435	3.57484	3.89901	3.89537	4.14809	3.88641	3.22312	3.47318	3.4662	4.62377	3.65983	3.99992	2.59503	2.23133	3.20729	3.98915	3.55905	3.94012	3.79249	3.85001	4.47041
hsa|chr19:53671960..53672055:+	4.66839	3.02921	3.67215	3.35624	3.77722	3.69085	3.74586	3.81895	2.47511	3.71746	3.02335	4.63616	3.48663	3.39359	3.39136	3.96086	3.91535	3.89379	2.77244	3.38974	3.9175	4.24463	3.73819	3.57688	3.28038	3.61031	4.42427	2.76811	3.69893	3.56266	2.85876	2.288	3.99129	3.70712	4.20667	2.91043	5.13397	3.93708
hsa|chr19:53702750..53702808:+	10.8268	10.7948	10.9943	10.7488	10.6627	10.8552	11.0474	11.1449	10.806	11.4054	11.0214	10.7837	11.4521	10.8734	10.4996	11.0008	10.6913	11.1184	10.9821	11.0689	11.0689	11.3955	11.0914	10.8941	10.8941	10.7831	10.9519	10.7594	10.8804	10.8346	10.6432	10.5956	11.1713	11.4181	11.2205	10.6976	11.3289	11.2589
hsa|chr19:53758246..53758304:+	11.8978	11.7184	11.6729	11.8562	12.1727	12.0154	11.9917	12.1106	12.1106	12.4049	11.9668	12.0451	12.4049	11.7284	11.6214	12.3724	11.9095	12.3035	12.1424	12.2291	11.8288	12.1003	11.9789	11.8631	12.2619	12.0959	11.9841	11.8601	12.0174	11.5393	12.1523	11.8601	12.3173	12.0959	12.1523	11.9204	12.483	11.8898
hsa|chr19:57439111..57439173:+	4.85383	4.70547	5.62775	5.00797	5.49395	4.66193	5.21939	5.03648	5.13374	4.82757	4.33362	5.19043	5.10893	4.81129	5.0426	4.92009	5.49792	5.35813	4.9855	4.42332	4.80532	5.49203	5.35034	4.77815	4.7209	5.4963	5.83143	5.34714	5.24379	5.28046	5.135	4.65477	4.83897	4.46994	4.72077	4.49282	4.95712	4.73254
hsa|chr2:241736026..241736112:+	2.58219	2.69289	1.31468	2.40681	1.97939	0.839616	1.78419	1.78419	2.13879	2.11832	0.89672	2.41027	1.42403	3.19437	1.14394	1.8122	2.20572	1.56968	1.01959	2.1201	3.50041	1.75157	2.75631	1.08361	0.339805	0.278912	3.03608	1.24094	2.96434	1.4829	2.11079	1.20001	1.22232	2.50426	1.84311	2.99032	1.77878	1.71932
hsa|chr2:46348794..46348872:+	5.18427	5.11991	5.01784	4.43127	4.20055	4.09928	5.01784	4.67169	3.94052	4.85463	4.45542	3.72796	3.92999	5.16377	5.15416	4.19165	4.66212	4.41763	4.48024	4.48024	4.20105	4.95843	4.33976	3.6848	4.40569	4.62977	5.1417	4.28357	4.69348	3.5612	3.8852	4.73009	4.12724	4.6706	4.50553	4.90431	4.39854	5.11993
hsa|chr2:46825201..46825276:+	2.32989	2.93264	3.19516	2.12128	1.47883	1.65196	3.2777	3.12837	3.2719	2.55961	1.41451	2.63477	0.673107	2.88911	2.92604	0.844447	2.49013	1.69752	2.24762	2.4295	2.87518	1.79878	2.30484	2.33886	3.46848	3.30264	0.770456	2.37747	2.83355	1.81407	3.11415	2.52048	1.90537	3.61143	1.87463	0.807096	2.9496	2.78875
hsa|chr2:72563284..72563345:+	2.83825	0.982427	2.32051	3.25366	1.58206	2.76421	2.33835	2.79983	2.49252	2.66283	2.41772	1.88429	1.50973	3.30815	2.85968	2.13499	1.80323	2.74734	2.39586	2.40825	3.62414	1.11188	1.05232	1.65195	2.45271	1.52038	4.18683	2.20594	2.05792	2.81829	2.82191	1.12327	1.14559	1.35414	2.62405	2.91359	1.70205	3.37244
hsa|chr21:33551827..33551891:+	6.3434	6.19223	6.97823	6.00152	6.51432	7.25043	6.71108	7.00853	6.96425	5.88676	6.5722	6.42073	6.73984	6.37809	7.33477	6.82082	6.89323	6.63816	6.60118	7.02972	5.77091	5.70329	6.30925	6.43962	7.0811	6.22689	6.6625	6.33384	6.15748	5.84283	7.29498	6.90491	5.38325	7.38384	7.67878	5.70067	7.11816	6.89537
hsa|chr22:35335670..35335731:+	1.91653	1.41999	0.672611	2.65988	1.32934	1.10373	1.90449	1.0434	1.64473	1.95132	0.729714	1.16853	2.25604	1.37913	1.35604	1.21629	1.1912	1.78178	3.13146	1.47025	0.420325	2.41358	0.352299	1.29571	2.26914	0.969672	1.38578	2.65569	1.68222	1.43781	2.48996	1.15491	1.67422	1.38578	1.38578	1.8144	1.21447	0.549609
hsa|chr3:186787300..186787359:+	7.26278	7.61734	7.4827	7.5393	7.57272	7.92488	7.77858	7.91242	7.62786	7.07572	7.5393	7.17748	7.24081	7.49551	7.37018	7.36053	6.93567	7.73311	7.56466	7.49551	7.20008	7.80536	7.64699	7.91439	7.71052	7.59038	7.45578	6.95354	7.6537	7.81098	7.73401	7.38125	7.81098	7.54523	7.56244	7.29986	7.43785	7.5159
hsa|chr3:189829937..189829995:+	2.85388	1.53472	2.71374	2.93274	2.25108	3.52237	2.05588	0.446917	2.08342	1.70917	3.83506	2.68196	3.25648	3.11429	1.2693	2.52169	3.51324	1.69504	3.21688	3.08199	1.2693	1.87693	2.88167	1.78628	3.19872	3.81409	3.86652	1.54963	3.09692	2.65655	2.61783	2.9471	2.66102	2.82049	2.48337	2.30374	0.862516	0.197657
hsa|chr3:31161717..31161774:-	7.34576	7.01309	5.60218	7.01309	6.65888	6.32205	6.29396	6.7273	6.73418	7.96594	7.10408	7.06782	7.45306	6.74767	5.13507	6.50135	7.70229	7.32575	6.40017	6.99635	8.07103	7.26242	7.47112	6.38819	6.43064	6.62653	8.0101	7.43897	6.90237	6.31143	6.80969	6.96917	5.91657	6.84766	6.92783	6.20284	7.13155	7.20668
hsa|chr3:52523356..52523426:+	3.80486	3.07357	3.60634	3.09739	2.89647	2.33689	3.00148	2.67731	3.30983	3.40572	3.16876	2.68077	3.60634	3.35153	4.12905	3.56765	2.52846	2.35395	3.28944	2.45163	3.78084	3.63989	2.54639	3.40268	2.49609	3.20208	3.25071	3.72749	2.65944	3.31317	2.41557	3.03923	3.33422	3.24155	2.23014	3.69691	3.1637	3.3915
hsa|chr4:103422118..103422179:+	4.23855	3.8297	2.55195	3.60405	2.96572	2.60036	4.13286	1.3203	1.92163	2.94487	4.52963	3.97955	3.77222	4.74577	2.10152	4.01722	3.94805	4.49983	3.47314	3.03791	3.18594	3.03791	2.02524	3.48926	1.56873	2.90834	4.71314	3.68839	2.47878	2.73749	2.37266	3.4903	2.38113	2.54097	5.20762	3.80578	3.64672	2.42006
hsa|chr4:2833961..2834023:+	3.31291	4.34604	4.1568	3.2935	2.60052	4.83509	5.2604	3.75621	3.56299	2.8507	3.49136	2.92586	3.25837	2.91357	4.70684	3.40263	3.97422	3.47331	3.79272	4.61606	3.2308	3.79764	3.35544	3.18606	3.53599	3.90871	3.20931	3.30538	4.02027	3.41214	4.39704	3.94161	3.91479	5.1401	3.24405	2.5341	3.52035	3.10286
hsa|chr4:48058280..48058345:-	2.02045	2.4517	3.34961	1.78455	1.77685	1.94997	1.13551	1.49091	2.09224	1.71799	2.61252	2.07908	2.70355	3.0911	0.917913	2.35867	-0.0858267	3.08886	2.46995	2.51567	1.52554	0.894822	3.33732	2.72563	2.23566	2.40378	2.37299	1.8922	2.08018	2.64631	2.28148	1.14553	1.16785	1.3764	2.64631	2.42347	2.39954	2.32889
hsa|chr4:52662414..52662494:+	3.33723	3.23821	2.62978	3.01462	3.35305	3.79024	2.71913	3.33361	4.48758	3.32295	3.7511	3.38339	4.4673	2.50259	3.54287	3.61141	2.53954	3.62393	3.63843	3.47791	4.10869	3.53152	3.24076	4.44072	3.1215	2.72614	4.50888	3.54494	2.97	1.89594	4.03524	2.70644	3.76411	3.22319	3.59602	3.46373	4.03806	4.35552
hsa|chr4:8363174..8363237:-	6.62774	6.11799	6.923	6.41196	6.99734	6.58674	7.15579	7.58073	7.63418	5.71124	7.17617	6.80983	6.87372	6.49685	6.53556	6.83049	6.76721	6.86675	6.11749	8.08808	5.95017	6.64732	7.25915	7.0378	7.19366	6.28742	6.77795	7.10547	5.86162	6.37416	7.56395	7.52959	6.24403	7.75597	7.6028	6.16746	7.17444	6.16156
hsa|chr5:154685788..154685848:+	4.05324	3.72801	3.18448	3.13531	3.2807	2.79388	3.16586	2.8295	4.08393	4.32465	3.18448	3.73264	3.45121	3.25123	2.51041	3.79554	2.99522	3.76272	3.77528	3.21894	4.41151	4.0671	4.12118	1.34591	4.23531	3.58538	3.58794	3.91024	3.5017	3.38077	3.55741	3.35989	3.09843	4.1823	3.65331	2.61264	3.80519	2.71269
hsa|chr6:132817287..132817343:+	1.45732	2.97426	2.40599	2.99808	2.79716	1.84066	2.24269	2.88531	2.83224	1.60867	2.10715	1.96977	1.59521	3.19512	1.35013	2.60253	2.70025	1.77588	2.40344	1.46434	1.95777	2.40768	2.37802	2.52573	2.66788	2.96828	1.05349	1.29745	2.33271	1.5129	3.00701	3.52842	2.1884	2.62999	2.50303	1.85763	2.82923	2.00598
hsa|chr6:158764677..158764735:-	2.91211	2.33077	2.39437	2.29836	3.21005	3.5141	3.74502	2.87369	2.98646	2.27789	2.49158	3.20042	1.58359	2.28043	2.6525	2.7355	4.08207	2.73652	2.47981	2.74047	3.11637	3.50875	2.29582	1.86051	2.57439	3.26321	3.09267	3.23749	3.70545	1.5395	0.60636	3.69572	3.9252	2.56086	3.40631	2.75738	2.25235	1.77591
hsa|chr6:158772365..158772434:-	3.47127	4.08007	4.06743	3.53543	4.087	4.68653	4.74258	4.46376	4.06013	3.56534	4.94	3.37985	3.16899	3.70727	3.40661	3.74783	4.40885	4.00865	3.5942	4.69873	4.05079	4.21368	4.14444	4.54095	3.70727	3.41899	4.82188	3.02839	4.44361	2.84623	4.25716	4.7023	3.78457	3.82764	4.32287	3.46866	4.60329	4.72279
hsa|chr7:143239821..143239898:-	2.68172	3.3848	2.99537	2.99537	2.66126	3.93683	3.62953	3.67015	4.21025	1.7718	3.02135	3.95158	3.48463	3.73251	3.68386	3.01297	3.92061	4.32804	2.35245	4.07246	2.40929	2.45959	3.23032	3.19329	2.73815	3.58668	4.55513	2.75596	1.44539	3.33615	3.58169	3.2366	3.3572	3.83798	3.69352	2.7084	2.71133	3.58863
hsa|chr7:143239824..143239899:+	2.68172	3.3848	2.99537	2.99537	2.66126	3.93683	3.62953	3.67015	4.21025	1.7718	3.02135	3.95158	3.48463	3.73251	3.68386	3.01297	3.92061	4.32804	2.35245	4.07246	2.40929	2.45959	3.23032	3.19329	2.73815	3.58668	4.55513	2.75596	1.44539	3.33615	3.58169	3.2366	3.3572	3.83798	3.69352	2.7084	2.71133	3.58863
hsa|chr7:54904939..54905007:+	1.90601	2.10919	1.93286	2.82712	2.14545	2.48954	3.57561	3.31194	1.9778	2.74318	2.49807	1.06278	2.20297	2.56573	3.03978	3.25813	2.45781	1.78194	1.29458	1.84499	3.05742	3.04952	2.4812	1.80157	1.78194	2.5673	4.07466	1.34999	2.81914	1.99933	1.88783	1.30905	2.67483	3.32658	1.95216	1.14466	2.8226	2.85439
hsa|chr9:32456301..32456370:-	3.58195	4.08155	4.07035	4.22494	3.61796	3.08986	4.56893	4.87666	3.99006	4.50414	3.68313	3.91214	3.07248	3.53402	3.76499	3.66185	4.49316	3.84606	4.57908	5.01173	4.40917	2.54072	3.31145	3.77517	4.40258	4.51617	5.18014	2.21144	4.46682	3.43484	3.7881	3.19491	4.08046	4.07129	3.39999	3.76827	4.47604	4.68569
hsa|chr9:99019578..99019644:+	0.92552	2.93916	0.975702	1.64013	1.63244	2.81458	1.45076	3.04487	2.79714	2.25441	3.35387	3.17694	1.56011	3.20759	1.03441	1.70267	1.70267	3.05258	1.46015	2.30769	1.64204	2.66669	2.0623	3.39088	2.13858	2.3094	3.52907	1.21439	2.68354	2.21693	2.50849	1.86373	2.06639	1.40432	0.647094	3.74253	2.687	1.69276
hsa|chrX:136550890..136550948:+	6.44028	5.76193	5.81743	5.84991	6.12022	6.12022	6.51105	6.85628	5.64169	5.97959	5.60495	6.58415	5.69253	6.48606	6.27445	6.27445	5.96191	6.25531	5.72386	6.23386	6.12377	6.00864	5.7631	6.03632	5.7631	6.32644	6.47899	5.63334	6.28379	5.399	5.78609	5.62693	6.15148	6.67075	5.4198	6.05375	6.56615	6.58372
hsa-miR-1299	7.95555	3.90612	5.00698	2.32688	3.72724	2.17849	7.56011	7.41491	-0.524388	5.09657	0.396708	2.95656	2.48478	0.520682	6.56136	7.06646	4.06491	1.47902	3.37879	6.34467	0.667655	4.06491	7.33944	4.64698	0.468051	3.76419	1.47145	4.21353	3.00493	1.52349	0.59035	3.5591	6.99571	5.79687	3.92932	6.68665	5.46117	3.48975
hsa-miR-1910-3p	1.99404	2.94698	2.48889	1.23346	1.15427	1.92356	1.56877	2.96821	0.229717	1.69158	1.15081	1.15081	1.67812	1.79858	1.34592	1.64499	2.4077	2.72244	2.39923	3.62054	0.410207	0.368497	1.26328	1.28559	1.20617	1.87988	1.97139	1.8266	1.27124	2.43895	1.65471	3.44972	1.63687	0.974797	0.974797	0.579545	2.25748	1.26324
hsa-miR-2113	0.817053	1.61461	0.00324255	3.70193	3.35071	2.09401	2.09912	2.93641	0.00324255	2.14594	0.00324255	2.43789	0.718241	2.10005	1.85157	2.18815	2.55331	2.12391	2.69499	-0.0830514	0.7474	3.20894	1.23037	1.68013	-0.0567356	2.56468	1.79979	4.02061	3.07902	0.595203	0.918689	0.568887	0.715859	1.79979	1.04257	2.22842	1.62848	0.963624
hsa-miR-3130-5p	2.2478	3.2411	2.9695	1.79286	2.22734	3.5029	3.92337	0.0756219	-0.123982	3.78362	1.83636	2.31066	4.03405	3.82223	2.8065	3.74264	3.08722	0.0254125	3.32021	3.3564	0.146069	4.32264	0.99914	3.79849	-0.0535349	0.309096	3.19784	2.86255	0.5087	4.02842	0.71153	3.24851	3.80089	3.70822	0.309096	3.76027	4.61961	0.756465
hsa-miR-3174	1.64906	0.27277	0.338559	2.50173	1.26312	1.20255	2.61558	0.538164	0.338559	2.48126	3.26119	2.7732	1.05356	3.17496	1.12453	1.4236	0.959692	1.00018	2.38543	2.39781	1.12453	1.73216	0.120791	2.30013	0.984783	0.969914	1.08735	0.897417	2.09856	2.13096	1.76726	1.54676	2.48916	1.08735	2.03126	1.89149	0.916036	1.37579
hsa-miR-3929	0.828606	-0.0509947	2.27397	3.3904	2.36611	2.10556	2.77015	2.75329	0.0147947	2.15749	0.93589	1.83775	0.729793	1.18098	2.26206	3.2209	0.993053	2.77026	1.03354	2.97059	0.222177	0.180467	1.64086	1.67488	2.26206	0.225791	1.37775	2.82982	2.65697	2.19037	1.30972	1.54399	0.293816	2.95425	2.82729	0.0942116	2.14263	1.6662
hsa-miR-410-5p	2.17004	1.34954	2.12764	1.06587	1.58285	0.0884431	2.158	1.8707	0.0621273	2.66363	2.02247	1.88508	0.777125	1.01394	1.46505	1.76412	1.74872	1.3407	1.3407	0.6346	2.78279	0.487627	3.07742	1.98204	0.660916	-0.128702	2.62846	1.26722	3.35224	2.29317	2.31287	0.142153	2.15817	1.71165	1.02326	1.8274	-0.0760705	1.3117
hsa-miR-4707-3p	3.39082	1.33759	3.08644	2.41165	-0.221145	2.4291	3.95054	-0.074172	-0.273776	1.86892	2.08261	1.08613	1.78751	3.83161	2.97011	2.43145	1.86094	1.97477	1.85247	0.913373	0.799167	1.4068	0.716523	1.31615	1.03021	0.741507	2.02504	0.741507	0.941111	0.820454	0.741507	3.29496	2.9386	2.02504	2.96896	2.06168	2.37296	1.18888
hsa-miR-490-5p	1.72369	2.59031	2.54894	1.53262	3.65285	1.30963	1.42435	3.37316	-0.38422	3.0213	0.536875	1.43873	0.330778	3.00089	0.950462	2.39122	1.61872	2.56283	2.00377	3.11979	0.950462	2.008	1.43344	1.46745	-0.184857	1.56809	1.98419	2.22816	0.900261	0.779604	0.700656	1.75333	2.27264	1.98419	1.98419	2.78834	3.00734	1.14802
hsa-miR-5189-5p	1.07788	0.619333	3.62428	1.26781	0.316701	1.12806	2.35995	0.463674	0.26407	2.86557	2.62046	0.358411	3.06605	0.976356	3.12421	-0.0241589	2.01504	1.86637	1.37901	0.122814	0.953265	3.13395	2.56564	2.56086	-0.182054	0.0495627	1.3331	0.0495627	1.14317	3.66068	0.0495627	1.49934	3.66068	2.40649	4.07965	1.36974	0.233773	0.496931
hsa-miR-891a-5p	2.33327	3.45856	2.22067	0.0295167	1.96526	2.97935	2.23851	0.161096	-0.0385086	2.56299	2.6729	0.882587	0.676489	0.0711429	2.258	1.4529	0.15009	2.7662	1.9532	2.12999	1.76146	2.52187	1.6368	1.67082	2.06693	3.14251	1.43511	0.495917	3.34838	1.89453	0.55401	3.18514	2.83693	0.35118	0.151576	2.88465	1.2638	0.598945
hsa|chr11:93730516..93730576:-	2.64383	2.58417	2.67939	2.29809	2.94176	3.24581	2.42268	2.6054	-0.133095	2.4684	4.31102	2.30155	0.581903	2.05078	3.84372	2.88369	3.59514	3.71295	3.02683	0.420959	2.80568	0.273987	2.61945	3.22079	0.116092	3.77307	3.55687	1.67608	2.1359	3.7597	0.148582	2.14906	3.86985	0.348186	3.35096	3.13143	2.45526	0.595951
hsa|chr16:81533905..81533966:+	1.4031	0.944551	0.589288	3.02047	0.641919	2.28313	1.92834	1.82407	0.589288	2.05115	2.04569	1.51038	2.03769	2.46454	1.39553	0.151612	2.09727	0.717104	1.55226	1.88912	2.47995	1.3489	1.6594	1.89896	1.6091	1.25368	1.66979	1.47986	0.585855	2.1292	2.0177	1.83603	2.58335	1.66979	0.912566	1.27454	1.49848	1.95824
hsa|chr17:81822802..81822858:-	1.84254	2.27379	2.54465	2.24139	2.72856	2.42607	2.63399	1.88679	0.0782168	2.67972	2.78963	2.25756	2.52564	1.542	2.81406	2.89706	0.924507	2.70172	1.51509	0.258894	4.24748	2.72163	3.37955	2.02208	1.66073	2.41025	1.38287	1.19294	2.08666	3.26535	1.31485	2.65279	2.78469	1.38287	2.98627	2.83241	2.94525	1.67132
hsa-miR-187-3p	3.03153	1.72192	2.92304	2.0274	1.63128	1.40566	4.56164	1.91912	0.110553	0.623711	2.46694	1.93351	1.55896	1.54149	3.68934	1.81746	1.80207	0.462025	2.77929	3.33109	2.5717	2.57594	0.514657	1.45807	1.37865	0.804054	3.99384	3.1423	2.6373	0.973519	1.2694	2.1914	2.3233	2.2709	0.164264	2.81383	0.750176	2.58098
hsa-miR-1304-3p	1.08311	0.203507	2.95473	0.337322	0.321929	7.37134	0.321929	0.468901	0.269297	0.782455	0.269297	0.363638	0.984295	1.22215	2.77743	3.48097	0.669515	1.5489	0.669515	0.842803	0.73754	0.69583	0.669515	0.669515	0.537936	-0.544075	6.84299	-0.331313	-0.476049	0.212633	-0.27322	-0.623022	7.79944	1.29627	-0.149338	0.644524	0.436574	0.896331
hsa-miR-23c	2.05623	1.17663	1.24242	2.24616	2.16697	1.26873	1.29505	1.44202	1.24242	1.75557	1.24242	1.33676	1.95741	1.17877	2.89706	1.97851	1.00978	-0.330259	2.27815	2.32387	1.77942	1.33374	1.20909	1.90171	1.29749	1.10195	0.581908	2.18892	1.59312	1.62552	1.48699	1.29885	2.45592	2.36857	-0.175314	2.14136	1.86459	1.89638
