# Supplementary material for: Variation of microRNA expression in the human placenta driven by population identity and sex of the newborn
Source: BMC Genomics. 2021 Apr 20;22:286. doi: 10.1186/s12864-021-07542-0 (PMC8059241; doi:10.1186/s12864-021-07542-0)
Supplement: Supplementary file 8 — Additional file 8: Table S5. List of miRNAs on the cluster of C1-C6, SON, and C19MC. [file 12864_2021_7542_MOESM8_ESM.xlsx]

## Sheet: C1
Table S5. miRNA list in each group
hsa-miR-125a-5p
hsa-miR-1323
hsa-miR-196a-3p
hsa-miR-2116-5p
hsa-miR-3664-3p
hsa-miR-374b-3p
hsa-miR-4640-3p
hsa-miR-498-3p
hsa-miR-518a-3p
hsa-miR-518d-3p
hsa-miR-518e-3p
hsa-miR-519b-3p
hsa-miR-519d-5p
hsa-miR-520a-5p
hsa-miR-520b-3p
hsa-miR-520c-3p
hsa-miR-520g-3p
hsa-miR-520g-5p
hsa-miR-520h
hsa-miR-524-5p
hsa-miR-548b-5p
hsa-miR-5588-5p
hsa-miR-5699-5p
hsa-miR-5701
hsa-miR-576-3p
hsa-miR-629-3p
hsa-miR-1304-3p
hsa-miR-23c
hsa|chr1:176570671..176570752:+
hsa|chr10:126387726..126387782:-
hsa|chr17:59274103..59274167:+
hsa|chr17:59274104..59274165:-
C1-C6: Cluster of population differentially-expressed miRNAs
F>M: female-newborn-associated miRNAs
F<M: male-newborn-associated miRNAs
C19MC: imprinted miRNAs located in the C19MC cluster

## Sheet: C2
hsa-miR-1180-3p
hsa-miR-1268b
hsa-miR-1307-5p
hsa-miR-186-5p
hsa-miR-1910-5p
hsa-miR-222-3p
hsa-miR-23b-5p
hsa-miR-24-2-5p
hsa-miR-27b-5p
hsa-miR-301a-3p
hsa-miR-30d-3p
hsa-miR-30d-5p
hsa-miR-423-3p
hsa-miR-424-3p
hsa-miR-4286
hsa-miR-4728-3p
hsa-miR-488-3p
hsa-miR-504-5p
hsa-miR-584-5p
hsa-miR-615-3p
hsa-miR-6503-3p
hsa-miR-6881-3p
hsa-miR-744-5p
hsa-miR-9898
hsa|chr14:102907291..102907350:+
hsa|chr21:33551827..33551891:+

## Sheet: C3
hsa-miR-130a-3p
hsa-miR-136-5p
hsa-miR-146b-5p
hsa-miR-299-5p
hsa-miR-30a-5p
hsa-miR-376b-3p
hsa-miR-376c-3p
hsa-miR-381-5p
hsa-miR-511-3p
hsa-miR-770-5p

## Sheet: C4
hsa-miR-130b-3p
hsa-miR-130b-5p
hsa-miR-3117-3p
hsa-miR-323b-3p
hsa-miR-34b-5p
hsa-miR-34c-5p
hsa-miR-941
hsa-miR-3130-5p
hsa|chr15:70466771..70466834:-
hsa|chr15:70466772..70466836:+

## Sheet: C5
hsa-miR-181b-5p
hsa-miR-223-5p
hsa-miR-29b-1-5p
hsa-miR-3188
hsa-miR-378c
hsa-miR-3925-5p
hsa-miR-449c-5p
hsa-miR-6772-3p

## Sheet: C6
hsa-miR-11401
hsa-miR-137-3p
hsa-miR-3660
hsa-miR-653-5p
hsa|chr11:119094631..119094713:-
hsa|chr17:39297420..39297477:+
hsa|chr18:58415723..58415779:+

## Sheet: F>M
hsa-miR-10a-5p
hsa-miR-1284
hsa-miR-139-5p
hsa-miR-28-3p
hsa-miR-361-3p
hsa-miR-361-5p
hsa-miR-376b-5p
hsa-miR-376c-5p
hsa-miR-377-5p
hsa-miR-381-3p
hsa-miR-382-5p
hsa-miR-409-3p
hsa-miR-411-3p
hsa-miR-485-3p
hsa-miR-545-3p
hsa-miR-615-5p
hsa-miR-654-3p
hsa-miR-95-3p

## Sheet: F<M
has-let-7g-3p
hsa-miR-181b-2-3p
hsa-miR-185-3p
hsa-miR-194-5p
hsa-miR-3158-3p
hsa-miR-3615
hsa-miR-371a-5p
hsa-miR-372-3p
hsa-miR-424-3p
hsa-miR-4662a-5p
hsa-miR-520b-3p
hsa-miR-520c-3p
hsa-miR-625-5p
hsa|chr19:53671960..53672055:+

## Sheet: C19MC
hsa-miR-1283
hsa-miR-1323
hsa-miR-498-3p
hsa-miR-498-5p
hsa-miR-512-3p
hsa-miR-512-5p
hsa-miR-515-3p
hsa-miR-515-5p
hsa-miR-516a-3p
hsa-miR-516a-5p
hsa-miR-516b-3p
hsa-miR-516b-5p
hsa-miR-517-5p
hsa-miR-517a-3p
hsa-miR-517b-3p
hsa-miR-517c-3p
hsa-miR-518a-3p
hsa-miR-518a-5p
hsa-miR-518b
hsa-miR-518c-3p
hsa-miR-518c-5p
hsa-miR-518d-3p
hsa-miR-518d-5p
hsa-miR-518e-3p
hsa-miR-518e-5p
hsa-miR-518f-3p
hsa-miR-518f-5p
hsa-miR-519a-3p
hsa-miR-519a-5p
hsa-miR-519b-3p
hsa-miR-519b-5p
hsa-miR-519c-3p
hsa-miR-519c-5p
hsa-miR-519d-3p
hsa-miR-519d-5p
hsa-miR-519e-3p
hsa-miR-519e-5p
hsa-miR-520a-3p
hsa-miR-520a-5p
hsa-miR-520b-3p
hsa-miR-520b-5p
hsa-miR-520c-3p
hsa-miR-520c-5p
hsa-miR-520d-3p
hsa-miR-520d-5p
hsa-miR-520e-3p
hsa-miR-520e-5p
hsa-miR-520f-3p
hsa-miR-520f-5p
hsa-miR-520g-3p
hsa-miR-520g-5p
hsa-miR-520h
hsa-miR-521
hsa-miR-522-3p
hsa-miR-522-5p
hsa-miR-523-3p
hsa-miR-523-5p
hsa-miR-524-3p
hsa-miR-524-5p
hsa-miR-525-3p
hsa-miR-525-5p
hsa-miR-526a-3p
hsa-miR-526a-5p
hsa-miR-526b-3p
hsa-miR-526b-5p
hsa-miR-527
