# Supplementary material for: Variation of microRNA expression in the human placenta driven by population identity and sex of the newborn
Source: BMC Genomics. 2021 Apr 20;22:286. doi: 10.1186/s12864-021-07542-0 (PMC8059241; doi:10.1186/s12864-021-07542-0)
Supplement: Supplementary file 10 — Additional file 10: Table S6. miRNA associated disease and functions from TAM2.0. [file 12864_2021_7542_MOESM10_ESM.xlsx]

## Sheet: Sheet1
Table S6. miRNA associated disease and function from TAM2.0 (http://www.lirmed.com/tam2/)
Category: Options provided by the TAM tool	Term: miRNA family, miRNA cluster, miRNA function, miRNA associated disease, and miRNA tissue specificity	Count:number of input miRNAs matched this category	Percent:percentage of matched miRNAs	Fold:fold of the overpresentation or underrepresentation
Category	Term	Count	Percent	Fold	P.value	Bonferroni	FDR	miRNA	type
Disease	Cardiomyopathy, Dilated	2	0.666667	17.1944	0.00423	0.4437	0.654	hsa-mir-196a-2,hsa-mir-196a-1	C1
Disease	Cervical Dysplasia	2	0.4	10.3167	0.0134	1	0.9235	hsa-mir-196a-1,hsa-mir-196a-2	C1
Disease	Huntington Disease	2	0.4	10.3167	0.0134	1	0.9235	hsa-mir-196a-1,hsa-mir-196a-2	C1
Disease	Renal Fibrosis	2	0.222222	5.73148	0.0439	1	1	hsa-mir-196a-1,hsa-mir-196a-2	C1
Disease	Scleroderma, Localized	2	0.666667	17.1944	0.00423	0.4437	0.654	hsa-mir-196a-2,hsa-mir-196a-1	C1
Disease	Congenital Heart Diseases	4	0.2	5.15833	0.00557	0.5849	0.4926	hsa-mir-518a-1,hsa-mir-518a-2,hsa-mir-518e,hsa-mir-196a-2	C1
Disease	Down Syndrome	3	0.272727	7.03409	0.0069	0.7248	0.5341	hsa-mir-518a-1,hsa-mir-518a-2,hsa-mir-518e	C1
Cluster	hsa-mir-512-1 cluster	14	0.28	7.22167	8.63e-11	9.06e-09	5.34e-08	hsa-mir-1323,hsa-mir-498,hsa-mir-520a,hsa-mir-519b,hsa-mir-520b,hsa-mir-520c,hsa-mir-524,hsa-mir-519d,hsa-mir-520g,hsa-mir-518e,hsa-mir-518a-1,hsa-mir-518d,hsa-mir-518a-2,hsa-mir-520h	C1
Family	mir-196 family	2	0.666667	17.1944	0.00423	0.4437	0.654	hsa-mir-196a-1,hsa-mir-196a-2	C1
Family	mir-515 family	12	0.285714	7.36905	2.87e-09	3.01e-07	8.87e-07	hsa-mir-518a-1,hsa-mir-518a-2,hsa-mir-518d,hsa-mir-518e,hsa-mir-519b,hsa-mir-519d,hsa-mir-520a,hsa-mir-520b,hsa-mir-520c,hsa-mir-520g,hsa-mir-520h,hsa-mir-524	C1
Family	mir-5701 family	2	1	25.7917	0.00144	0.1515	0.2977	hsa-mir-5701-1,hsa-mir-5701-2	C1
Function	Carbohydrate Metabolism	2	0.25	10.3167	0.0141	1	0.6724	hsa-mir-186,hsa-mir-27b	C2
Function	Bone Regeneration	4	0.133333	5.50222	0.00423	0.7615	0.3273	hsa-mir-222,hsa-mir-24-2,hsa-mir-23b,hsa-mir-424	C2
Function	Cardiomyocyte Differentiation	2	0.666667	27.5111	0.00162	0.2923	0.5025	hsa-mir-424,hsa-mir-222	C2
Function	Cardiomyocyte Migration	2	1	41.2667	0.000549	0.0988	0.3398	hsa-mir-424,hsa-mir-222	C2
Function	Cardiomyocyte Proliferation	2	0.5	20.6333	0.0032	0.5763	0.3964	hsa-mir-424,hsa-mir-222	C2
Function	Cell Motility	3	0.15	6.19	0.0103	1	0.5293	hsa-mir-584,hsa-mir-488,hsa-mir-222	C2
Function	Inflammation	6	0.0576923	2.38077	0.0268	1	0.8722	hsa-mir-584,hsa-mir-222,hsa-mir-424,hsa-mir-27b,hsa-mir-744,hsa-mir-24-2	C2
Function	Muscle Development	2	0.133333	5.50222	0.048	1	0.6908	hsa-mir-222,hsa-mir-24-2	C2
Function	Neuron Apoptosis	3	0.25	10.3167	0.00223	0.4011	0.3449	hsa-mir-24-2,hsa-mir-27b,hsa-mir-23b	C2
Function	Cholesterol Esterification	1	0.5	20.6333	0.0479	1	1	hsa-mir-27b	C2
Function	Cholesterol Hydrolysis	1	0.5	20.6333	0.0479	1	1	hsa-mir-27b	C2
Function	Cholesterol Influx	1	0.5	20.6333	0.0479	1	1	hsa-mir-27b	C2
Function	Cytokine Secretion	1	0.5	20.6333	0.0479	1	1	hsa-mir-301a	C2
Function	Dentinogenesis	1	0.5	20.6333	0.0479	1	1	hsa-mir-424	C2
Disease	Focal Segmental Glomerulosclerosis	2	0.153846	6.34872	0.0367	1	1	hsa-mir-186,hsa-mir-30d	C2
Disease	Heart Failure	7	0.0648148	2.67469	0.00777	1	0.4372	hsa-mir-186,hsa-mir-30d,hsa-mir-23b,hsa-mir-222,hsa-mir-424,hsa-mir-423,hsa-mir-24-2	C2
Disease	Inflammatory Bowel Diseases	3	0.12	4.952	0.0192	1	0.8501	hsa-mir-186,hsa-mir-301a,hsa-mir-424	C2
Disease	Autoimmune Diseases [unspecific]	4	0.117647	4.8549	0.00675	1	0.4643	hsa-mir-584,hsa-mir-301a,hsa-mir-222,hsa-mir-23b	C2
Disease	Cardiomyopathy, Hypertrophic	4	0.0816327	3.36871	0.0247	1	0.9558	hsa-mir-30d,hsa-mir-222,hsa-mir-23b,hsa-mir-27b	C2
Disease	Pulmonary Sarcoidosis	2	0.181818	7.50303	0.0266	1	0.9145	hsa-mir-222,hsa-mir-27b	C2
Disease	Sciatic Nerve Injury	1	0.5	20.6333	0.0479	1	1	hsa-mir-222	C2
Disease	Cryptosporidium infection	2	0.5	20.6333	0.0032	0.5763	0.3964	hsa-mir-23b,hsa-mir-27b	C2
Disease	Hypertension	3	0.0857143	3.53714	0.0472	1	1	hsa-mir-584,hsa-mir-24-2,hsa-mir-27b	C2
Disease	Kidney Injury	3	0.107143	4.42143	0.0262	1	0.9539	hsa-mir-30d,hsa-mir-423,hsa-mir-24-2	C2
Disease	Allergy	3	0.166667	6.87778	0.00757	1	0.4683	hsa-mir-301a,hsa-mir-615,hsa-mir-27b	C2
Disease	Asthenozoospermia	1	0.5	20.6333	0.0479	1	1	hsa-mir-27b	C2
Disease	Chronic Alcohol-Induced Alveolar Macrophage Dysfunction	1	0.5	20.6333	0.0479	1	1	hsa-mir-301a	C2
Disease	Fragile X Syndrome	1	0.5	20.6333	0.0479	1	1	hsa-mir-424	C2
Disease	In Vitro Fertilization Failure	1	0.5	20.6333	0.0479	1	1	hsa-mir-424	C2
Disease	Chikungunya Virus Infection	1	0.5	20.6333	0.0479	1	1	hsa-mir-744	C2
Transcription Factor	FOSL1	1	0.5	20.6333	0.0479	1	1	hsa-mir-222	C2
Transcription Factor	P27	1	0.5	20.6333	0.0479	1	1	hsa-mir-222	C2
Transcription Factor	ESR2	2	0.666667	27.5111	0.00162	0.2923	0.5025	hsa-mir-27b,hsa-mir-23b	C2
Cluster	hsa-mir-222 cluster	1	0.5	20.6333	0.0479	1	1	hsa-mir-222	C2
Cluster	hsa-mir-6081 cluster	2	0.5	20.6333	0.0032	0.5763	0.3964	hsa-mir-23b,hsa-mir-27b	C2
Cluster	hsa-mir-301a cluster	1	0.5	20.6333	0.0479	1	1	hsa-mir-301a	C2
Cluster	hsa-mir-30d cluster	1	0.5	20.6333	0.0479	1	1	hsa-mir-30d	C2
Cluster	hsa-mir-423 cluster	1	1	41.2667	0.0242	1	1	hsa-mir-423	C2
Cluster	hsa-mir-196a-2 cluster	1	0.5	20.6333	0.0479	1	1	hsa-mir-615	C2
Family	mir-221 family	1	0.5	20.6333	0.0479	1	1	hsa-mir-222	C2
Family	mir-23 family	1	0.5	20.6333	0.0479	1	1	hsa-mir-23b	C2
Family	mir-24 family	1	0.5	20.6333	0.0479	1	1	hsa-mir-24-2	C2
Family	mir-27 family	1	0.5	20.6333	0.0479	1	1	hsa-mir-27b	C2
Function	Nephrotoxicity	2	0.117647	7.28235	0.0281	1	1	hsa-mir-30a,hsa-mir-130a	C3
Function	Innate Immunity	3	0.075	4.6425	0.0219	1	1	hsa-mir-136,hsa-mir-30a,hsa-mir-146b	C3
Function	Keratinocyte Proliferation(26402295;26402295;25654102)	1	0.5	30.95	0.0321	1	1	hsa-mir-136	C3
Function	Peritoneal Cavity Homeostasis(26495316)	3	0.130435	8.07391	0.00455	0.5638	0.9382	hsa-mir-136,hsa-mir-30a,hsa-mir-146b	C3
Function	Skeletal Muscle Cell Differentiation	2	0.0952381	5.89524	0.0419	1	1	hsa-mir-136,hsa-mir-30a	C3
Disease	Alcoholic Hepatitis	2	0.2	12.38	0.00988	1	1	hsa-mir-30a,hsa-mir-130a	C3
Disease	Chronic Alcohol-Induced Alveolar Macrophage Dysfunction	1	0.5	30.95	0.0321	1	1	hsa-mir-130a	C3
Disease	Epilepsy	2	0.0869565	5.38261	0.0496	1	1	hsa-mir-30a,hsa-mir-130a	C3
Disease	Fatty Liver [unspecific]	1	0.333333	20.6333	0.0478	1	1	hsa-mir-130a	C3
Disease	Liver Failure	1	0.333333	20.6333	0.0478	1	1	hsa-mir-130a	C3
Disease	Maternal Obesity During Childbirth	2	0.153846	9.52308	0.0167	1	1	hsa-mir-30a,hsa-mir-130a	C3
Disease	Narcolepsy	1	0.5	30.95	0.0321	1	1	hsa-mir-130a	C3
Disease	Peritoneal Dialysis Failure	3	0.103448	6.40345	0.0089	1	1	hsa-mir-136,hsa-mir-30a,hsa-mir-146b	C3
Disease	Gastrojejunal Ulcer	1	0.5	30.95	0.0321	1	1	hsa-mir-146b	C3
Disease	Mycobacterium Tuberculosis Infection	2	0.166667	10.3167	0.0142	1	1	hsa-mir-30a,hsa-mir-146b	C3
Disease	Neuropsychiatric Disorders [unspecific]	2	0.125	7.7375	0.025	1	1	hsa-mir-146b,hsa-mir-511	C3
Disease	Influenza	2	0.0952381	5.89524	0.0419	1	1	hsa-mir-30a,hsa-mir-376c	C3
Disease	Combined Pituitary Hormone Deficiency	1	1	61.9	0.0162	1	1	hsa-mir-511	C3
Family	mir-146 family	1	0.5	30.95	0.0321	1	1	hsa-mir-146b	C3
Family	mir-368 family	2	0.5	30.95	0.00139	0.172	0.8587	hsa-mir-376b,hsa-mir-376c	C3
Cluster	hsa-mir-2392 cluster	2	0.2	12.38	0.00988	1	1	hsa-mir-770,hsa-mir-136	C3
Cluster	hsa-mir-379 cluster	4	0.102564	6.34872	0.00216	0.2674	0.6675	hsa-mir-299,hsa-mir-376c,hsa-mir-376b,hsa-mir-381	C3
Cluster	hsa-mir-30a cluster	1	0.5	30.95	0.0321	1	1	hsa-mir-30a	C3
Transcription Factor	BRCA1	1	0.5	30.95	0.0321	1	1	hsa-mir-146b	C3
Transcription Factor	ESR2	1	0.333333	20.6333	0.0478	1	1	hsa-mir-30a	C3
Function	Actin Filament Network Formation	2	0.666667	37.5152	0.000854	0.0718	0.0881	hsa-mir-34b,hsa-mir-34c	C4
Function	Cardiotoxicity	2	0.125	7.03409	0.0301	1	1	hsa-mir-34c,hsa-mir-34b	C4
Function	DNA Damage Response	2	0.125	7.03409	0.0301	1	1	hsa-mir-34b,hsa-mir-34c	C4
Function	Multiciliated Cell Differentiation	1	0.5	28.1364	0.0353	1	1	hsa-mir-34b	C4
Function	Podocyte Differentiation	1	0.5	28.1364	0.0353	1	1	hsa-mir-34c	C4
Disease	Lung Fibrosis	3	0.136364	7.67355	0.00536	0.45	0.4145	hsa-mir-34b,hsa-mir-130b,hsa-mir-34c	C4
Disease	Depression Disorder	2	0.111111	6.25253	0.0376	1	1	hsa-mir-34b,hsa-mir-34c	C4
Disease	Focal Segmental Glomerulosclerosis	2	0.153846	8.65734	0.0201	1	0.9591	hsa-mir-34b,hsa-mir-34c	C4
Disease	Hepatitis [unspecific]	2	0.181818	10.2314	0.0145	1	0.815	hsa-mir-34b,hsa-mir-34c	C4
Disease	Hirschsprung Disease	2	0.111111	6.25253	0.0376	1	1	hsa-mir-34b,hsa-mir-34c	C4
Disease	Idiopathic Pulmonary Fibrosis	2	0.133333	7.50303	0.0266	1	1	hsa-mir-34b,hsa-mir-34c	C4
Disease	Male Infertility	2	0.166667	9.37879	0.0172	1	0.8878	hsa-mir-34c,hsa-mir-34b	C4
Disease	Neurodegenerative Diseases [unspecific]	2	0.133333	7.50303	0.0266	1	1	hsa-mir-34b,hsa-mir-34c	C4
Disease	Osteoporosis	2	0.222222	12.5051	0.00967	0.8121	0.6649	hsa-mir-34b,hsa-mir-34c	C4
Disease	Respiratory Syncytial Virus Pneumonia	2	0.111111	6.25253	0.0376	1	1	hsa-mir-34c,hsa-mir-34b	C4
Disease	Systemic Sclerosis	2	0.222222	12.5051	0.00967	0.8121	0.6649	hsa-mir-34b,hsa-mir-34c	C4
Transcription Factor	SNAI1	1	0.5	28.1364	0.0353	1	1	hsa-mir-34b	C4
Transcription Factor	TP53	2	0.1	5.62727	0.0458	1	1	hsa-mir-34c,hsa-mir-34b	C4
Cluster	hsa-mir-301b cluster	1	0.5	28.1364	0.0353	1	1	hsa-mir-130b	C4
Cluster	hsa-mir-34b cluster	2	1	56.2727	0.000288	0.0242	0.0593	hsa-mir-34b,hsa-mir-34c	C4
Cluster	hsa-mir-941-1 cluster	5	1	56.2727	6.2e-10	5.21e-08	3.84e-07	hsa-mir-941-1,hsa-mir-941-2,hsa-mir-941-3,hsa-mir-941-4,hsa-mir-941-5	C4
Cluster	hsa-mir-3130-1 cluster	2	1	56.2727	0.000288	0.0242	0.0593	hsa-mir-3130-1,hsa-mir-3130-2	C4
Family	mir-34 family	2	0.666667	37.5152	0.000854	0.0718	0.0881	hsa-mir-34b,hsa-mir-34c	C4
Family	mir-941 family	5	1	56.2727	6.2e-10	5.21e-08	3.84e-07	hsa-mir-941-1,hsa-mir-941-2,hsa-mir-941-3,hsa-mir-941-4,hsa-mir-941-5	C4
Family	mir-3130 family	2	1	56.2727	0.000288	0.0242	0.0593	hsa-mir-3130-1,hsa-mir-3130-2	C4
Function	Aging	3	0.05	4.42143	0.0229	1	0.3933	hsa-mir-181b-2,hsa-mir-223,hsa-mir-181b-1	C5
Function	Cell Death	3	0.0416667	3.68452	0.0375	1	0.504	hsa-mir-29b-1,hsa-mir-181b-2,hsa-mir-181b-1	C5
Function	Chondrocyte Development	2	0.142857	12.6327	0.00936	1	0.2634	hsa-mir-181b-1,hsa-mir-181b-2	C5
Function	Immune System(Xiao Cell2010)	3	0.142857	12.6327	0.00108	0.1614	0.0958	hsa-mir-223,hsa-mir-181b-1,hsa-mir-181b-2	C5
Function	Inflammation	4	0.0384615	3.4011	0.0175	1	0.434	hsa-mir-181b-1,hsa-mir-449c,hsa-mir-181b-2,hsa-mir-223	C5
Function	Innate Immunity	4	0.1	8.84286	0.000457	0.0681	0.0708	hsa-mir-29b-1,hsa-mir-181b-2,hsa-mir-223,hsa-mir-181b-1	C5
Function	Insulin Resistance	4	0.285714	25.2653	5.56e-06	0.000828	0.00344	hsa-mir-223,hsa-mir-181b-1,hsa-mir-378c,hsa-mir-181b-2	C5
Function	Osteoclast Differentiation	2	0.2	17.6857	0.00473	0.7049	0.1952	hsa-mir-181b-1,hsa-mir-181b-2	C5
Function	Pluripotent Stem Cells Reprogramming	3	0.272727	24.1169	0.000141	0.021	0.0291	hsa-mir-29b-1,hsa-mir-181b-1,hsa-mir-181b-2	C5
Function	Regulation of Akt Pathway	2	0.0769231	6.8022	0.0313	1	0.4727	hsa-mir-181b-2,hsa-mir-181b-1	C5
Function	Vascular Inflammation	2	0.153846	13.6044	0.00807	1	0.2628	hsa-mir-181b-1,hsa-mir-181b-2	C5
Function	Vascular Smooth Muscle Cell Differentiation	2	0.222222	19.6508	0.00381	0.567	0.1812	hsa-mir-181b-1,hsa-mir-181b-2	C5
Function	Endothelial Cell Apoptosis	1	0.5	44.2143	0.0225	1	0.516	hsa-mir-223	C5
Function	Collagen Formation	1	0.5	44.2143	0.0225	1	0.516	hsa-mir-29b-1	C5
Function	Cytoskeleton Remodeling	1	0.333333	29.4762	0.0336	1	0.4952	hsa-mir-378c	C5
Function	Multiciliated Cell Differentiation	1	0.5	44.2143	0.0225	1	0.516	hsa-mir-449c	C5
Disease	Adenovirus Infection	3	0.0967742	8.5576	0.00348	0.5188	0.1959	hsa-mir-181b-2,hsa-mir-181b-1,hsa-mir-378c	C5
Disease	Aortic Aneurysm, Abdominal	3	0.157895	13.9624	0.000797	0.1187	0.0822	hsa-mir-29b-1,hsa-mir-181b-1,hsa-mir-181b-2	C5
Disease	Atherosclerosis	5	0.0588235	5.20168	0.000735	0.1095	0.091	hsa-mir-29b-1,hsa-mir-181b-1,hsa-mir-181b-2,hsa-mir-223,hsa-mir-378c	C5
Disease	Autism Spectrum Disorder	2	0.0833333	7.36905	0.0269	1	0.4379	hsa-mir-181b-2,hsa-mir-181b-1	C5
Disease	Chronic Hepatitis B	3	0.12	10.6114	0.00184	0.2736	0.1263	hsa-mir-29b-1,hsa-mir-181b-2,hsa-mir-181b-1	C5
Disease	Diabetes Mellitus, Type 2	4	0.0327869	2.8993	0.0309	1	0.478	hsa-mir-29b-1,hsa-mir-181b-1,hsa-mir-181b-2,hsa-mir-223	C5
Disease	Hepatitis B Virus Infection	3	0.05	4.42143	0.0229	1	0.3933	hsa-mir-29b-1,hsa-mir-181b-2,hsa-mir-181b-1	C5
Disease	Keloid	2	0.153846	13.6044	0.00807	1	0.2628	hsa-mir-181b-1,hsa-mir-181b-2	C5
Disease	Mycosis Fungoides	3	0.6	53.0571	8.81e-06	0.00131	0.00273	hsa-mir-181b-1,hsa-mir-223,hsa-mir-181b-2	C5
Disease	Oral Leukoplakia	2	0.2	17.6857	0.00473	0.7049	0.1952	hsa-mir-181b-1,hsa-mir-181b-2	C5
Disease	Psoriasis	3	0.0967742	8.5576	0.00348	0.5188	0.1959	hsa-mir-181b-2,hsa-mir-223,hsa-mir-181b-1	C5
Disease	Rhinosinusitis	2	0.222222	19.6508	0.00381	0.567	0.1812	hsa-mir-181b-1,hsa-mir-181b-2	C5
Disease	Schizophrenia	3	0.0588235	5.20168	0.0146	1	0.3923	hsa-mir-29b-1,hsa-mir-181b-2,hsa-mir-181b-1	C5
Disease	Systemic Lupus Erythematosus	3	0.0566038	5.00539	0.0162	1	0.4186	hsa-mir-181b-2,hsa-mir-223,hsa-mir-181b-1	C5
Disease	Wound Inflammation	2	0.25	22.1071	0.00298	0.4434	0.1842	hsa-mir-181b-1,hsa-mir-181b-2	C5
Disease	Dengue Virus Infection	2	0.166667	14.7381	0.00686	1	0.236	hsa-mir-223,hsa-mir-378c	C5
Disease	Knee Osteoarthritis	1	0.25	22.1071	0.0446	1	0.5749	hsa-mir-223	C5
Disease	Liver Failure	1	0.333333	29.4762	0.0336	1	0.4952	hsa-mir-223	C5
Disease	Marek Disease	1	0.25	22.1071	0.0446	1	0.5749	hsa-mir-223	C5
Disease	Preterm Labor	1	0.5	44.2143	0.0225	1	0.516	hsa-mir-223	C5
Disease	Pulmonary Hypertension	2	0.0645161	5.70507	0.0436	1	0.574	hsa-mir-29b-1,hsa-mir-223	C5
Disease	Tuberculosis	2	0.153846	13.6044	0.00807	1	0.2628	hsa-mir-223,hsa-mir-29b-1	C5
Disease	Cardiometabolic Disorders	1	0.25	22.1071	0.0446	1	0.5749	hsa-mir-29b-1	C5
Disease	Wounds and Injuries [unspecific]	1	0.25	22.1071	0.0446	1	0.5749	hsa-mir-29b-1	C5
Transcription Factor	TGFB1	2	0.1	8.84286	0.0189	1	0.4503	hsa-mir-181b-2,hsa-mir-181b-1	C5
Transcription Factor	TCF4	1	0.333333	29.4762	0.0336	1	0.4952	hsa-mir-181b-2	C5
Transcription Factor	CEBPA	2	0.181818	16.0779	0.00575	0.8568	0.2094	hsa-mir-223,hsa-mir-29b-1	C5
Transcription Factor	E2F1	2	0.0833333	7.36905	0.0269	1	0.4379	hsa-mir-449c,hsa-mir-223	C5
Transcription Factor	AP-1	1	0.25	22.1071	0.0446	1	0.5749	hsa-mir-29b-1	C5
Transcription Factor	MYOD1	1	0.333333	29.4762	0.0336	1	0.4952	hsa-mir-378c	C5
Cluster	hsa-mir-181a-1 cluster	1	0.5	44.2143	0.0225	1	0.516	hsa-mir-181b-1	C5
Cluster	hsa-mir-181a-2 cluster	1	0.5	44.2143	0.0225	1	0.516	hsa-mir-181b-2	C5
Cluster	hsa-mir-29b-1 cluster	1	0.5	44.2143	0.0225	1	0.516	hsa-mir-29b-1	C5
Cluster	hsa-mir-449c cluster	1	0.5	44.2143	0.0225	1	0.516	hsa-mir-449c	C5
Family	mir-181 family	2	0.333333	29.4762	0.00161	0.2401	0.1247	hsa-mir-181b-1,hsa-mir-181b-2	C5
Family	mir-29 family	1	0.25	22.1071	0.0446	1	0.5749	hsa-mir-29b-1	C5
Family	mir-449 family	1	0.5	44.2143	0.0225	1	0.516	hsa-mir-449c	C5
Function	Cell Migration	1	0.0909091	28.1364	0.0353	0.7403	1	hsa-mir-137	C6
Function	Dopamine Transporter Dysfunction	1	0.5	154.75	0.00646	0.1356	1	hsa-mir-137	C6
Function	Oxidative Stress	1	0.1	30.95	0.0321	0.6736	1	hsa-mir-137	C6
Function	Response to Hypoxia	1	0.0833333	25.7917	0.0384	0.807	1	hsa-mir-137	C6
Disease	Vascular Injuries	1	0.0833333	25.7917	0.0384	0.807	1	hsa-mir-137	C6
Transcription Factor	MECP2	1	0.5	154.75	0.00646	0.1356	1	hsa-mir-137	C6
Transcription Factor	REST	1	0.2	61.9	0.0161	0.3382	1	hsa-mir-137	C6
Transcription Factor	SOX2	1	0.142857	44.2143	0.0225	0.4727	1	hsa-mir-137	C6
Transcription Factor	YY1	1	0.125	38.6875	0.0257	0.5397	1	hsa-mir-137	C6
Cluster	hsa-mir-137 cluster	1	0.5	154.75	0.00646	0.1356	1	hsa-mir-137	C6
Cluster	hsa-mir-489 cluster	1	0.5	154.75	0.00646	0.1356	1	hsa-mir-653	C6
Tissue Specificity	Brain	1	0.0666667	20.6333	0.0479	1	1	hsa-mir-137	C6
Disease	Cardiomyopathy, Ischemic	3	0.166667	6.44792	0.00914	0.8227	0.7073	hsa-mir-377,hsa-mir-139,hsa-mir-28	F>M
Disease	Graft-Versus-Host Disease	3	0.176471	6.82721	0.00774	0.6966	0.7985	hsa-mir-377,hsa-mir-411,hsa-mir-28	F>M
Disease	Cerebral Cavernous Malformations	2	0.4	15.475	0.00599	0.5394	0.742	hsa-mir-361,hsa-mir-95	F>M
Family	mir-368 family	2	0.5	19.3438	0.00365	0.3286	0.565	hsa-mir-376b,hsa-mir-376c	F>M
Family	mir-154 family	4	0.222222	8.59722	0.000737	0.0663	0.2281	hsa-mir-377,hsa-mir-381,hsa-mir-382,hsa-mir-409	F>M
Family	mir-95 family	2	0.666667	25.7917	0.00185	0.1668	0.3825	hsa-mir-545,hsa-mir-95	F>M
Cluster	hsa-mir-379 cluster	9	0.230769	8.92788	5.09e-08	4.58e-06	3.15e-05	hsa-mir-411,hsa-mir-376c,hsa-mir-654,hsa-mir-376b,hsa-mir-381,hsa-mir-382,hsa-mir-485,hsa-mir-377,hsa-mir-409	F>M
Tissue Specificity	Adrenal	2	0.333333	12.8958	0.00885	0.7969	0.783	hsa-mir-485,hsa-mir-409	F>M
Function	Cell Differentiation	4	0.0816327	3.88697	0.0146	1	0.6015	hsa-mir-185,hsa-mir-194-2,hsa-mir-194-1,hsa-mir-424	F<M
Function	Regulation of ATR Pathway	1	0.5	23.8077	0.0416	1	0.9903	hsa-mir-185	F<M
Function	Cardiomyocyte Migration	1	0.5	23.8077	0.0416	1	0.9903	hsa-mir-424	F<M
Function	Dentinogenesis	1	0.5	23.8077	0.0416	1	0.9903	hsa-mir-424	F<M
Disease	Adenovirus Infection	3	0.0967742	4.60794	0.0231	1	0.6512	hsa-mir-194-2,hsa-mir-194-1,hsa-mir-181b-2	F<M
Disease	Aortic Aneurysm, Abdominal	3	0.157895	7.51822	0.00579	0.625	0.3582	hsa-mir-194-2,hsa-mir-194-1,hsa-mir-181b-2	F<M
Disease	Keloid	2	0.153846	7.32544	0.0279	1	0.7194	hsa-mir-185,hsa-mir-181b-2	F<M
Disease	Psoriasis	4	0.129032	6.14392	0.00269	0.2908	0.2083	hsa-mir-194-2,hsa-mir-194-1,hsa-mir-181b-2,hsa-mir-424	F<M
Disease	Idiopathic Short Stature	1	0.5	23.8077	0.0416	1	0.9903	hsa-mir-185	F<M
Disease	Acute Kidney Injury	2	0.133333	6.34872	0.0367	1	0.9078	hsa-mir-194-2,hsa-mir-194-1	F<M
Disease	Barrett Esophagus	2	0.181818	8.65734	0.0201	1	0.7335	hsa-mir-194-2,hsa-mir-194-1	F<M
Disease	Celiac Disease	2	0.285714	13.6044	0.00807	0.8712	0.454	hsa-mir-194-2,hsa-mir-194-1	F<M
Disease	Endometriosis	3	0.0769231	3.66272	0.0426	1	0.7536	hsa-mir-194-2,hsa-mir-194-1,hsa-mir-424	F<M
Disease	Mandibular Prognathism	2	0.166667	7.9359	0.0239	1	0.6428	hsa-mir-194-2,hsa-mir-194-1	F<M
Disease	Myelodysplastic Syndromes	3	0.136364	6.49301	0.00886	0.9572	0.4572	hsa-mir-194-2,hsa-mir-194-1,hsa-mir-424	F<M
Disease	Necrotizing Enterocolitis	2	0.25	11.9038	0.0106	1	0.5061	hsa-mir-194-2,hsa-mir-194-1	F<M
Disease	Reflux Esophagitis	2	0.4	19.0462	0.00393	0.4249	0.2706	hsa-mir-194-2,hsa-mir-194-1	F<M
Disease	Azoospermia	2	0.222222	10.5812	0.0135	1	0.597	hsa-mir-371a,hsa-mir-372	F<M
Disease	Fragile X Syndrome	1	0.5	23.8077	0.0416	1	0.9903	hsa-mir-424	F<M
Disease	In Vitro Fertilization Failure	1	0.5	23.8077	0.0416	1	0.9903	hsa-mir-424	F<M
Transcription Factor	HNF1A	2	0.5	23.8077	0.00239	0.258	0.2958	hsa-mir-194-1,hsa-mir-194-2	F<M
Transcription Factor	CTNNB1	2	0.5	23.8077	0.00239	0.258	0.2958	hsa-mir-371a,hsa-mir-372	F<M
Transcription Factor	LEF1	2	0.5	23.8077	0.00239	0.258	0.2958	hsa-mir-371a,hsa-mir-372	F<M
Transcription Factor	HIF1A	2	0.181818	8.65734	0.0201	1	0.7335	hsa-mir-424,hsa-mir-372	F<M
Cluster	hsa-mir-181a-2 cluster	1	0.5	23.8077	0.0416	1	0.9903	hsa-mir-181b-2	F<M
Cluster	hsa-mir-194-1 cluster	1	0.5	23.8077	0.0416	1	0.9903	hsa-mir-194-1	F<M
Cluster	hsa-mir-6749 cluster	1	0.5	23.8077	0.0416	1	0.9903	hsa-mir-194-2	F<M
Cluster	hsa-mir-3158-1 cluster	2	1	47.6154	0.000408	0.044	0.2524	hsa-mir-3158-1,hsa-mir-3158-2	F<M
Cluster	hsa-mir-512-1 cluster	4	0.08	3.80923	0.0157	1	0.6055	hsa-mir-520b,hsa-mir-520c,hsa-mir-371a,hsa-mir-372	F<M
Cluster	hsa-mir-4662a cluster	1	1	47.6154	0.021	1	0.65	hsa-mir-4662a	F<M
Family	mir-194 family	2	1	47.6154	0.000408	0.044	0.2524	hsa-mir-194-1,hsa-mir-194-2	F<M
Family	mir-3158 family	2	1	47.6154	0.000408	0.044	0.2524	hsa-mir-3158-1,hsa-mir-3158-2	F<M
Family	mir-290 family	2	0.666667	31.7436	0.00121	0.1306	0.1871	hsa-mir-371a,hsa-mir-372	F<M
Family	mir-4662 family	1	1	47.6154	0.021	1	0.65	hsa-mir-4662a	F<M
Tissue Specificity	Placenta	2	0.181818	8.65734	0.0201	1	0.7335	hsa-mir-371a,hsa-mir-372	F<M
