# Supplementary material for: Variation of microRNA expression in the human placenta driven by population identity and sex of the newborn
Source: BMC Genomics. 2021 Apr 20;22:286. doi: 10.1186/s12864-021-07542-0 (PMC8059241; doi:10.1186/s12864-021-07542-0)
Supplement: Supplementary file 11 — Additional file 11: Table S7. Enriched functions tested on miRNA targets from Metascape. [file 12864_2021_7542_MOESM11_ESM.xlsx]

## Sheet: C1
Table S7. Enriched functions tested on miRNA targets from Metascape.
GroupID	GroupID	Term	Description	LogP	Log(q-value)	InTerm_InList	Genes	Symbols
1_Summary	GO Biological Processes	GO:0001570	vasculogenesis	-4.46956	-0.150458	11/61	1969,5906,7048,9444,10052,23414,23493,25976,57007,57493,161742,1386,2004,3280,4223,5156,5468,5579,6095,7010,7026,7128,7291,22905,23328,23554,51176,54583,64094,116150,1278,6934	EPHA2,RAP1A,TGFBR2,QKI,GJC1,ZFPM2,HEY2,TIPARP,ACKR3,HEG1,SPRED1,ATF2,ELK3,HES1,MEOX2,PDGFRA,PPARG,PRKCB,RORA,TEK,NR2F2,TNFAIP3,TWIST1,EPN2,SASH1,TSPAN12,LEF1,EGLN1,SMOC2,NUS1,COL1A2,TCF7L2
1_Member	GO Biological Processes	GO:0001570	vasculogenesis	-4.46956	-0.150458	11/61	1969,5906,7048,9444,10052,23414,23493,25976,57007,57493,161742	EPHA2,RAP1A,TGFBR2,QKI,GJC1,ZFPM2,HEY2,TIPARP,ACKR3,HEG1,SPRED1
1_Member	GO Biological Processes	GO:0048514	blood vessel morphogenesis	-2.64701	0	30/418	1386,1969,2004,3280,4223,5156,5468,5579,5906,6095,7010,7026,7048,7128,7291,9444,10052,22905,23328,23414,23493,23554,25976,51176,54583,57007,57493,64094,116150,161742	ATF2,EPHA2,ELK3,HES1,MEOX2,PDGFRA,PPARG,PRKCB,RAP1A,RORA,TEK,NR2F2,TGFBR2,TNFAIP3,TWIST1,QKI,GJC1,EPN2,SASH1,ZFPM2,HEY2,TSPAN12,TIPARP,LEF1,EGLN1,ACKR3,HEG1,SMOC2,NUS1,SPRED1
1_Member	GO Biological Processes	GO:0001568	blood vessel development	-2.25639	0	32/483	1278,1386,1969,2004,3280,4223,5156,5468,5579,5906,6095,6934,7010,7026,7048,7128,7291,9444,10052,22905,23328,23414,23493,23554,25976,51176,54583,57007,57493,64094,116150,161742	COL1A2,ATF2,EPHA2,ELK3,HES1,MEOX2,PDGFRA,PPARG,PRKCB,RAP1A,RORA,TCF7L2,TEK,NR2F2,TGFBR2,TNFAIP3,TWIST1,QKI,GJC1,EPN2,SASH1,ZFPM2,HEY2,TSPAN12,TIPARP,LEF1,EGLN1,ACKR3,HEG1,SMOC2,NUS1,SPRED1
2_Summary	GO Biological Processes	GO:1903367	positive regulation of fear response	-3.18253	0	3/5	885,2697,4862,8013,57561,2744,6844	CCK,GJA1,NPAS2,NR4A3,ARRDC3,GLS,VAMP2
2_Member	GO Biological Processes	GO:1903367	positive regulation of fear response	-3.18253	0	3/5	885,2697,4862	CCK,GJA1,NPAS2
2_Member	GO Biological Processes	GO:2000987	positive regulation of behavioral fear response	-3.18253	0	3/5	885,2697,4862	CCK,GJA1,NPAS2
2_Member	GO Biological Processes	GO:1903365	regulation of fear response	-2.89501	0	3/6	885,2697,4862	CCK,GJA1,NPAS2
2_Member	GO Biological Processes	GO:2000822	regulation of behavioral fear response	-2.89501	0	3/6	885,2697,4862	CCK,GJA1,NPAS2
2_Member	GO Biological Processes	GO:0048520	positive regulation of behavior	-2.81751	0	4/13	885,2697,4862,8013	CCK,GJA1,NPAS2,NR4A3
2_Member	GO Biological Processes	GO:0050795	regulation of behavior	-2.21246	0	5/29	885,2697,4862,8013,57561	CCK,GJA1,NPAS2,NR4A3,ARRDC3
2_Member	GO Biological Processes	GO:0014047	glutamate secretion	-2.08602	0	4/20	885,2697,2744,6844	CCK,GJA1,GLS,VAMP2
3_Summary	GO Biological Processes	GO:0045607	regulation of inner ear auditory receptor cell differentiation	-3.18253	0	3/5	3280,23493,54845,5048,6935,115908,4094,6299,7291,8013,10018,10541,51176	HES1,HEY2,ESRP1,PAFAH1B1,ZEB1,CTHRC1,MAF,SALL1,TWIST1,NR4A3,BCL2L11,ANP32B,LEF1
3_Member	GO Biological Processes	GO:0045607	regulation of inner ear auditory receptor cell differentiation	-3.18253	0	3/5	3280,23493,54845	HES1,HEY2,ESRP1
3_Member	GO Biological Processes	GO:0045631	regulation of mechanoreceptor differentiation	-3.18253	0	3/5	3280,23493,54845	HES1,HEY2,ESRP1
3_Member	GO Biological Processes	GO:2000980	regulation of inner ear receptor cell differentiation	-3.18253	0	3/5	3280,23493,54845	HES1,HEY2,ESRP1
3_Member	GO Biological Processes	GO:0090102	cochlea development	-2.50294	0	5/25	3280,5048,6935,23493,115908	HES1,PAFAH1B1,ZEB1,HEY2,CTHRC1
3_Member	GO Biological Processes	GO:0043583	ear development	-2.18097	0	12/128	3280,4094,5048,6299,6935,7291,8013,10018,10541,23493,54845,115908	HES1,MAF,PAFAH1B1,SALL1,ZEB1,TWIST1,NR4A3,BCL2L11,ANP32B,HEY2,ESRP1,CTHRC1
3_Member	GO Biological Processes	GO:0060563	neuroepithelial cell differentiation	-2.02705	0	5/32	3280,5048,23493,51176,54845	HES1,PAFAH1B1,HEY2,LEF1,ESRP1
4_Summary	GO Biological Processes	GO:0016569	covalent chromatin modification	-3.14214	0	29/371	604,1386,2005,2332,3720,4287,4297,5579,6418,6883,7291,7319,7320,7786,8932,9960,11108,23170,51176,56943,57708,64426,80853,84108,138151,151050,165918,200186,221037	BCL6,ATF2,ELK4,FMR1,JARID2,ATXN3,KMT2A,PRKCB,SET,TAF12,TWIST1,UBE2A,UBE2B,MAP3K12,MBD2,USP3,PRDM4,TTLL12,LEF1,ENY2,MIER1,SUDS3,KDM7A,PCGF6,NACC2,KANSL1L,RNF168,CRTC2,JMJD1C
4_Member	GO Biological Processes	GO:0016569	covalent chromatin modification	-3.14214	0	29/371	604,1386,2005,2332,3720,4287,4297,5579,6418,6883,7291,7319,7320,7786,8932,9960,11108,23170,51176,56943,57708,64426,80853,84108,138151,151050,165918,200186,221037	BCL6,ATF2,ELK4,FMR1,JARID2,ATXN3,KMT2A,PRKCB,SET,TAF12,TWIST1,UBE2A,UBE2B,MAP3K12,MBD2,USP3,PRDM4,TTLL12,LEF1,ENY2,MIER1,SUDS3,KDM7A,PCGF6,NACC2,KANSL1L,RNF168,CRTC2,JMJD1C
4_Member	GO Biological Processes	GO:0016570	histone modification	-3.05616	0	28/358	604,1386,2005,2332,3720,4287,4297,5579,6418,6883,7291,7319,7320,7786,9960,11108,23170,51176,56943,57708,64426,80853,84108,138151,151050,165918,200186,221037	BCL6,ATF2,ELK4,FMR1,JARID2,ATXN3,KMT2A,PRKCB,SET,TAF12,TWIST1,UBE2A,UBE2B,MAP3K12,USP3,PRDM4,TTLL12,LEF1,ENY2,MIER1,SUDS3,KDM7A,PCGF6,NACC2,KANSL1L,RNF168,CRTC2,JMJD1C
5_Summary	GO Biological Processes	GO:0060850	regulation of transcription involved in cell fate commitment	-2.89501	0	3/6	5468,6095,7026,7291,8013	PPARG,RORA,NR2F2,TWIST1,NR4A3
5_Member	GO Biological Processes	GO:0060850	regulation of transcription involved in cell fate commitment	-2.89501	0	3/6	5468,6095,7026	PPARG,RORA,NR2F2
5_Member	GO Biological Processes	GO:0046321	positive regulation of fatty acid oxidation	-2.17063	0	3/10	5468,7291,8013	PPARG,TWIST1,NR4A3
6_Summary	GO Biological Processes	GO:0048635	negative regulation of muscle organ development	-2.61859	0	6/34	2697,3720,7048,7291,51176,51460,858,1073,4205,4223,5156,7026,10052,10277,10472,23414,23493,25976,54583,57493,205428,4147,5618,6781,10018,340419,4217,5468,6934,7128,8013,9927,6717,1910,3280,6095,6935,9444,79365	GJA1,JARID2,TGFBR2,TWIST1,LEF1,SFMBT1,CAV2,CFL2,MEF2A,MEOX2,PDGFRA,NR2F2,GJC1,UBE4B,ZBTB18,ZFPM2,HEY2,TIPARP,EGLN1,HEG1,DIPK2A,MATN2,PRLR,STC1,BCL2L11,RSPO2,MAP3K5,PPARG,TCF7L2,TNFAIP3,NR4A3,MFN2,SRI,EDNRB,HES1,RORA,ZEB1,QKI,BHLHE41
6_Member	GO Biological Processes	GO:0048635	negative regulation of muscle organ development	-2.61859	0	6/34	2697,3720,7048,7291,51176,51460	GJA1,JARID2,TGFBR2,TWIST1,LEF1,SFMBT1
6_Member	GO Biological Processes	GO:0060537	muscle tissue development	-2.58732	0	20/243	858,1073,2697,3720,4205,4223,5156,7026,7048,7291,10052,10277,10472,23414,23493,25976,51176,54583,57493,205428	CAV2,CFL2,GJA1,JARID2,MEF2A,MEOX2,PDGFRA,NR2F2,TGFBR2,TWIST1,GJC1,UBE4B,ZBTB18,ZFPM2,HEY2,TIPARP,LEF1,EGLN1,HEG1,DIPK2A
6_Member	GO Biological Processes	GO:0014706	striated muscle tissue development	-2.48158	0	19/231	858,1073,2697,3720,4205,4223,5156,7026,7048,7291,10052,10277,10472,23414,23493,51176,54583,57493,205428	CAV2,CFL2,GJA1,JARID2,MEF2A,MEOX2,PDGFRA,NR2F2,TGFBR2,TWIST1,GJC1,UBE4B,ZBTB18,ZFPM2,HEY2,LEF1,EGLN1,HEG1,DIPK2A
6_Member	GO Biological Processes	GO:0060038	cardiac muscle cell proliferation	-2.4262	0	6/37	2697,3720,7048,23414,23493,205428	GJA1,JARID2,TGFBR2,ZFPM2,HEY2,DIPK2A
6_Member	GO Biological Processes	GO:0060044	negative regulation of cardiac muscle cell proliferation	-2.31214	0	3/9	2697,3720,7048	GJA1,JARID2,TGFBR2
6_Member	GO Biological Processes	GO:0035265	organ growth	-2.29013	0	12/124	2697,3720,4147,5618,6781,7048,10018,23414,23493,57493,205428,340419	GJA1,JARID2,MATN2,PRLR,STC1,TGFBR2,BCL2L11,ZFPM2,HEY2,HEG1,DIPK2A,RSPO2
6_Member	GO Biological Processes	GO:0060043	regulation of cardiac muscle cell proliferation	-2.14795	0	5/30	2697,3720,7048,23414,23493	GJA1,JARID2,TGFBR2,ZFPM2,HEY2
6_Member	GO Biological Processes	GO:0033002	muscle cell proliferation	-2.12848	0	12/130	2697,3720,4217,5468,6934,7048,7128,8013,9927,23414,23493,205428	GJA1,JARID2,MAP3K5,PPARG,TCF7L2,TGFBR2,TNFAIP3,NR4A3,MFN2,ZFPM2,HEY2,DIPK2A
6_Member	GO Biological Processes	GO:0007517	muscle organ development	-2.10085	0	18/233	858,1073,2697,3720,4205,4223,6717,7026,7048,7291,10277,10472,23414,23493,51176,51460,54583,57493	CAV2,CFL2,GJA1,JARID2,MEF2A,MEOX2,SRI,NR2F2,TGFBR2,TWIST1,UBE4B,ZBTB18,ZFPM2,HEY2,LEF1,SFMBT1,EGLN1,HEG1
6_Member	GO Biological Processes	GO:0061061	muscle structure development	-2.05728	0	27/402	858,1073,1910,2697,3280,3720,4205,4217,4223,5156,6095,6717,6934,6935,7026,7048,7291,9444,10277,10472,23414,23493,51176,51460,54583,57493,79365	CAV2,CFL2,EDNRB,GJA1,HES1,JARID2,MEF2A,MAP3K5,MEOX2,PDGFRA,RORA,SRI,TCF7L2,ZEB1,NR2F2,TGFBR2,TWIST1,QKI,UBE4B,ZBTB18,ZFPM2,HEY2,LEF1,SFMBT1,EGLN1,HEG1,BHLHE41
6_Member	GO Biological Processes	GO:0055017	cardiac muscle tissue growth	-2.02168	0	7/58	2697,3720,7048,23414,23493,57493,205428	GJA1,JARID2,TGFBR2,ZFPM2,HEY2,HEG1,DIPK2A
6_Member	GO Biological Processes	GO:0014855	striated muscle cell proliferation	-2.0019	0	6/45	2697,3720,7048,23414,23493,205428	GJA1,JARID2,TGFBR2,ZFPM2,HEY2,DIPK2A
7_Summary	GO Biological Processes	GO:0048469	cell maturation	-2.59441	0	10/85	1910,3280,5468,5991,9175,9331,11334,23114,51341,59277	EDNRB,HES1,PPARG,RFX3,MAP3K13,B4GALT6,TUSC2,NFASC,ZBTB7A,NTN4
7_Member	GO Biological Processes	GO:0048469	cell maturation	-2.59441	0	10/85	1910,3280,5468,5991,9175,9331,11334,23114,51341,59277	EDNRB,HES1,PPARG,RFX3,MAP3K13,B4GALT6,TUSC2,NFASC,ZBTB7A,NTN4
7_Member	GO Biological Processes	GO:0042551	neuron maturation	-2.35069	0	5/27	1910,9175,9331,23114,59277	EDNRB,MAP3K13,B4GALT6,NFASC,NTN4
8_Summary	GO Biological Processes	GO:0000209	protein polyubiquitination	-2.591	0	21/260	5715,7128,7319,7320,7323,10277,11059,23328,23608,23623,26224,26234,26235,55905,64718,64795,92912,114907,165918,220972,223082	PSMD9,TNFAIP3,UBE2A,UBE2B,UBE2D3,UBE4B,WWP1,SASH1,MKRN1,RUSC1,FBXL3,FBXL5,FBXL4,RNF114,UNKL,RMND5A,UBE2Q2,FBXO32,RNF168,MARCHF8,ZNRF2
8_Member	GO Biological Processes	GO:0000209	protein polyubiquitination	-2.591	0	21/260	5715,7128,7319,7320,7323,10277,11059,23328,23608,23623,26224,26234,26235,55905,64718,64795,92912,114907,165918,220972,223082	PSMD9,TNFAIP3,UBE2A,UBE2B,UBE2D3,UBE4B,WWP1,SASH1,MKRN1,RUSC1,FBXL3,FBXL5,FBXL4,RNF114,UNKL,RMND5A,UBE2Q2,FBXO32,RNF168,MARCHF8,ZNRF2
9_Summary	Canonical Pathways	M167	PID AP1 PATHWAY	-2.5875	0	7/46	1278,1386,2354,2697,4094,6934,10018	COL1A2,ATF2,FOSB,GJA1,MAF,TCF7L2,BCL2L11
9_Member	Canonical Pathways	M167	PID AP1 PATHWAY	-2.5875	0	7/46	1278,1386,2354,2697,4094,6934,10018	COL1A2,ATF2,FOSB,GJA1,MAF,TCF7L2,BCL2L11
10_Summary	GO Biological Processes	GO:0061384	heart trabecula morphogenesis	-2.50294	0	5/25	7010,10277,23493,54583,57493,3280,6299,7048,8543,23414	TEK,UBE4B,HEY2,EGLN1,HEG1,HES1,SALL1,TGFBR2,LMO4,ZFPM2
10_Member	GO Biological Processes	GO:0061384	heart trabecula morphogenesis	-2.50294	0	5/25	7010,10277,23493,54583,57493	TEK,UBE4B,HEY2,EGLN1,HEG1
10_Member	GO Biological Processes	GO:0003281	ventricular septum development	-2.46637	0	8/61	3280,6299,7048,8543,23414,23493,54583,57493	HES1,SALL1,TGFBR2,LMO4,ZFPM2,HEY2,EGLN1,HEG1
10_Member	GO Biological Processes	GO:0060347	heart trabecula formation	-2.17063	0	3/10	7010,23493,54583	TEK,HEY2,EGLN1
11_Summary	Reactome Gene Sets	R-HSA-5633008	TP53 Regulates Transcription of Cell Death Genes	-2.48795	0	6/36	317,355,604,665,8793,147923	APAF1,FAS,BCL6,BNIP3L,TNFRSF10D,ZNF420
11_Member	Reactome Gene Sets	R-HSA-5633008	TP53 Regulates Transcription of Cell Death Genes	-2.48795	0	6/36	317,355,604,665,8793,147923	APAF1,FAS,BCL6,BNIP3L,TNFRSF10D,ZNF420
12_Summary	GO Biological Processes	GO:0051101	regulation of DNA binding	-2.48289	0	10/88	3280,4751,5468,6717,7114,7291,22927,23493,51176,51341	HES1,NEK2,PPARG,SRI,TMSB4X,TWIST1,HABP4,HEY2,LEF1,ZBTB7A
12_Member	GO Biological Processes	GO:0051101	regulation of DNA binding	-2.48289	0	10/88	3280,4751,5468,6717,7114,7291,22927,23493,51176,51341	HES1,NEK2,PPARG,SRI,TMSB4X,TWIST1,HABP4,HEY2,LEF1,ZBTB7A
12_Member	GO Biological Processes	GO:0043392	negative regulation of DNA binding	-2.36664	0	6/38	4751,6717,7114,22927,23493,51176	NEK2,SRI,TMSB4X,HABP4,HEY2,LEF1
13_Summary	GO Biological Processes	GO:0010817	regulation of hormone levels	-2.33025	0	20/256	291,405,1513,2697,3708,3790,5156,5715,5906,5991,6717,6844,6934,9159,25825,25976,51170,56605,56943,83930	SLC25A4,ARNT,CTSK,GJA1,ITPR1,KCNS3,PDGFRA,PSMD9,RAP1A,RFX3,SRI,VAMP2,TCF7L2,PCSK7,BACE2,TIPARP,HSD17B11,ERO1B,ENY2,STARD3NL
13_Member	GO Biological Processes	GO:0010817	regulation of hormone levels	-2.33025	0	20/256	291,405,1513,2697,3708,3790,5156,5715,5906,5991,6717,6844,6934,9159,25825,25976,51170,56605,56943,83930	SLC25A4,ARNT,CTSK,GJA1,ITPR1,KCNS3,PDGFRA,PSMD9,RAP1A,RFX3,SRI,VAMP2,TCF7L2,PCSK7,BACE2,TIPARP,HSD17B11,ERO1B,ENY2,STARD3NL
13_Member	GO Biological Processes	GO:0050796	regulation of insulin secretion	-2.11878	0	10/99	291,2697,3708,3790,5715,5906,5991,6717,6934,56943	SLC25A4,GJA1,ITPR1,KCNS3,PSMD9,RAP1A,RFX3,SRI,TCF7L2,ENY2
14_Summary	Canonical Pathways	M286	PID TGFBR PATHWAY	-2.28171	0	7/52	2885,7048,9372,11059,25805,83658,100506658	GRB2,TGFBR2,ZFYVE9,WWP1,BAMBI,DYNLRB1,OCLN
14_Member	Canonical Pathways	M286	PID TGFBR PATHWAY	-2.28171	0	7/52	2885,7048,9372,11059,25805,83658,100506658	GRB2,TGFBR2,ZFYVE9,WWP1,BAMBI,DYNLRB1,OCLN
15_Summary	GO Biological Processes	GO:0060338	regulation of type I interferon-mediated signaling pathway	-2.27996	0	5/28	5771,6059,23170,26065,253943	PTPN2,ABCE1,TTLL12,LSM14A,YTHDF3
15_Member	GO Biological Processes	GO:0060338	regulation of type I interferon-mediated signaling pathway	-2.27996	0	5/28	5771,6059,23170,26065,253943	PTPN2,ABCE1,TTLL12,LSM14A,YTHDF3
16_Summary	Reactome Gene Sets	R-HSA-8866652	Synthesis of active ubiquitin: roles of E1 and E2 enzymes	-2.27996	0	5/28	7319,7320,8078,8239,92912,4287,7128,55432	UBE2A,UBE2B,USP5,USP9X,UBE2Q2,ATXN3,TNFAIP3,YOD1
16_Member	Reactome Gene Sets	R-HSA-8866652	Synthesis of active ubiquitin: roles of E1 and E2 enzymes	-2.27996	0	5/28	7319,7320,8078,8239,92912	UBE2A,UBE2B,USP5,USP9X,UBE2Q2
16_Member	GO Biological Processes	GO:0071108	protein K48-linked deubiquitination	-2.21246	0	5/29	4287,7128,8078,8239,55432	ATXN3,TNFAIP3,USP5,USP9X,YOD1
17_Summary	GO Biological Processes	GO:0072210	metanephric nephron development	-2.25727	0	4/18	3280,5156,6299,55366	HES1,PDGFRA,SALL1,LGR4
17_Member	GO Biological Processes	GO:0072210	metanephric nephron development	-2.25727	0	4/18	3280,5156,6299,55366	HES1,PDGFRA,SALL1,LGR4
18_Summary	GO Biological Processes	GO:0010657	muscle cell apoptotic process	-2.2355	0	7/53	317,4217,5468,9927,23408,23493,205428	APAF1,MAP3K5,PPARG,MFN2,SIRT5,HEY2,DIPK2A
18_Member	GO Biological Processes	GO:0010657	muscle cell apoptotic process	-2.2355	0	7/53	317,4217,5468,9927,23408,23493,205428	APAF1,MAP3K5,PPARG,MFN2,SIRT5,HEY2,DIPK2A
19_Summary	GO Biological Processes	GO:0043484	regulation of RNA splicing	-2.21808	0	11/111	1195,2332,3181,3190,6231,9588,10179,22927,51341,54845,282996	CLK1,FMR1,HNRNPA2B1,HNRNPK,RPS26,PRDX6,RBM7,HABP4,ZBTB7A,ESRP1,RBM20
19_Member	GO Biological Processes	GO:0043484	regulation of RNA splicing	-2.21808	0	11/111	1195,2332,3181,3190,6231,9588,10179,22927,51341,54845,282996	CLK1,FMR1,HNRNPA2B1,HNRNPK,RPS26,PRDX6,RBM7,HABP4,ZBTB7A,ESRP1,RBM20
20_Summary	GO Biological Processes	GO:0048568	embryonic organ development	-2.20185	0	20/263	405,1969,2885,3280,4297,5156,6299,6935,7026,7048,7274,7291,8013,8932,23414,23493,51176,54583,55081,115908,2697,5468,6781,317,1603,4223,4695,4751,7319,7320,8543,9927,10018,56243,57493,85451	ARNT,EPHA2,GRB2,HES1,KMT2A,PDGFRA,SALL1,ZEB1,NR2F2,TGFBR2,TTPA,TWIST1,NR4A3,MBD2,ZFPM2,HEY2,LEF1,EGLN1,IFT57,CTHRC1,GJA1,PPARG,STC1,APAF1,DAD1,MEOX2,NDUFA2,NEK2,UBE2A,UBE2B,LMO4,MFN2,BCL2L11,KIAA1217,HEG1,UNK
20_Member	GO Biological Processes	GO:0048568	embryonic organ development	-2.20185	0	20/263	405,1969,2885,3280,4297,5156,6299,6935,7026,7048,7274,7291,8013,8932,23414,23493,51176,54583,55081,115908	ARNT,EPHA2,GRB2,HES1,KMT2A,PDGFRA,SALL1,ZEB1,NR2F2,TGFBR2,TTPA,TWIST1,NR4A3,MBD2,ZFPM2,HEY2,LEF1,EGLN1,IFT57,CTHRC1
20_Member	GO Biological Processes	GO:0001892	embryonic placenta development	-2.13729	0	8/69	405,2885,3280,7026,7274,23493,51176,54583	ARNT,GRB2,HES1,NR2F2,TTPA,HEY2,LEF1,EGLN1
20_Member	GO Biological Processes	GO:0001890	placenta development	-2.13232	0	11/114	405,2697,2885,3280,5468,6781,7026,7274,23493,51176,54583	ARNT,GJA1,GRB2,HES1,PPARG,STC1,NR2F2,TTPA,HEY2,LEF1,EGLN1
20_Member	GO Biological Processes	GO:0043009	chordate embryonic development	-2.07575	0	29/439	317,405,1603,1969,2885,3280,4223,4695,4751,5156,6935,7026,7048,7274,7291,7319,7320,8543,9927,10018,23414,23493,51176,54583,55081,56243,57493,85451,115908	APAF1,ARNT,DAD1,EPHA2,GRB2,HES1,MEOX2,NDUFA2,NEK2,PDGFRA,ZEB1,NR2F2,TGFBR2,TTPA,TWIST1,UBE2A,UBE2B,LMO4,MFN2,BCL2L11,ZFPM2,HEY2,LEF1,EGLN1,IFT57,KIAA1217,HEG1,UNK,CTHRC1
20_Member	GO Biological Processes	GO:0001701	in utero embryonic development	-2.00256	0	21/293	405,1603,2885,3280,4695,4751,5156,7026,7048,7274,7291,7319,7320,9927,10018,23414,23493,51176,54583,57493,85451	ARNT,DAD1,GRB2,HES1,NDUFA2,NEK2,PDGFRA,NR2F2,TGFBR2,TTPA,TWIST1,UBE2A,UBE2B,MFN2,BCL2L11,ZFPM2,HEY2,LEF1,EGLN1,HEG1,UNK

## Sheet: F>M
Table S7. Enriched function for newborn sex-associated miRNA targets from Metascape
GroupID	Category	Term	Description	LogP	Log(q-value)	InTerm_InList	Genes	Symbols
1_Summary	Canonical Pathways	M255	PID HIF1 TFPATHWAY	-7.42415	-3.10661	7/57	2353,6095,6387,6513,7422,7852,8553,3778,6781,7049,51129,1843,3164,5144,8291,3397,4853,8482,25937,203447,9821,3556,3043,55604,7750,64393,6507	FOS,RORA,CXCL12,SLC2A1,VEGFA,CXCR4,BHLHE40,KCNMA1,STC1,TGFBR3,ANGPTL4,DUSP1,NR4A1,PDE4D,DYSF,ID1,NOTCH2,SEMA7A,WWTR1,NRK,RB1CC1,IL1RAP,HBB,CARMIL1,ZMYM2,ZMAT3,SLC1A3
1_Member	Canonical Pathways	M255	PID HIF1 TFPATHWAY	-7.42415	-3.10661	7/57	2353,6095,6387,6513,7422,7852,8553	FOS,RORA,CXCL12,SLC2A1,VEGFA,CXCR4,BHLHE40
1_Member	GO Biological Processes	GO:0001666	response to hypoxia	-4.67158	-1.13219	9/262	3778,6095,6387,6513,6781,7049,7422,7852,51129	KCNMA1,RORA,CXCL12,SLC2A1,STC1,TGFBR3,VEGFA,CXCR4,ANGPTL4
1_Member	GO Biological Processes	GO:0036293	response to decreased oxygen levels	-4.54304	-1.07059	9/272	3778,6095,6387,6513,6781,7049,7422,7852,51129	KCNMA1,RORA,CXCL12,SLC2A1,STC1,TGFBR3,VEGFA,CXCR4,ANGPTL4
1_Member	GO Biological Processes	GO:0060326	cell chemotaxis	-4.36737	-1.01053	7/161	1843,3164,5144,6387,7422,7852,8291	DUSP1,NR4A1,PDE4D,CXCL12,VEGFA,CXCR4,DYSF
1_Member	GO Biological Processes	GO:0070482	response to oxygen levels	-4.30191	-1.01053	9/292	3778,6095,6387,6513,6781,7049,7422,7852,51129	KCNMA1,RORA,CXCL12,SLC2A1,STC1,TGFBR3,VEGFA,CXCR4,ANGPTL4
1_Member	GO Biological Processes	GO:0030595	leukocyte chemotaxis	-4.28668	-1.01053	6/113	1843,5144,6387,7422,7852,8291	DUSP1,PDE4D,CXCL12,VEGFA,CXCR4,DYSF
1_Member	GO Biological Processes	GO:0050679	positive regulation of epithelial cell proliferation	-4.02273	-0.800111	6/126	3164,3397,4853,6387,7422,8291	NR4A1,ID1,NOTCH2,CXCL12,VEGFA,DYSF
1_Member	GO Biological Processes	GO:0050920	regulation of chemotaxis	-4.00371	-0.800111	6/127	1843,6387,7422,7852,8291,8482	DUSP1,CXCL12,VEGFA,CXCR4,DYSF,SEMA7A
1_Member	GO Biological Processes	GO:0090279	regulation of calcium ion import	-3.68088	-0.685555	3/20	6387,6781,8291	CXCL12,STC1,DYSF
1_Member	GO Biological Processes	GO:0048589	developmental growth	-3.65498	-0.679865	10/437	5144,6387,6781,7049,7422,7852,8291,8482,25937,203447	PDE4D,CXCL12,STC1,TGFBR3,VEGFA,CXCR4,DYSF,SEMA7A,WWTR1,NRK
1_Member	GO Biological Processes	GO:0048841	regulation of axon extension involved in axon guidance	-3.4389	-0.501568	3/24	6387,7422,8482	CXCL12,VEGFA,SEMA7A
1_Member	GO Biological Processes	GO:0050678	regulation of epithelial cell proliferation	-3.4042	-0.500412	7/230	3164,3397,4853,6387,7049,7422,8291	NR4A1,ID1,NOTCH2,CXCL12,TGFBR3,VEGFA,DYSF
1_Member	GO Biological Processes	GO:0097529	myeloid leukocyte migration	-3.38659	-0.500412	5/107	1843,5144,6387,7422,8291	DUSP1,PDE4D,CXCL12,VEGFA,DYSF
1_Member	GO Biological Processes	GO:0048639	positive regulation of developmental growth	-3.36797	-0.497585	5/108	6387,7049,7422,7852,8482	CXCL12,TGFBR3,VEGFA,CXCR4,SEMA7A
1_Member	GO Biological Processes	GO:0002688	regulation of leukocyte chemotaxis	-3.32085	-0.465705	4/62	1843,6387,7422,8291	DUSP1,CXCL12,VEGFA,DYSF
1_Member	GO Biological Processes	GO:0048846	axon extension involved in axon guidance	-3.23708	-0.450429	3/28	6387,7422,8482	CXCL12,VEGFA,SEMA7A
1_Member	GO Biological Processes	GO:1902284	neuron projection extension involved in neuron projection guidance	-3.23708	-0.450429	3/28	6387,7422,8482	CXCL12,VEGFA,SEMA7A
1_Member	GO Biological Processes	GO:0001938	positive regulation of endothelial cell proliferation	-3.12037	-0.367427	4/70	3164,6387,7422,8291	NR4A1,CXCL12,VEGFA,DYSF
1_Member	GO Biological Processes	GO:1902667	regulation of axon guidance	-3.06426	-0.337784	3/32	6387,7422,8482	CXCL12,VEGFA,SEMA7A
1_Member	GO Biological Processes	GO:0050673	epithelial cell proliferation	-3.01937	-0.33102	7/267	3164,3397,4853,6387,7049,7422,8291	NR4A1,ID1,NOTCH2,CXCL12,TGFBR3,VEGFA,DYSF
1_Member	GO Biological Processes	GO:0008361	regulation of cell size	-2.97185	-0.307522	5/132	3778,6387,7422,8482,9821	KCNMA1,CXCL12,VEGFA,SEMA7A,RB1CC1
1_Member	GO Biological Processes	GO:0045773	positive regulation of axon extension	-2.94931	-0.294531	3/35	6387,7422,8482	CXCL12,VEGFA,SEMA7A
1_Member	GO Biological Processes	GO:0006935	chemotaxis	-2.93644	-0.291	8/358	1843,3164,5144,6387,7422,7852,8291,8482	DUSP1,NR4A1,PDE4D,CXCL12,VEGFA,CXCR4,DYSF,SEMA7A
1_Member	GO Biological Processes	GO:0042330	taxis	-2.92092	-0.284624	8/360	1843,3164,5144,6387,7422,7852,8291,8482	DUSP1,NR4A1,PDE4D,CXCL12,VEGFA,CXCR4,DYSF,SEMA7A
1_Member	GO Biological Processes	GO:0050921	positive regulation of chemotaxis	-2.90274	-0.281122	4/80	6387,7422,7852,8291	CXCL12,VEGFA,CXCR4,DYSF
1_Member	GO Biological Processes	GO:0070509	calcium ion import	-2.81163	-0.252893	3/39	6387,6781,8291	CXCL12,STC1,DYSF
1_Member	GO Biological Processes	GO:0048638	regulation of developmental growth	-2.80638	-0.252893	6/213	6387,7049,7422,7852,8482,203447	CXCL12,TGFBR3,VEGFA,CXCR4,SEMA7A,NRK
1_Member	GO Biological Processes	GO:0001936	regulation of endothelial cell proliferation	-2.62759	-0.155144	4/95	3164,6387,7422,8291	NR4A1,CXCL12,VEGFA,DYSF
1_Member	KEGG Pathway	hsa05323	Rheumatoid arthritis	-2.60402	-0.137735	3/46	2353,6387,7422	FOS,CXCL12,VEGFA
1_Member	GO Biological Processes	GO:0002690	positive regulation of leukocyte chemotaxis	-2.55099	-0.108507	3/48	6387,7422,8291	CXCL12,VEGFA,DYSF
1_Member	KEGG Pathway	hsa04060	Cytokine-cytokine receptor interaction	-2.53098	-0.0942491	4/101	3556,6387,7422,7852	IL1RAP,CXCL12,VEGFA,CXCR4
1_Member	GO Biological Processes	GO:0050900	leukocyte migration	-2.5188	-0.0877532	6/243	1843,5144,6387,7422,7852,8291	DUSP1,PDE4D,CXCL12,VEGFA,CXCR4,DYSF
1_Member	GO Biological Processes	GO:0090066	regulation of anatomical structure size	-2.50234	-0.0805171	7/329	3043,3778,6387,7422,8482,9821,55604	HBB,KCNMA1,CXCL12,VEGFA,SEMA7A,RB1CC1,CARMIL1
1_Member	GO Biological Processes	GO:0045927	positive regulation of growth	-2.50043	-0.0805171	5/169	6387,7049,7422,7852,8482	CXCL12,TGFBR3,VEGFA,CXCR4,SEMA7A
1_Member	GO Biological Processes	GO:0022604	regulation of cell morphogenesis	-2.44466	-0.0581398	7/337	3397,6387,7422,7750,7852,8482,55604	ID1,CXCL12,VEGFA,ZMYM2,CXCR4,SEMA7A,CARMIL1
1_Member	GO Biological Processes	GO:0001935	endothelial cell proliferation	-2.4262	-0.0581398	4/108	3164,6387,7422,8291	NR4A1,CXCL12,VEGFA,DYSF
1_Member	GO Biological Processes	GO:0030307	positive regulation of cell growth	-2.4262	-0.0581398	4/108	6387,7422,7852,8482	CXCL12,VEGFA,CXCR4,SEMA7A
1_Member	GO Biological Processes	GO:0002685	regulation of leukocyte migration	-2.41187	-0.0581398	4/109	1843,6387,7422,8291	DUSP1,CXCL12,VEGFA,DYSF
1_Member	GO Biological Processes	GO:0010770	positive regulation of cell morphogenesis involved in differentiation	-2.39769	-0.0578725	4/110	6387,7422,8482,55604	CXCL12,VEGFA,SEMA7A,CARMIL1
1_Member	GO Biological Processes	GO:0032535	regulation of cellular component size	-2.34234	-0.0291211	6/264	3778,6387,7422,8482,9821,55604	KCNMA1,CXCL12,VEGFA,SEMA7A,RB1CC1,CARMIL1
1_Member	GO Biological Processes	GO:1990138	neuron projection extension	-2.32894	-0.0199994	4/115	6387,7422,7852,8482	CXCL12,VEGFA,CXCR4,SEMA7A
1_Member	GO Biological Processes	GO:0040008	regulation of growth	-2.30852	-0.00801109	8/452	4853,6387,7049,7422,7852,8482,64393,203447	NOTCH2,CXCL12,TGFBR3,VEGFA,CXCR4,SEMA7A,ZMAT3,NRK
1_Member	GO Biological Processes	GO:0050772	positive regulation of axonogenesis	-2.23666	0	3/62	6387,7422,8482	CXCL12,VEGFA,SEMA7A
1_Member	GO Biological Processes	GO:0010769	regulation of cell morphogenesis involved in differentiation	-2.17331	0	5/202	3397,6387,7422,8482,55604	ID1,CXCL12,VEGFA,SEMA7A,CARMIL1
1_Member	GO Biological Processes	GO:0000904	cell morphogenesis involved in differentiation	-2.15446	0	8/480	3397,6387,6507,6781,7422,7852,8482,55604	ID1,CXCL12,SLC1A3,STC1,VEGFA,CXCR4,SEMA7A,CARMIL1
1_Member	GO Biological Processes	GO:0051271	negative regulation of cellular component movement	-2.09528	0	5/211	1843,6387,6781,7049,8482	DUSP1,CXCL12,STC1,TGFBR3,SEMA7A
1_Member	GO Biological Processes	GO:0002687	positive regulation of leukocyte migration	-2.09059	0	3/70	6387,7422,8291	CXCL12,VEGFA,DYSF
1_Member	GO Biological Processes	GO:0030516	regulation of axon extension	-2.09059	0	3/70	6387,7422,8482	CXCL12,VEGFA,SEMA7A
2_Summary	GO Biological Processes	GO:0045446	endothelial cell differentiation	-5.14547	-1.25701	6/80	2194,3397,5144,6781,7422,7852,25937,2353,4853	FASN,ID1,PDE4D,STC1,VEGFA,CXCR4,WWTR1,FOS,NOTCH2
2_Member	GO Biological Processes	GO:0045446	endothelial cell differentiation	-5.14547	-1.25701	6/80	2194,3397,5144,6781,7422,7852	FASN,ID1,PDE4D,STC1,VEGFA,CXCR4
2_Member	GO Biological Processes	GO:0001885	endothelial cell development	-4.97481	-1.25701	5/50	2194,3397,5144,6781,7422	FASN,ID1,PDE4D,STC1,VEGFA
2_Member	GO Biological Processes	GO:0003158	endothelium development	-4.87703	-1.25701	6/89	2194,3397,5144,6781,7422,7852	FASN,ID1,PDE4D,STC1,VEGFA,CXCR4
2_Member	GO Biological Processes	GO:0002064	epithelial cell development	-3.7539	-0.691636	6/141	2194,3397,5144,6781,7422,7852	FASN,ID1,PDE4D,STC1,VEGFA,CXCR4
2_Member	GO Biological Processes	GO:0061028	establishment of endothelial barrier	-2.77959	-0.250317	3/40	2194,5144,7422	FASN,PDE4D,VEGFA
2_Member	GO Biological Processes	GO:0030855	epithelial cell differentiation	-2.20554	0	7/373	2194,3397,5144,6781,7422,7852,25937	FASN,ID1,PDE4D,STC1,VEGFA,CXCR4,WWTR1
2_Member	GO Biological Processes	GO:0002573	myeloid leukocyte differentiation	-2.06296	0	4/137	2194,2353,4853,7422	FASN,FOS,NOTCH2,VEGFA
3_Summary	GO Biological Processes	GO:0048545	response to steroid hormone	-4.87559	-1.25701	9/247	1843,2353,2805,3164,6095,6781,8204,9612,196541,3397,6478,8553,5144	DUSP1,FOS,GOT1,NR4A1,RORA,STC1,NRIP1,NCOR2,METTL21C,ID1,SIAH2,BHLHE40,PDE4D
3_Member	GO Biological Processes	GO:0048545	response to steroid hormone	-4.87559	-1.25701	9/247	1843,2353,2805,3164,6095,6781,8204,9612,196541	DUSP1,FOS,GOT1,NR4A1,RORA,STC1,NRIP1,NCOR2,METTL21C
3_Member	GO Biological Processes	GO:0071383	cellular response to steroid hormone stimulus	-3.23649	-0.450429	6/176	3164,6095,6781,8204,9612,196541	NR4A1,RORA,STC1,NRIP1,NCOR2,METTL21C
3_Member	GO Biological Processes	GO:0048511	rhythmic process	-3.03847	-0.33102	6/192	3397,6095,6478,8204,8553,9612	ID1,RORA,SIAH2,NRIP1,BHLHE40,NCOR2
3_Member	Reactome Gene Sets	R-HSA-383280	Nuclear Receptor transcription pathway	-3.0247	-0.33102	3/33	3164,6095,9612	NR4A1,RORA,NCOR2
3_Member	GO Biological Processes	GO:0007623	circadian rhythm	-2.88563	-0.281122	5/138	3397,6095,6478,8204,8553	ID1,RORA,SIAH2,NRIP1,BHLHE40
3_Member	GO Biological Processes	GO:0071407	cellular response to organic cyclic compound	-2.86746	-0.274194	8/367	3164,3397,5144,6095,6781,8204,9612,196541	NR4A1,ID1,PDE4D,RORA,STC1,NRIP1,NCOR2,METTL21C
3_Member	GO Biological Processes	GO:0032870	cellular response to hormone stimulus	-2.79228	-0.252893	9/468	1843,2353,2805,3164,6095,6781,8204,9612,196541	DUSP1,FOS,GOT1,NR4A1,RORA,STC1,NRIP1,NCOR2,METTL21C
3_Member	GO Biological Processes	GO:0009755	hormone-mediated signaling pathway	-2.68782	-0.20279	5/153	3164,6095,8204,9612,196541	NR4A1,RORA,NRIP1,NCOR2,METTL21C
3_Member	GO Biological Processes	GO:0032922	circadian regulation of gene expression	-2.47581	-0.0613572	3/51	6095,8204,8553	RORA,NRIP1,BHLHE40
3_Member	Reactome Gene Sets	R-HSA-400253	Circadian Clock	-2.21729	0	3/63	6095,8204,8553	RORA,NRIP1,BHLHE40
3_Member	GO Biological Processes	GO:0071396	cellular response to lipid	-2.15652	0	7/381	3164,5144,6095,6781,8204,9612,196541	NR4A1,PDE4D,RORA,STC1,NRIP1,NCOR2,METTL21C
3_Member	GO Biological Processes	GO:0043401	steroid hormone mediated signaling pathway	-2.07393	0	4/136	3164,6095,8204,9612	NR4A1,RORA,NRIP1,NCOR2
4_Summary	GO Biological Processes	GO:0003013	circulatory system process	-4.41994	-1.01053	9/282	3043,3775,3778,5144,6387,6781,7422,7852,25937,8291,196541,2353,2805,6507,6513,1241,1843,9568	HBB,KCNK1,KCNMA1,PDE4D,CXCL12,STC1,VEGFA,CXCR4,WWTR1,DYSF,METTL21C,FOS,GOT1,SLC1A3,SLC2A1,LTB4R,DUSP1,GABBR2
4_Member	GO Biological Processes	GO:0003013	circulatory system process	-4.41994	-1.01053	9/282	3043,3775,3778,5144,6387,6781,7422,7852,25937	HBB,KCNK1,KCNMA1,PDE4D,CXCL12,STC1,VEGFA,CXCR4,WWTR1
4_Member	GO Biological Processes	GO:0051924	regulation of calcium ion transport	-3.94764	-0.776224	6/130	5144,6387,6781,7852,8291,196541	PDE4D,CXCL12,STC1,CXCR4,DYSF,METTL21C
4_Member	GO Biological Processes	GO:0009612	response to mechanical stimulus	-3.80499	-0.717901	6/138	2353,2805,6387,6507,6513,7852	FOS,GOT1,CXCL12,SLC1A3,SLC2A1,CXCR4
4_Member	GO Biological Processes	GO:0008015	blood circulation	-3.70693	-0.685555	8/274	3043,3775,3778,5144,6387,6781,7422,7852	HBB,KCNK1,KCNMA1,PDE4D,CXCL12,STC1,VEGFA,CXCR4
4_Member	GO Biological Processes	GO:0006936	muscle contraction	-3.26272	-0.450429	6/174	1241,3778,5144,6781,7852,8291	LTB4R,KCNMA1,PDE4D,STC1,CXCR4,DYSF
4_Member	GO Biological Processes	GO:1990868	response to chemokine	-3.10518	-0.367427	3/31	1843,6387,7852	DUSP1,CXCL12,CXCR4
4_Member	GO Biological Processes	GO:1990869	cellular response to chemokine	-3.10518	-0.367427	3/31	1843,6387,7852	DUSP1,CXCL12,CXCR4
4_Member	GO Biological Processes	GO:0010959	regulation of metal ion transport	-3.01509	-0.33102	6/194	5144,6387,6781,7852,8291,196541	PDE4D,CXCL12,STC1,CXCR4,DYSF,METTL21C
4_Member	GO Biological Processes	GO:0003015	heart process	-2.88563	-0.281122	5/138	3775,5144,6781,7852,25937	KCNK1,PDE4D,STC1,CXCR4,WWTR1
4_Member	GO Biological Processes	GO:0006816	calcium ion transport	-2.77547	-0.250317	6/216	5144,6387,6781,7852,8291,196541	PDE4D,CXCL12,STC1,CXCR4,DYSF,METTL21C
4_Member	GO Biological Processes	GO:0006875	cellular metal ion homeostasis	-2.73571	-0.22435	7/299	2805,3778,5144,6387,6781,7852,196541	GOT1,KCNMA1,PDE4D,CXCL12,STC1,CXCR4,METTL21C
4_Member	GO Biological Processes	GO:0006874	cellular calcium ion homeostasis	-2.71517	-0.211455	6/222	2805,5144,6387,6781,7852,196541	GOT1,PDE4D,CXCL12,STC1,CXCR4,METTL21C
4_Member	GO Biological Processes	GO:0043269	regulation of ion transport	-2.70292	-0.211455	7/303	3778,5144,6387,6781,7852,8291,196541	KCNMA1,PDE4D,CXCL12,STC1,CXCR4,DYSF,METTL21C
4_Member	GO Biological Processes	GO:0055074	calcium ion homeostasis	-2.65682	-0.17813	6/228	2805,5144,6387,6781,7852,196541	GOT1,PDE4D,CXCL12,STC1,CXCR4,METTL21C
4_Member	Reactome Gene Sets	R-HSA-500792	GPCR ligand binding	-2.59463	-0.136851	4/97	1241,6387,7852,9568	LTB4R,CXCL12,CXCR4,GABBR2
4_Member	GO Biological Processes	GO:0003012	muscle system process	-2.59107	-0.136851	6/235	1241,3778,5144,6781,7852,8291	LTB4R,KCNMA1,PDE4D,STC1,CXCR4,DYSF
4_Member	GO Biological Processes	GO:0072503	cellular divalent inorganic cation homeostasis	-2.55456	-0.108507	6/239	2805,5144,6387,6781,7852,196541	GOT1,PDE4D,CXCL12,STC1,CXCR4,METTL21C
4_Member	GO Biological Processes	GO:0072507	divalent inorganic cation homeostasis	-2.45794	-0.0581398	6/250	2805,5144,6387,6781,7852,196541	GOT1,PDE4D,CXCL12,STC1,CXCR4,METTL21C
4_Member	GO Biological Processes	GO:0070838	divalent metal ion transport	-2.44942	-0.0581398	6/251	5144,6387,6781,7852,8291,196541	PDE4D,CXCL12,STC1,CXCR4,DYSF,METTL21C
4_Member	GO Biological Processes	GO:0055065	metal ion homeostasis	-2.42349	-0.0581398	7/340	2805,3778,5144,6387,6781,7852,196541	GOT1,KCNMA1,PDE4D,CXCL12,STC1,CXCR4,METTL21C
4_Member	GO Biological Processes	GO:0072511	divalent inorganic cation transport	-2.41575	-0.0581398	6/255	5144,6387,6781,7852,8291,196541	PDE4D,CXCL12,STC1,CXCR4,DYSF,METTL21C
4_Member	GO Biological Processes	GO:0030003	cellular cation homeostasis	-2.40255	-0.0581398	7/343	2805,3778,5144,6387,6781,7852,196541	GOT1,KCNMA1,PDE4D,CXCL12,STC1,CXCR4,METTL21C
4_Member	GO Biological Processes	GO:0006873	cellular ion homeostasis	-2.36139	-0.0387879	7/349	2805,3778,5144,6387,6781,7852,196541	GOT1,KCNMA1,PDE4D,CXCL12,STC1,CXCR4,METTL21C
4_Member	Reactome Gene Sets	R-HSA-373076	Class A/1 (Rhodopsin-like receptors)	-2.19825	0	3/64	1241,6387,7852	LTB4R,CXCL12,CXCR4
4_Member	GO Biological Processes	GO:0060048	cardiac muscle contraction	-2.17955	0	3/65	5144,6781,7852	PDE4D,STC1,CXCR4
4_Member	GO Biological Processes	GO:0060047	heart contraction	-2.14182	0	4/130	3775,5144,6781,7852	KCNK1,PDE4D,STC1,CXCR4
4_Member	GO Biological Processes	GO:0055080	cation homeostasis	-2.13252	0	7/385	2805,3778,5144,6387,6781,7852,196541	GOT1,KCNMA1,PDE4D,CXCL12,STC1,CXCR4,METTL21C
4_Member	GO Biological Processes	GO:0098771	inorganic ion homeostasis	-2.10299	0	7/390	2805,3778,5144,6387,6781,7852,196541	GOT1,KCNMA1,PDE4D,CXCL12,STC1,CXCR4,METTL21C
4_Member	GO Biological Processes	GO:0050954	sensory perception of mechanical stimulus	-2.05698	0	3/72	6387,6507,7852	CXCL12,SLC1A3,CXCR4
4_Member	Reactome Gene Sets	R-HSA-418594	G alpha (i) signalling events	-2.03061	0	4/140	5144,6387,7852,9568	PDE4D,CXCL12,CXCR4,GABBR2
5_Summary	GO Biological Processes	GO:0048514	blood vessel morphogenesis	-3.88939	-0.764923	10/409	3164,3248,3397,6095,7049,7422,7852,8291,51129,51421,6781,8482	NR4A1,HPGD,ID1,RORA,TGFBR3,VEGFA,CXCR4,DYSF,ANGPTL4,AMOTL2,STC1,SEMA7A
5_Member	GO Biological Processes	GO:0048514	blood vessel morphogenesis	-3.88939	-0.764923	10/409	3164,3248,3397,6095,7049,7422,7852,8291,51129,51421	NR4A1,HPGD,ID1,RORA,TGFBR3,VEGFA,CXCR4,DYSF,ANGPTL4,AMOTL2
5_Member	GO Biological Processes	GO:0001568	blood vessel development	-3.38743	-0.500412	10/472	3164,3248,3397,6095,7049,7422,7852,8291,51129,51421	NR4A1,HPGD,ID1,RORA,TGFBR3,VEGFA,CXCR4,DYSF,ANGPTL4,AMOTL2
5_Member	GO Biological Processes	GO:0001944	vasculature development	-3.24576	-0.450429	10/492	3164,3248,3397,6095,7049,7422,7852,8291,51129,51421	NR4A1,HPGD,ID1,RORA,TGFBR3,VEGFA,CXCR4,DYSF,ANGPTL4,AMOTL2
5_Member	GO Biological Processes	GO:0001525	angiogenesis	-2.97573	-0.307522	8/353	3164,3397,6095,7422,7852,8291,51129,51421	NR4A1,ID1,RORA,VEGFA,CXCR4,DYSF,ANGPTL4,AMOTL2
5_Member	GO Biological Processes	GO:0001667	ameboidal-type cell migration	-2.16111	0	6/288	3164,3397,6781,7422,8482,51421	NR4A1,ID1,STC1,VEGFA,SEMA7A,AMOTL2
6_Summary	GO Biological Processes	GO:0051384	response to glucocorticoid	-3.87834	-0.764923	5/84	1843,2353,2805,6781,196541,3248,6513,203447,7049	DUSP1,FOS,GOT1,STC1,METTL21C,HPGD,SLC2A1,NRK,TGFBR3
6_Member	GO Biological Processes	GO:0051384	response to glucocorticoid	-3.87834	-0.764923	5/84	1843,2353,2805,6781,196541	DUSP1,FOS,GOT1,STC1,METTL21C
6_Member	GO Biological Processes	GO:0031960	response to corticosteroid	-3.69189	-0.685555	5/92	1843,2353,2805,6781,196541	DUSP1,FOS,GOT1,STC1,METTL21C
6_Member	GO Biological Processes	GO:0044706	multi-multicellular organism process	-2.84413	-0.258983	5/141	2353,3248,6513,6781,203447	FOS,HPGD,SLC2A1,STC1,NRK
6_Member	GO Biological Processes	GO:0051591	response to cAMP	-2.38279	-0.0475182	3/55	1843,2353,6781	DUSP1,FOS,STC1
6_Member	GO Biological Processes	GO:1901654	response to ketone	-2.25086	0	4/121	1843,2353,7049,196541	DUSP1,FOS,TGFBR3,METTL21C
6_Member	GO Biological Processes	GO:0007565	female pregnancy	-2.17716	0	4/127	2353,3248,6513,6781	FOS,HPGD,SLC2A1,STC1
7_Summary	Reactome Gene Sets	R-HSA-1296071	Potassium Channels	-3.49506	-0.539246	3/23	3775,3778,9568,3556,6507	KCNK1,KCNMA1,GABBR2,IL1RAP,SLC1A3
7_Member	Reactome Gene Sets	R-HSA-1296071	Potassium Channels	-3.49506	-0.539246	3/23	3775,3778,9568	KCNK1,KCNMA1,GABBR2
7_Member	Reactome Gene Sets	R-HSA-112316	Neuronal System	-2.46763	-0.0585788	5/172	3556,3775,3778,6507,9568	IL1RAP,KCNK1,KCNMA1,SLC1A3,GABBR2
7_Member	GO Biological Processes	GO:0071804	cellular potassium ion transport	-2.12529	0	3/68	3775,3778,6507	KCNK1,KCNMA1,SLC1A3
7_Member	GO Biological Processes	GO:0071805	potassium ion transmembrane transport	-2.12529	0	3/68	3775,3778,6507	KCNK1,KCNMA1,SLC1A3
8_Summary	Canonical Pathways	M44	PID HIF2PATHWAY	-3.10518	-0.367427	3/31	6513,7422,8553	SLC2A1,VEGFA,BHLHE40
8_Member	Canonical Pathways	M44	PID HIF2PATHWAY	-3.10518	-0.367427	3/31	6513,7422,8553	SLC2A1,VEGFA,BHLHE40
9_Summary	GO Biological Processes	GO:0042133	neurotransmitter metabolic process	-2.88266	-0.281122	4/81	3043,6095,6507,10003,2805	HBB,RORA,SLC1A3,NAALAD2,GOT1
9_Member	GO Biological Processes	GO:0042133	neurotransmitter metabolic process	-2.88266	-0.281122	4/81	3043,6095,6507,10003	HBB,RORA,SLC1A3,NAALAD2
9_Member	GO Biological Processes	GO:0008652	cellular amino acid biosynthetic process	-2.40533	-0.0581398	3/54	2805,6507,10003	GOT1,SLC1A3,NAALAD2
9_Member	GO Biological Processes	GO:0042136	neurotransmitter biosynthetic process	-2.36069	-0.0387879	3/56	3043,6095,6507	HBB,RORA,SLC1A3
10_Summary	GO Biological Processes	GO:0032355	response to estradiol	-2.82404	-0.252893	4/84	1843,3248,8204,9612,3043,3397,6507,2353,3775,3778	DUSP1,HPGD,NRIP1,NCOR2,HBB,ID1,SLC1A3,FOS,KCNK1,KCNMA1
10_Member	GO Biological Processes	GO:0032355	response to estradiol	-2.82404	-0.252893	4/84	1843,3248,8204,9612	DUSP1,HPGD,NRIP1,NCOR2
10_Member	GO Biological Processes	GO:0046677	response to antibiotic	-2.09528	0	5/211	1843,3043,3248,3397,6507	DUSP1,HBB,HPGD,ID1,SLC1A3
10_Member	GO Biological Processes	GO:0009636	response to toxic substance	-2.03085	0	6/307	1843,2353,3043,3248,3775,3778	DUSP1,FOS,HBB,HPGD,KCNK1,KCNMA1
11_Summary	GO Biological Processes	GO:0007179	transforming growth factor beta receptor signaling pathway	-2.81703	-0.252893	5/143	2353,2805,3248,3397,7049,25937,3164,6387,6513,57707,5184	FOS,GOT1,HPGD,ID1,TGFBR3,WWTR1,NR4A1,CXCL12,SLC2A1,MEAK7,PEPD
11_Member	GO Biological Processes	GO:0007179	transforming growth factor beta receptor signaling pathway	-2.81703	-0.252893	5/143	2353,2805,3248,3397,7049	FOS,GOT1,HPGD,ID1,TGFBR3
11_Member	GO Biological Processes	GO:0007178	transmembrane receptor protein serine/threonine kinase signaling pathway	-2.70531	-0.211455	6/223	2353,2805,3248,3397,7049,25937	FOS,GOT1,HPGD,ID1,TGFBR3,WWTR1
11_Member	GO Biological Processes	GO:0071560	cellular response to transforming growth factor beta stimulus	-2.41446	-0.0581398	5/177	2353,2805,3248,3397,7049	FOS,GOT1,HPGD,ID1,TGFBR3
11_Member	GO Biological Processes	GO:0071559	response to transforming growth factor beta	-2.3732	-0.0424349	5/181	2353,2805,3248,3397,7049	FOS,GOT1,HPGD,ID1,TGFBR3
11_Member	GO Biological Processes	GO:1901652	response to peptide	-2.34787	-0.0303279	7/351	2805,3164,3397,6387,6513,7049,57707	GOT1,NR4A1,ID1,CXCL12,SLC2A1,TGFBR3,MEAK7
11_Member	GO Biological Processes	GO:0032963	collagen metabolic process	-2.21729	0	3/63	2805,3397,5184	GOT1,ID1,PEPD
11_Member	GO Biological Processes	GO:0043434	response to peptide hormone	-2.07083	0	6/301	2805,3164,6387,6513,7049,57707	GOT1,NR4A1,CXCL12,SLC2A1,TGFBR3,MEAK7
12_Summary	GO Biological Processes	GO:0043408	regulation of MAPK cascade	-2.79228	-0.252893	9/468	1843,3397,4853,7049,7422,7852,8482,9821,203447	DUSP1,ID1,NOTCH2,TGFBR3,VEGFA,CXCR4,SEMA7A,RB1CC1,NRK
12_Member	GO Biological Processes	GO:0043408	regulation of MAPK cascade	-2.79228	-0.252893	9/468	1843,3397,4853,7049,7422,7852,8482,9821,203447	DUSP1,ID1,NOTCH2,TGFBR3,VEGFA,CXCR4,SEMA7A,RB1CC1,NRK
12_Member	GO Biological Processes	GO:0032872	regulation of stress-activated MAPK cascade	-2.43551	-0.0581398	5/175	1843,7049,7422,9821,203447	DUSP1,TGFBR3,VEGFA,RB1CC1,NRK
12_Member	GO Biological Processes	GO:0070302	regulation of stress-activated protein kinase signaling cascade	-2.41446	-0.0581398	5/177	1843,7049,7422,9821,203447	DUSP1,TGFBR3,VEGFA,RB1CC1,NRK
12_Member	GO Biological Processes	GO:0051403	stress-activated MAPK cascade	-2.06191	0	5/215	1843,7049,7422,9821,203447	DUSP1,TGFBR3,VEGFA,RB1CC1,NRK
13_Summary	GO Biological Processes	GO:0045444	fat cell differentiation	-2.73829	-0.22435	5/149	3164,6095,8291,25937,25999	NR4A1,RORA,DYSF,WWTR1,CLIP3
13_Member	GO Biological Processes	GO:0045444	fat cell differentiation	-2.73829	-0.22435	5/149	3164,6095,8291,25937,25999	NR4A1,RORA,DYSF,WWTR1,CLIP3
14_Summary	GO Biological Processes	GO:0034762	regulation of transmembrane transport	-2.31072	-0.00801109	6/268	3778,5144,6513,8291,25999,196541	KCNMA1,PDE4D,SLC2A1,DYSF,CLIP3,METTL21C
14_Member	GO Biological Processes	GO:0034762	regulation of transmembrane transport	-2.31072	-0.00801109	6/268	3778,5144,6513,8291,25999,196541	KCNMA1,PDE4D,SLC2A1,DYSF,CLIP3,METTL21C
14_Member	GO Biological Processes	GO:0006970	response to osmotic stress	-2.21729	0	3/63	3778,6513,8291	KCNMA1,SLC2A1,DYSF
15_Summary	GO Biological Processes	GO:0044262	cellular carbohydrate metabolic process	-2.26518	0	5/192	2805,6095,6513,8291,9821,51129	GOT1,RORA,SLC2A1,DYSF,RB1CC1,ANGPTL4
15_Member	GO Biological Processes	GO:0044262	cellular carbohydrate metabolic process	-2.26518	0	5/192	2805,6095,6513,8291,9821	GOT1,RORA,SLC2A1,DYSF,RB1CC1
15_Member	GO Biological Processes	GO:0055088	lipid homeostasis	-2.05698	0	3/72	2805,6095,51129	GOT1,RORA,ANGPTL4
16_Summary	KEGG Pathway	hsa04659	Th17 cell differentiation	-2.23666	0	3/62	2353,3556,6095,7422,3397,8553,55655	FOS,IL1RAP,RORA,VEGFA,ID1,BHLHE40,NLRP2
16_Member	KEGG Pathway	hsa04659	Th17 cell differentiation	-2.23666	0	3/62	2353,3556,6095	FOS,IL1RAP,RORA
16_Member	Reactome Gene Sets	R-HSA-6785807	Interleukin-4 and Interleukin-13 signaling	-2.17955	0	3/65	2353,6095,7422	FOS,RORA,VEGFA
16_Member	GO Biological Processes	GO:0051090	regulation of DNA-binding transcription factor activity	-2.14688	0	6/290	2353,3397,3556,7422,8553,55655	FOS,ID1,IL1RAP,VEGFA,BHLHE40,NLRP2
17_Summary	GO Biological Processes	GO:0032970	regulation of actin filament-based process	-2.20457	0	6/282	3397,4853,5144,6387,6781,55604,22924,25999,348654	ID1,NOTCH2,PDE4D,CXCL12,STC1,CARMIL1,MAPRE3,CLIP3,GEN1
17_Member	GO Biological Processes	GO:0032970	regulation of actin filament-based process	-2.20457	0	6/282	3397,4853,5144,6387,6781,55604	ID1,NOTCH2,PDE4D,CXCL12,STC1,CARMIL1
17_Member	GO Biological Processes	GO:0051493	regulation of cytoskeleton organization	-2.00628	0	7/407	3397,4853,6387,22924,25999,55604,348654	ID1,NOTCH2,CXCL12,MAPRE3,CLIP3,CARMIL1,GEN1
18_Summary	GO Biological Processes	GO:0003014	renal system process	-2.0244	0	3/74	3043,3778,6781	HBB,KCNMA1,STC1
18_Member	GO Biological Processes	GO:0003014	renal system process	-2.0244	0	3/74	3043,3778,6781	HBB,KCNMA1,STC1
19_Summary	Reactome Gene Sets	R-HSA-556833	Metabolism of lipids	-2.00754	0	8/509	2194,3248,6095,9612,51129,51573,84725,84803	FASN,HPGD,RORA,NCOR2,ANGPTL4,GDE1,PLEKHA8,GPAT3
19_Member	Reactome Gene Sets	R-HSA-556833	Metabolism of lipids	-2.00754	0	8/509	2194,3248,6095,9612,51129,51573,84725,84803	FASN,HPGD,RORA,NCOR2,ANGPTL4,GDE1,PLEKHA8,GPAT3

## Sheet: F<M
GroupID	Category	Term	Description	LogP	Log(q-value)	InTerm_InList	Genes	Symbols
1_Summary	GO Biological Processes	GO:0007215	glutamate receptor signaling pathway	-4.75068	-0.433136	4/38	1392,2332,7074,23236,7421,7991	CRH,FMR1,TIAM1,PLCB1,VDR,TUSC3
1_Member	GO Biological Processes	GO:0007215	glutamate receptor signaling pathway	-4.75068	-0.433136	4/38	1392,2332,7074,23236	CRH,FMR1,TIAM1,PLCB1
1_Member	GO Biological Processes	GO:0060359	response to ammonium ion	-2.51232	0	3/70	1392,7074,23236	CRH,TIAM1,PLCB1
1_Member	GO Biological Processes	GO:0070838	divalent metal ion transport	-2.42176	0	5/251	1392,2332,7421,7991,23236	CRH,FMR1,VDR,TUSC3,PLCB1
1_Member	GO Biological Processes	GO:0072511	divalent inorganic cation transport	-2.39252	0	5/255	1392,2332,7421,7991,23236	CRH,FMR1,VDR,TUSC3,PLCB1
2_Summary	GO Biological Processes	GO:0051099	positive regulation of binding	-3.56851	0	5/139	1636,2332,3005,7074,25805	ACE,FMR1,H1-0,TIAM1,BAMBI
2_Member	GO Biological Processes	GO:0051099	positive regulation of binding	-3.56851	0	5/139	1636,2332,3005,7074,25805	ACE,FMR1,H1-0,TIAM1,BAMBI
2_Member	GO Biological Processes	GO:0032092	positive regulation of protein binding	-2.39525	0	3/77	1636,7074,25805	ACE,TIAM1,BAMBI
2_Member	GO Biological Processes	GO:0051098	regulation of binding	-2.241	0	5/277	1636,2332,3005,7074,25805	ACE,FMR1,H1-0,TIAM1,BAMBI
3_Summary	GO Biological Processes	GO:0061178	regulation of insulin secretion involved in cellular response to glucose stimulus	-3.28396	0	3/38	1392,5127,7074,1636,7421,8862,2332,143686	CRH,CDK16,TIAM1,ACE,VDR,APLN,FMR1,SESN3
3_Member	GO Biological Processes	GO:0061178	regulation of insulin secretion involved in cellular response to glucose stimulus	-3.28396	0	3/38	1392,5127,7074	CRH,CDK16,TIAM1
3_Member	GO Biological Processes	GO:0010817	regulation of hormone levels	-3.22956	0	6/252	1392,1636,5127,7074,7421,8862	CRH,ACE,CDK16,TIAM1,VDR,APLN
3_Member	GO Biological Processes	GO:0035773	insulin secretion involved in cellular response to glucose stimulus	-3.09569	0	3/44	1392,5127,7074	CRH,CDK16,TIAM1
3_Member	GO Biological Processes	GO:0090276	regulation of peptide hormone secretion	-2.95265	0	4/110	1392,5127,7074,8862	CRH,CDK16,TIAM1,APLN
3_Member	GO Biological Processes	GO:0030072	peptide hormone secretion	-2.64898	0	4/133	1392,5127,7074,8862	CRH,CDK16,TIAM1,APLN
3_Member	GO Biological Processes	GO:0046883	regulation of hormone secretion	-2.59073	0	4/138	1392,5127,7074,8862	CRH,CDK16,TIAM1,APLN
3_Member	GO Biological Processes	GO:0023061	signal release	-2.51289	0	5/239	1392,2332,5127,7074,8862	CRH,FMR1,CDK16,TIAM1,APLN
3_Member	GO Biological Processes	GO:0042593	glucose homeostasis	-2.49166	0	4/147	1392,5127,7074,143686	CRH,CDK16,TIAM1,SESN3
3_Member	GO Biological Processes	GO:0033500	carbohydrate homeostasis	-2.48107	0	4/148	1392,5127,7074,143686	CRH,CDK16,TIAM1,SESN3
3_Member	GO Biological Processes	GO:0046879	hormone secretion	-2.30343	0	4/166	1392,5127,7074,8862	CRH,CDK16,TIAM1,APLN
3_Member	GO Biological Processes	GO:0009914	hormone transport	-2.27598	0	4/169	1392,5127,7074,8862	CRH,CDK16,TIAM1,APLN
3_Member	GO Biological Processes	GO:0071333	cellular response to glucose stimulus	-2.27493	0	3/85	1392,5127,7074	CRH,CDK16,TIAM1
3_Member	GO Biological Processes	GO:0071331	cellular response to hexose stimulus	-2.26077	0	3/86	1392,5127,7074	CRH,CDK16,TIAM1
3_Member	GO Biological Processes	GO:0071326	cellular response to monosaccharide stimulus	-2.24679	0	3/87	1392,5127,7074	CRH,CDK16,TIAM1
3_Member	GO Biological Processes	GO:0071322	cellular response to carbohydrate stimulus	-2.16647	0	3/93	1392,5127,7074	CRH,CDK16,TIAM1
3_Member	GO Biological Processes	GO:0001678	cellular glucose homeostasis	-2.12844	0	3/96	1392,5127,7074	CRH,CDK16,TIAM1
3_Member	GO Biological Processes	GO:0050796	regulation of insulin secretion	-2.09171	0	3/99	1392,5127,7074	CRH,CDK16,TIAM1
4_Summary	GO Biological Processes	GO:0050886	endocrine process	-3.12509	0	3/43	1392,1636,8862,2332,2316,7421,2919	CRH,ACE,APLN,FMR1,FLNA,VDR,CXCL1
4_Member	GO Biological Processes	GO:0050886	endocrine process	-3.12509	0	3/43	1392,1636,8862	CRH,ACE,APLN
4_Member	GO Biological Processes	GO:0051588	regulation of neurotransmitter transport	-2.51232	0	3/70	1392,2332,8862	CRH,FMR1,APLN
4_Member	GO Biological Processes	GO:0008217	regulation of blood pressure	-2.16647	0	3/93	1392,1636,8862	CRH,ACE,APLN
4_Member	GO Biological Processes	GO:0044057	regulation of system process	-2.15814	0	5/290	1392,1636,2316,2332,8862	CRH,ACE,FLNA,FMR1,APLN
4_Member	GO Biological Processes	GO:0042445	hormone metabolic process	-2.11606	0	3/97	1392,1636,7421	CRH,ACE,VDR
4_Member	Reactome Gene Sets	R-HSA-500792	GPCR ligand binding	-2.11606	0	3/97	1392,2919,8862	CRH,CXCL1,APLN
5_Summary	GO Biological Processes	GO:0045807	positive regulation of endocytosis	-2.0679	0	3/101	2332,4240,8862	FMR1,MFGE8,APLN
5_Member	GO Biological Processes	GO:0045807	positive regulation of endocytosis	-2.0679	0	3/101	2332,4240,8862	FMR1,MFGE8,APLN
6_Summary	GO Biological Processes	GO:0090288	negative regulation of cellular response to growth factor stimulus	-2.05619	0	3/102	8862,25805,57045	APLN,BAMBI,TWSG1
6_Member	GO Biological Processes	GO:0090288	negative regulation of cellular response to growth factor stimulus	-2.05619	0	3/102	8862,25805,57045	APLN,BAMBI,TWSG1
7_Summary	GO Biological Processes	GO:0008285	negative regulation of cell proliferation	-2.00752	0	6/443	2919,7421,8862,9788,57045,162681	CXCL1,VDR,APLN,MTSS1,TWSG1,C18orf54
7_Member	GO Biological Processes	GO:0008285	negative regulation of cell proliferation	-2.00752	0	6/443	2919,7421,8862,9788,57045,162681	CXCL1,VDR,APLN,MTSS1,TWSG1,C18orf54
8_Summary	GO Biological Processes	GO:0010769	regulation of cell morphogenesis involved in differentiation	-2.00689	0	4/202	1123,2316,2332,7074	CHN1,FLNA,FMR1,TIAM1
8_Member	GO Biological Processes	GO:0010769	regulation of cell morphogenesis involved in differentiation	-2.00689	0	4/202	1123,2316,2332,7074	CHN1,FLNA,FMR1,TIAM1

## Sheet: C1 targets
ENSG00000005100
ENSG00000007168
ENSG00000047932
ENSG00000065809
ENSG00000076053
ENSG00000101266
ENSG00000107798
ENSG00000109586
ENSG00000110801
ENSG00000118900
ENSG00000120656
ENSG00000123411
ENSG00000124523
ENSG00000124788
ENSG00000131495
ENSG00000135390
ENSG00000136925
ENSG00000137561
ENSG00000137747
ENSG00000138760
ENSG00000139514
ENSG00000139697
ENSG00000140265
ENSG00000141179
ENSG00000143375
ENSG00000156735
ENSG00000158292
ENSG00000159167
ENSG00000160613
ENSG00000162415
ENSG00000162702
ENSG00000163961
ENSG00000164684
ENSG00000170745
ENSG00000173153
ENSG00000180008
ENSG00000180884
ENSG00000181264
ENSG00000182963
ENSG00000187772
ENSG00000188786
ENSG00000197714
ENSG00000198824
ENSG00000203867
ENSG00000006459
ENSG00000038274
ENSG00000066427
ENSG00000069345
ENSG00000072134
ENSG00000075142
ENSG00000106615
ENSG00000112531
ENSG00000115758
ENSG00000116918
ENSG00000118276
ENSG00000118985
ENSG00000120156
ENSG00000122566
ENSG00000124226
ENSG00000128059
ENSG00000132963
ENSG00000142188
ENSG00000144476
ENSG00000146278
ENSG00000153561
ENSG00000153707
ENSG00000165410
ENSG00000165476
ENSG00000166068
ENSG00000166265
ENSG00000168564
ENSG00000177885
ENSG00000178695
ENSG00000179456
ENSG00000185551
ENSG00000189043
ENSG00000254535
ENSG00000008517
ENSG00000084090
ENSG00000101608
ENSG00000105137
ENSG00000113369
ENSG00000116473
ENSG00000118508
ENSG00000139211
ENSG00000141098
ENSG00000147655
ENSG00000147872
ENSG00000148426
ENSG00000152154
ENSG00000181019
ENSG00000198682
ENSG00000117650
ENSG00000257103
ENSG00000052723
ENSG00000071054
ENSG00000076003
ENSG00000103194
ENSG00000120533
ENSG00000129317
ENSG00000134440
ENSG00000134460
ENSG00000139370
ENSG00000143756
ENSG00000145332
ENSG00000156110
ENSG00000177981
ENSG00000243943
ENSG00000092330
ENSG00000102081
ENSG00000103175
ENSG00000130939
ENSG00000160753
ENSG00000162813
ENSG00000163964
ENSG00000164181
ENSG00000168575
ENSG00000188352
ENSG00000071073
ENSG00000146909
ENSG00000147130
ENSG00000220205
ENSG00000143612
ENSG00000153944
ENSG00000178951
ENSG00000117592
ENSG00000133393
ENSG00000011638
ENSG00000017260
ENSG00000029993
ENSG00000080298
ENSG00000081154
ENSG00000089006
ENSG00000089351
ENSG00000092964
ENSG00000102781
ENSG00000103044
ENSG00000103449
ENSG00000104497
ENSG00000106993
ENSG00000111145
ENSG00000111961
ENSG00000112562
ENSG00000112851
ENSG00000113658
ENSG00000118058
ENSG00000118564
ENSG00000122644
ENSG00000129562
ENSG00000131711
ENSG00000132470
ENSG00000134853
ENSG00000135709
ENSG00000139625
ENSG00000140455
ENSG00000143387
ENSG00000145860
ENSG00000147874
ENSG00000149115
ENSG00000150995
ENSG00000151835
ENSG00000154975
ENSG00000157077
ENSG00000158373
ENSG00000162105
ENSG00000162368
ENSG00000163513
ENSG00000163935
ENSG00000168264
ENSG00000169946
ENSG00000170113
ENSG00000170485
ENSG00000173530
ENSG00000173706
ENSG00000175354
ENSG00000175662
ENSG00000178229
ENSG00000179950
ENSG00000181588
ENSG00000184743
ENSG00000185033
ENSG00000188641
ENSG00000197442
ENSG00000198189
ENSG00000205269
ENSG00000205730
ENSG00000095739
ENSG00000100523
ENSG00000106355
ENSG00000140367
ENSG00000257093
ENSG00000072501
ENSG00000073803
ENSG00000088812
ENSG00000089048
ENSG00000109133
ENSG00000110768
ENSG00000111667
ENSG00000112234
ENSG00000115504
ENSG00000115966
ENSG00000116005
ENSG00000120709
ENSG00000122691
ENSG00000123297
ENSG00000125375
ENSG00000134138
ENSG00000142627
ENSG00000143952
ENSG00000144677
ENSG00000152763
ENSG00000153214
ENSG00000154127
ENSG00000162627
ENSG00000164163
ENSG00000164338
ENSG00000172466
ENSG00000173436
ENSG00000177485
ENSG00000182240
ENSG00000185728
ENSG00000186687
ENSG00000197323
ENSG00000197728
ENSG00000048405
ENSG00000059145
ENSG00000067057
ENSG00000067177
ENSG00000071967
ENSG00000074527
ENSG00000087338
ENSG00000104765
ENSG00000109501
ENSG00000110851
ENSG00000113916
ENSG00000114698
ENSG00000115137
ENSG00000116688
ENSG00000119048
ENSG00000119508
ENSG00000123144
ENSG00000129422
ENSG00000130956
ENSG00000132478
ENSG00000133606
ENSG00000134046
ENSG00000134323
ENSG00000135766
ENSG00000136160
ENSG00000137266
ENSG00000139132
ENSG00000139154
ENSG00000139508
ENSG00000143384
ENSG00000147421
ENSG00000147852
ENSG00000151322
ENSG00000151491
ENSG00000152217
ENSG00000152558
ENSG00000152700
ENSG00000152784
ENSG00000153814
ENSG00000154783
ENSG00000156171
ENSG00000158711
ENSG00000160741
ENSG00000162402
ENSG00000163659
ENSG00000165406
ENSG00000167081
ENSG00000168795
ENSG00000175087
ENSG00000198876
ENSG00000258289
ENSG00000259529
ENSG00000005812
ENSG00000121749
ENSG00000125971
ENSG00000153094
ENSG00000169439
ENSG00000075151
ENSG00000117395
ENSG00000133065
ENSG00000170903
ENSG00000013441
ENSG00000080823
ENSG00000083635
ENSG00000102024
ENSG00000104671
ENSG00000105971
ENSG00000106080
ENSG00000106511
ENSG00000111328
ENSG00000115446
ENSG00000116991
ENSG00000120549
ENSG00000126226
ENSG00000129151
ENSG00000132561
ENSG00000136938
ENSG00000136940
ENSG00000138385
ENSG00000143013
ENSG00000148737
ENSG00000156374
ENSG00000164692
ENSG00000164932
ENSG00000165119
ENSG00000166501
ENSG00000171988
ENSG00000176101
ENSG00000182700
ENSG00000198759
ENSG00000205542
ENSG00000015171
ENSG00000077721
ENSG00000108588
ENSG00000113494
ENSG00000114315
ENSG00000120265
ENSG00000120688
ENSG00000123124
ENSG00000132170
ENSG00000139505
ENSG00000157379
ENSG00000164603
ENSG00000179021
ENSG00000181904
ENSG00000197822
ENSG00000198160
ENSG00000204899
ENSG00000110841
ENSG00000111707
ENSG00000114446
ENSG00000138795
ENSG00000181744
ENSG00000083857
ENSG00000106025
ENSG00000109332
ENSG00000113595
ENSG00000122203
ENSG00000132313
ENSG00000132359
ENSG00000145555
ENSG00000151239
ENSG00000162692
ENSG00000174485
ENSG00000178082
ENSG00000069667
ENSG00000086619
ENSG00000091009
ENSG00000104388
ENSG00000104687
ENSG00000118620
ENSG00000132463
ENSG00000136891
ENSG00000138463
ENSG00000143401
ENSG00000144445
ENSG00000205213
ENSG00000009844
ENSG00000068383
ENSG00000071537
ENSG00000078804
ENSG00000100304
ENSG00000100664
ENSG00000110046
ENSG00000110367
ENSG00000113407
ENSG00000115163
ENSG00000117859
ENSG00000119335
ENSG00000123095
ENSG00000124486
ENSG00000128891
ENSG00000129696
ENSG00000134109
ENSG00000135547
ENSG00000143373
ENSG00000143437
ENSG00000145414
ENSG00000147121
ENSG00000147180
ENSG00000157064
ENSG00000163531
ENSG00000164985
ENSG00000171421
ENSG00000196323
ENSG00000010270
ENSG00000095303
ENSG00000117519
ENSG00000147471
ENSG00000160991
ENSG00000004534
ENSG00000008083
ENSG00000026103
ENSG00000039560
ENSG00000052802
ENSG00000064666
ENSG00000068305
ENSG00000071082
ENSG00000091039
ENSG00000095066
ENSG00000100281
ENSG00000101901
ENSG00000102172
ENSG00000102935
ENSG00000104413
ENSG00000105483
ENSG00000106785
ENSG00000108001
ENSG00000111716
ENSG00000113583
ENSG00000114383
ENSG00000115419
ENSG00000115526
ENSG00000118503
ENSG00000118680
ENSG00000120868
ENSG00000125740
ENSG00000129657
ENSG00000135272
ENSG00000136122
ENSG00000136146
ENSG00000144283
ENSG00000145012
ENSG00000148090
ENSG00000148411
ENSG00000148516
ENSG00000151729
ENSG00000152377
ENSG00000152661
ENSG00000152749
ENSG00000153989
ENSG00000154146
ENSG00000156804
ENSG00000165868
ENSG00000166450
ENSG00000173698
ENSG00000174684
ENSG00000178074
ENSG00000178573
ENSG00000180233
ENSG00000180667
ENSG00000184007
ENSG00000187094
ENSG00000188938
ENSG00000189184
ENSG00000197050
ENSG00000197134
ENSG00000197808
ENSG00000198121
ENSG00000203880
ENSG00000204070
ENSG00000204370

## Sheet: F<M targets
ENSG00000102081
ENSG00000116962
ENSG00000117114
ENSG00000168575
ENSG00000182621
ENSG00000189060
ENSG00000102225
ENSG00000113555
ENSG00000140545
ENSG00000159640
ENSG00000159871
ENSG00000165272
ENSG00000168785
ENSG00000188783
ENSG00000196924
ENSG00000104723
ENSG00000128656
ENSG00000130224
ENSG00000151287
ENSG00000152620
ENSG00000166845
ENSG00000170873
ENSG00000143653
ENSG00000128513
ENSG00000136098
ENSG00000006459
ENSG00000111424
ENSG00000114698
ENSG00000156299
ENSG00000163739
ENSG00000165410
ENSG00000180667
ENSG00000147571
ENSG00000095739
ENSG00000172057
ENSG00000198000
ENSG00000074966
ENSG00000116791
ENSG00000120279
ENSG00000128791
ENSG00000138050
ENSG00000149212
ENSG00000163026
ENSG00000171388
ENSG00000174099
ENSG00000255529

## Sheet: F>M targets
ENSG00000023287
ENSG00000069667
ENSG00000196498
ENSG00000205269
ENSG00000075420
ENSG00000079691
ENSG00000099219
ENSG00000117394
ENSG00000138678
ENSG00000174485
ENSG00000180530
ENSG00000006007
ENSG00000113448
ENSG00000121966
ENSG00000123572
ENSG00000136928
ENSG00000138758
ENSG00000170345
ENSG00000102401
ENSG00000113552
ENSG00000069702
ENSG00000156113
ENSG00000187605
ENSG00000244734
ENSG00000077616
ENSG00000079215
ENSG00000112715
ENSG00000120053
ENSG00000124299
ENSG00000167595
ENSG00000172667
ENSG00000178295
ENSG00000198142
ENSG00000121741
ENSG00000181788
ENSG00000196083
ENSG00000107562
ENSG00000140950
ENSG00000167772
ENSG00000018408
ENSG00000075568
ENSG00000114019
ENSG00000139780
ENSG00000022556
ENSG00000120129
ENSG00000135750
ENSG00000156030
ENSG00000186088
ENSG00000125834
ENSG00000134250
ENSG00000138623
ENSG00000165359
ENSG00000170921
ENSG00000106086
ENSG00000084764
ENSG00000099994
ENSG00000105270
ENSG00000123358
ENSG00000134107
ENSG00000159167
ENSG00000169710
ENSG00000213903
ENSG00000125968
ENSG00000135636
ENSG00000164120
