# Supplementary material for: Variation of microRNA expression in the human placenta driven by population identity and sex of the newborn
Source: BMC Genomics. 2021 Apr 20;22:286. doi: 10.1186/s12864-021-07542-0 (PMC8059241; doi:10.1186/s12864-021-07542-0)
Supplement: Supplementary file 13 — Additional file 13: Table S8. Variance proportion of 12 demographic factors. [file 12864_2021_7542_MOESM13_ESM.xlsx]

## Sheet: Mean of miRNA variance %
Table S8. Average variance proportion of 12 demographic factors on all miRNAs
Demographic variable	Explained variance %
Population	10
Baby's sex	3.54
First pregancy	3.49
Mother's age	3.45
Mother's bmi	3.38
Birth delivery type	3.36
Drinker	3.15
Pregancy infection	3.09
Number of Kids	2.77
Pregnancy number	2.84
Baby Length	2.5839
Baby Weight	2.37
We estimated each miRNA expression variation using an analysis of multivariate analysis of variance with the order of variables: birth delivery type (Cesarean or natural), sex of the newborn, maternal body mass index, number of pregnancies, has pregnancy infection or not, first pregnancy or not, mother’s age, birth length of the newborn child, birth weight of the newborn child, number of children…
The explained variance on each factor was estimated by the proportion of sum of squares.

## Sheet: each miRNA variance%
Variance proportion of 12 demographic factors on each miRNA
ID	Birth delivery type	Baby's sex	Mother's bmi	Pregnancy number	Pregancy infection	First pregancy	Mother's age	Baby Length	Baby Weight	Number of Kids	Drinker	Population
hsa-let-7a-3p	0.00101969	0.0271226	0.0416259	0.000273325	0.00447041	0.0251259	0.0859695	0.00286867	0.00781809	0.00886466	0.0194144	0.0651207
hsa-let-7a-5p	0.0178455	0.017527	0.0785037	0.000876055	0.0806777	0.0207418	0.0691894	0.0163713	0.0175555	0.0619609	0.00508271	0.0825029
hsa-let-7b-3p	0.035577	0.0471472	0.103649	0.000165703	0.0112883	0.0456484	0.00186777	0.0172049	0.0511451	0.00551449	0.0735891	0.0240277
hsa-let-7b-5p	0.000596185	0.00223798	0.0151698	0.0774079	0.06644	0.0872129	4.33275e-05	0.109308	0.0762306	0.0609767	1.81477e-06	0.0660492
hsa-let-7c-3p	0.00767073	0.00663177	0.065438	0.00381537	0.020212	0.0190849	0.000618264	0.00337476	0.00106329	0.0566022	0.0485864	0.203495
hsa-let-7c-5p	0.000379252	0.0168841	0.040323	0.0979548	0.0360752	0.040472	0.0187258	0.00187768	0.0229546	0.0792614	4.12202e-05	0.102963
hsa-let-7d-3p	0.143839	0.0423542	0.00247939	0.0399803	0.0859375	0.0726887	0.109033	2.06151e-05	0.0720414	0.00238301	0.0709299	0.00997865
hsa-let-7d-5p	0.00314653	0.0514379	0.010369	0.0319596	0.109195	0.00444888	0.084292	0.0956422	0.0338987	0.0198074	0.0166849	0.0218974
hsa-let-7e-3p	0.0187257	0.110272	0.0022314	0.00185803	0.0318592	0.0326693	0.000391651	0.00907306	0.11797	0.0010818	0.00654301	0.0258253
hsa-let-7e-5p	0.000684262	0.025001	0.0114854	0.0383082	0.111634	0.146382	0.00538274	0.0172231	0.0017204	0.0291323	0.0255904	0.115446
hsa-let-7f-1-3p	0.0270597	0.00576852	0.00669691	0.00023119	0.00087993	0.0152702	4.77231e-07	0.00712124	0.0204565	0.0170533	0.00108771	0.0535482
hsa-let-7f-2-3p	0.0236708	0.0160496	0.00712008	0.0141681	0.0177211	0.0826026	0.000322396	0.0235794	0.0676855	0.153243	0.0313735	0.0340046
hsa-let-7f-5p	0.087254	0.000794502	0.0277276	0.000950011	0.0497933	0.0317309	0.21103	0.00696305	0.0440947	0.00468773	0.0516617	0.0378068
hsa-let-7g-3p	0.00923222	0.179712	0.0374862	0.109935	0.147442	0.017278	0.0145715	0.076172	0.0194621	0.029023	0.00157701	0.0927652
hsa-let-7g-5p	0.087824	0.00205061	0.000608652	0.0216065	0.0988464	0.012724	0.167501	0.00730102	0.053421	0.000594904	0.0381701	0.0404754
hsa-let-7i-3p	0.0381461	0.00745747	0.00240981	0.00107758	0.00742803	0.016181	0.0577424	0.00490689	0.0974549	0.0106874	0.000467966	0.149783
hsa-let-7i-5p	0.146228	0.0161058	0.0201155	0.0275193	0.0141088	0.000193285	0.0970815	0.00146124	0.0827201	0.0144266	0.045179	0.0237006
hsa-miR-1-3p	0.00547237	0.0111136	0.00253449	0.0685457	0.00972129	0.0478361	2.21003e-05	0.0504686	0.0475675	0.00200582	0.0109514	0.0472222
hsa-miR-100-3p	0.0339307	0.00277525	0.0533849	0.00355408	0.00222619	0.000373778	6.6648e-05	0.0913078	0.0129749	1.26215e-05	0.0375377	0.0166864
hsa-miR-100-5p	0.0476597	0.102926	0.0663804	0.00293881	3.16575e-05	0.031784	0.0520411	0.0238233	0.00637592	0.0412549	0.00211351	0.0496025
hsa-miR-101-3p	0.0262834	0.000837555	0.107986	0.00490171	0.047782	0.0172689	0.0381811	0.123462	0.15257	0.00447253	0.0072702	0.035817
hsa-miR-101-5p	0.00832176	0.0139837	0.0507814	0.00737054	0.0313225	0.000110873	0.0274554	0.0396959	0.0509307	0.00330921	8.32256e-06	0.0518986
hsa-miR-10392-5p	0.00273896	0.0292158	0.0156352	0.228444	0.0205502	0.00237994	0.0653328	0.00172237	0.0834014	0.0392745	0.00408188	0.0416837
hsa-miR-10395-3p	0.00599815	0.000742114	0.0259635	0.0475301	0.0153989	0.00104585	0.0203194	0.00611801	0.0107545	0.0898081	0.0108729	0.214322
hsa-miR-10395-5p	0.0085957	0.0282861	0.00335604	0.0324993	5.8049e-05	0.0125981	2.74457e-05	0.0233557	0.0150833	0.0421104	0.196349	0.0136827
hsa-miR-10396b-3p	0.0267082	0.00155302	5.47954e-08	0.00102063	0.000912775	0.0172515	0.0651271	0.085918	0.00971379	0.0824945	0.014432	0.135744
hsa-miR-10399-3p	0.0265717	0.000273172	0.00689397	0.0457905	0.087098	0.016078	0.0116538	0.0173024	0.0192808	0.00015916	0.0328847	0.241893
hsa-miR-10399-5p	0.0497465	6.16487e-06	0.00266994	0.00647716	0.00933603	0.111104	0.0173874	0.00220853	0.0297943	0.000407735	0.02634	0.218947
hsa-miR-103a-2-5p	0.0153377	0.0181401	0.0517211	0.0104768	0.00125438	0.0162122	0.0176639	0.0040849	0.0106319	0.00868303	0.00864256	0.119023
hsa-miR-103a-3p	0.0548338	0.0157049	0.000167686	0.112326	0.0197712	0.038474	0.143951	0.0209984	0.0498072	0.0316839	0.000253623	0.0969745
hsa-miR-10401-3p	0.000257123	0.000751095	0.261813	0.071921	0.0165371	0.0725196	0.106763	0.0694529	0.00513124	0.00069626	0.0426307	0.0113337
hsa-miR-105-3p	0.0390809	0.0274599	0.00554539	0.134027	0.0256734	0.0463179	0.002286	0.00398251	0.00968679	0.0040921	1.24648e-05	0.183674
hsa-miR-105-5p	0.0524214	0.0246212	0.0649488	0.0683059	0.00158567	0.0647422	0.0096382	0.00152959	0.0429636	0.000235186	0.00329333	0.0804294
hsa-miR-10527-5p	0.00373319	0.0822287	0.10734	0.089205	0.0476276	0.108343	2.14575e-05	0.00266321	0.0161295	0.0192752	0.0135418	0.0427848
hsa-miR-106a-3p	0.0106218	0.0033053	0.0480502	0.000223098	0.00640205	0.0448301	0.00134214	0.000423192	0.0163946	0.0449466	0.0304526	0.0613149
hsa-miR-106a-5p	0.0283178	0.00034121	0.0112263	0.00168883	0.0347952	0.000672462	0.115197	0.00151036	0.0490822	0.121215	0.0517474	0.0192291
hsa-miR-106b-3p	0.0434684	0.0183521	0.00608487	0.00231064	0.00487045	0.0160872	0.120681	0.000457687	0.0186772	0.0309399	0.00970571	0.10528
hsa-miR-106b-5p	0.0426936	0.0364421	0.00897523	0.00108348	0.0163486	0.000202252	0.192922	0.00390819	0.0260574	0.0915471	0.00373381	0.0616212
hsa-miR-107	0.0855329	0.0631642	0.00474045	0.00668772	0.0166074	0.0081456	0.0403576	5.19338e-05	0.0146297	0.0275583	0.0177594	0.145967
hsa-miR-10a-3p	0.043525	0.0196965	0.0509605	0.000221116	0.0545845	1.12034e-05	0.108285	0.0174988	0.00175594	0.0415479	0.000548351	0.094482
hsa-miR-10a-5p	0.0155475	0.123961	0.00607593	0.0113494	0.0075833	0.00130297	0.151161	0.000350619	0.0126568	0.0962934	0.00129337	0.122556
hsa-miR-10b-3p	0.0489374	0.0286877	0.0893928	9.7325e-05	0.0855671	0.127678	0.0448274	4.83482e-05	0.00117812	0.00966106	0.0118644	0.0149146
hsa-miR-10b-5p	0.0167583	0.00764377	0.0333319	0.000667227	0.0968314	0.276305	0.00861037	0.0266572	0.00761516	0.000949032	0.00341465	0.0470454
hsa-miR-11399	0.000365631	0.0159601	0.0327195	0.00459973	0.000202518	0.0487728	0.00672649	0.000984669	0.0829926	0.0514764	0.0186002	0.0969599
hsa-miR-11401	0.0290595	0.00272796	0.000183031	0.0464806	2.42973e-06	0.180153	0.00037149	2.8768e-05	0.000116754	0.0553357	0.000719756	0.133665
hsa-miR-1180-3p	0.0443809	0.0207881	0.016025	0.0211567	8.82312e-07	0.166488	0.00166618	0.00535647	0.00448764	0.0445438	0.000211773	0.253612
hsa-miR-1185-1-3p	0.000300928	0.06989	0.0229619	0.00973642	0.0340908	0.0949268	0.0109356	0.00958411	0.0433056	0.00862948	0.00777471	0.122365
hsa-miR-1185-2-3p	3.65312e-05	1.60137e-05	0.0625844	0.00314273	8.67369e-05	0.0934828	0.104357	0.00412842	0.00761355	0.0169837	0.0191194	0.146586
hsa-miR-1185-5p	0.02902	0.00129536	0.0206021	0.00220767	0.128054	0.042227	0.021549	0.0317983	0.0569565	0.0250657	0.00019752	0.10332
hsa-miR-1197	0.0388668	0.0110752	0.026559	0.0125327	0.00928553	0.0548378	0.0232676	0.0273996	0.157435	0.0990611	0.0313124	0.0584139
hsa-miR-12136	0.0188071	0.170824	0.0163812	0.0483012	0.028951	0.00436759	0.0833624	0.00735132	0.0238122	0.029934	0.041128	0.174832
hsa-miR-122-5p	0.301826	0.0524399	0.000694199	0.0125145	0.00810164	0.0813166	0.0419109	0.00161135	0.0178626	9.16129e-05	5.81561e-05	0.00558537
hsa-miR-1226-3p	0.0301996	0.0281495	0.0197143	0.0256466	0.0732039	0.0105403	0.0019587	0.0258099	0.000343688	0.0263355	0.0145035	0.186001
hsa-miR-1228-3p	0.107313	5.98679e-07	0.0231761	0.00143633	0.00546415	0.00176218	0.000660453	0.0351805	0.0366012	0.0817487	1.54588e-05	0.0559256
hsa-miR-1228-5p	0.00430116	0.110751	0.000427309	0.0080192	0.00496672	0.00236229	0.0285944	0.00388497	0.0157162	0.0196849	0.0646793	0.122978
hsa-miR-1229-3p	0.0387774	0.0381433	0.00477777	0.0576533	0.029485	0.0810366	0.0216373	0.00536382	0.0142398	0.00346541	0.0512174	0.00330872
hsa-miR-1246	0.0144974	0.00270107	0.000794321	0.00891574	0.139925	0.00762599	0.041149	0.0029176	0.0620288	0.00546292	0.0111185	0.223592
hsa-miR-1247-3p	0.111884	5.55234e-06	0.00201028	0.0103486	0.116407	0.000600359	7.53116e-05	0.0193944	2.35594e-05	0.0859796	0.00945112	0.0274914
hsa-miR-1247-5p	0.0117365	0.0262548	0.0044592	0.00353311	0.0627247	0.00667008	0.00306929	0.0186416	0.000236911	0.0762495	0.0322473	0.110157
hsa-miR-1249-3p	0.019507	0.00112614	0.0382517	0.00546973	0.0123619	0.000106656	0.0219655	1.61431e-06	0.0510776	0.0518912	0.0690235	0.12237
hsa-miR-1252-5p	0.00226276	0.0437877	0.0263316	0.00146516	0.0113539	0.0365596	0.000780407	0.085231	0.027021	0.00257667	0.000442453	0.0454095
hsa-miR-1255a	0.000114928	0.136201	0.0150899	0.0349556	0.000306039	0.00158161	0.00304055	0.0336437	0.000824143	0.00213237	0.00440648	0.0890834
hsa-miR-1255b-5p	0.0814639	0.0390719	0.0557952	0.00635892	0.0126448	0.00707368	0.0729543	0.0012677	0.00618307	0.000363939	0.0107604	0.0262223
hsa-miR-125a-3p	0.177623	0.0344819	0.0598552	0.0275421	0.00238452	0.0230099	0.00524228	0.00178314	7.87231e-06	0.0231319	0.00603881	0.0645975
hsa-miR-125a-5p	0.00558329	0.000499703	0.00163298	0.00107256	0.0520042	0.251698	0.0374385	0.00282438	0.0318103	0.129928	0.0161693	0.0963424
hsa-miR-125b-1-3p	0.0669066	0.0338391	0.038749	0.000298264	0.000266838	0.00286252	0.000404025	0.132985	0.00620228	0.0438034	0.00310676	0.0592337
hsa-miR-125b-2-3p	0.108752	0.0264052	0.0490247	0.106677	0.000682158	0.00432169	0.0053331	0.00126309	0.00422978	0.0210315	0.0191652	0.0569792
hsa-miR-125b-5p	0.0408723	0.0216453	0.0189302	0.00200685	0.0352903	0.0576051	0.00650604	0.12579	0.025704	2.64485e-05	0.00484044	0.011675
hsa-miR-126-3p	0.0553681	0.0337221	0.00748383	0.0117784	0.126618	0.041735	0.00619874	0.00294298	3.15654e-05	0.0216748	0.00487785	0.0327387
hsa-miR-126-5p	3.16345e-07	0.0397086	0.0134163	0.086816	0.0605313	0.000353616	0.000363628	0.00506541	0.0105028	0.00634814	0.000988386	0.191475
hsa-miR-1260b	0.00813465	0.0330685	0.0781304	0.0121151	0.000371284	0.0104852	0.0061065	0.000343753	0.00399261	0.0244536	0.0576977	0.267396
hsa-miR-1262	0.065235	0.00052899	0.000779552	0.0584177	0.0322238	0.0968292	0.00954125	0.00520082	4.15354e-05	0.00449755	0.0226838	0.169115
hsa-miR-1268a	0.0471292	0.0340953	0.00677079	0.0013719	0.00571652	0.00503762	0.133996	0.0035657	0.00652952	0.00220193	0.167734	0.105422
hsa-miR-1268b	0.0472691	0.0434311	0.00133557	0.00223151	0.00188151	0.00227144	0.143989	0.00370844	0.00599359	0.00294999	0.153225	0.12227
hsa-miR-1269a	0.0160161	0.107327	0.0308408	0.00211009	0.0308529	0.0608264	0.0159896	0.00276692	0.056378	0.00206457	0.00315275	0.0741194
hsa-miR-1269b	0.0146259	0.0531377	0.0243326	0.00281538	0.000398022	0.205857	0.00934664	0.160927	0.0749897	0.000412424	0.000338446	0.0386232
hsa-miR-127-3p	0.0241904	0.167117	0.00596455	0.00322024	0.0472051	0.0738514	0.0147186	0.000128036	0.00397329	0.00825565	0.0015527	0.0365201
hsa-miR-127-5p	0.0471637	0.191472	0.0296602	0.00059737	8.40627e-05	0.00143743	0.000837413	0.00493227	0.0053628	0.00809171	0.0185743	0.041019
hsa-miR-1270	0.0196987	0.0517181	0.0721896	0.00451862	0.0193189	0.0122333	0.0790453	0.0501791	0.0049864	0.00154451	0.062051	0.214758
hsa-miR-1271-5p	3.62397e-06	0.116853	0.00248406	0.0144849	0.000742717	0.0279427	0.00985195	0.0397237	0.000930515	0.0299735	2.7401e-05	0.126712
hsa-miR-1273h-3p	0.111215	0.0214985	0.0353481	0.00961434	0.0744618	0.00337808	0.0836867	0.00719668	0.00243892	0.00096621	0.011805	0.0783527
hsa-miR-1275	0.00105894	0.00831536	0.10676	0.016123	0.0132989	0.000397223	0.00772545	5.43845e-06	0.018582	0.00365585	0.000926163	0.0952232
hsa-miR-1276	0.0279171	0.0089905	0.0122035	0.0600834	0.00119194	0.0124387	0.0161481	0.0246314	0.0812486	0.0205806	0.0552311	0.186963
hsa-miR-1277-3p	0.00392741	0.0189966	0.00940828	0.111146	0.095709	0.0113324	0.0140042	0.00251458	0.0744478	0.00437003	8.31261e-06	0.106668
hsa-miR-1277-5p	0.0189212	0.00228861	0.00786393	0.0217198	0.0242697	0.0241451	0.0194535	0.076872	0.0692048	0.0408812	0.00685502	0.184916
hsa-miR-1278	0.00708427	0.00385821	0.00513904	0.00393242	0.0444344	0.0620584	0.101603	0.0107588	0.0502935	0.00555238	0.0399999	0.0715896
hsa-miR-128-1-5p	0.0552698	0.00496311	0.00210496	0.000809615	0.0293377	0.0672613	0.000316334	0.00824408	0.0472168	0.00188931	0.0099024	0.0470616
hsa-miR-128-3p	0.022039	0.0067211	0.034727	0.0127652	0.000573322	0.00877195	0.136784	0.0148046	0.000304143	0.10257	0.02004	0.111497
hsa-miR-1283	0.0187059	0.00248251	1.10971e-07	0.000164836	0.00124569	0.205199	0.00834845	0.000904698	0.0193591	0.0665039	4.18374e-06	0.135369
hsa-miR-1284	0.0205573	0.151144	0.0424631	0.0154094	0.00178372	0.0258431	0.0163449	0.00107651	0.105556	0.00115759	0.049207	0.0851444
hsa-miR-1285-3p	0.0179348	0.00382996	0.0107658	0.0130157	0.00137135	0.00339302	0.07687	0.0345927	0.0695632	0.0183923	0.0690057	0.0236605
hsa-miR-1287-5p	0.0372476	0.00117578	0.146722	0.0248254	0.0533381	0.000748712	0.00310046	0.00542795	0.0927705	0.0531659	0.0457092	0.0850517
hsa-miR-1291	0.000598984	0.0208115	0.0338271	0.011921	0.0367155	0.0121165	0.0191891	0.00603388	0.00776341	0.0272933	0.0470165	0.0394711
hsa-miR-1294	0.0260178	0.0290848	0.0532441	0.0281063	0.0645621	0.00987327	0.165624	0.00186905	0.0576495	0.00864671	0.00210766	0.0639703
hsa-miR-1295a	0.0476293	0.0154677	0.00188698	0.0390258	0.016196	0.00489586	0.00013368	0.12558	0.108471	0.000155639	0.0203575	0.0276409
hsa-miR-1296-5p	0.04758	0.00944401	0.0151062	0.000836446	0.0175258	0.0788997	0.00187622	0.0102519	0.0081344	0.00220268	0.0554889	0.0666051
hsa-miR-1301-3p	0.0134593	0.0233078	0.18774	0.158393	0.0299877	0.000264969	0.0113434	0.0401418	0.0183968	0.0402787	0.0106494	0.0656259
hsa-miR-1302	0.00490185	0.00300612	0.0202836	0.0400097	0.0536704	0.000405769	0.0322354	0.0426334	0.0469732	0.00696179	0.00254842	0.0434668
hsa-miR-1303	0.108782	0.0331375	0.00341664	0.00934979	0.0294902	0.00289831	0.0215864	0.00132585	0.0356958	0.00162309	0.0371493	0.0441891
hsa-miR-1304-5p	0.00746955	0.00187869	0.0753516	0.0234082	0.0349713	0.112758	0.0370473	0.00718323	0.0137256	0.000139012	0.0686812	0.142298
hsa-miR-1305	0.00112046	0.0662728	0.000178179	0.00300578	0.0242747	0.00167037	0.174376	0.00129107	0.00308593	0.000915848	0.0522711	0.207608
hsa-miR-1306-3p	0.0175752	0.0255949	0.0250285	0.00267847	0.0177804	0.000966017	0.0082991	0.00192271	0.000423305	0.00391735	0.00606655	0.161794
hsa-miR-1306-5p	0.136468	0.00501091	0.0118292	0.0297348	0.00171545	0.0253133	0.00105925	3.94746e-05	0.000576892	0.0218123	0.0698594	0.133446
hsa-miR-1307-3p	0.0220266	0.0734324	0.0700099	0.000238402	0.0489833	8.17296e-05	0.0608243	0.0347691	0.00523752	0.02896	0.020395	0.104254
hsa-miR-1307-5p	0.000503909	0.00471692	0.00113529	0.025419	0.0523353	0.0200855	0.0741387	0.0037271	0.0115236	0.0327093	0.0922839	0.215243
hsa-miR-130a-3p	0.106445	0.0410612	0.00862146	0.0772673	1.38053e-07	1.4633e-05	0.0126145	0.0144798	0.114923	0.0523303	2.20231e-05	0.110488
hsa-miR-130a-5p	0.0749752	0.0378431	0.00517179	0.00425501	0.0387844	0.000319233	0.00538834	0.0024778	0.00765739	0.156499	0.133151	0.0450322
hsa-miR-130b-3p	0.0591902	0.0116812	0.11531	0.022099	0.00813841	0.0452351	0.0310665	4.81124e-05	0.0419755	0.0199168	0.0266509	0.152473
hsa-miR-130b-5p	0.104867	0.00559623	0.116821	0.00175457	0.0407421	0.0688471	0.0226947	0.000243615	0.0465526	0.0216656	0.0149723	0.203511
hsa-miR-132-3p	0.0311328	0.00239541	0.210202	0.0222288	0.0457867	0.0118289	0.0581112	0.000542416	0.0125712	0.00517155	0.0565494	0.0839805
hsa-miR-132-5p	0.000414769	0.00960488	0.000674405	0.0164561	0.0127987	0.00114024	0.0011206	0.00375813	0.0105754	0.012917	1.73952e-05	0.0509372
hsa-miR-1323	0.0139593	0.010346	0.0122067	0.00230566	0.261928	0.067615	0.000216944	0.0369015	0.000107337	0.0315906	0.00307084	0.138748
hsa-miR-133a-3p	0.0162263	0.0671464	0.0411916	0.0611982	0.000878442	0.0057334	0.00979172	0.0419804	0.0199361	0.00690687	0.00168094	0.0478673
hsa-miR-133a-5p	0.00606984	0.00930349	0.041867	0.0230084	0.0303819	0.0208335	0.0073362	0.00212593	0.00560548	0.020694	0.0445197	0.0819045
hsa-miR-133b	0.00981297	0.0889177	0.0737916	0.0175727	0.000569076	0.00932831	0.000551822	0.0428141	0.000170762	0.00898974	0.0177395	0.151341
hsa-miR-134-3p	0.0918546	0.109016	0.0396733	0.00284858	3.39585e-05	0.0168338	0.000506309	0.00838659	0.120834	0.0132038	0.0705962	0.0757533
hsa-miR-134-5p	0.021083	0.0197954	0.00309258	0.0432934	0.0154532	0.0302693	0.00025972	0.000483733	0.00264531	0.0383206	0.0141008	0.0528103
hsa-miR-1343-3p	0.00226072	0.0674867	0.135705	0.00780747	0.0467418	0.0605732	0.0302487	0.00321293	0.00963884	0.07498	0.00569624	0.0307706
hsa-miR-135a-5p	0.0289578	0.00201571	0.0467076	0.00699302	0.0124563	0.0141095	0.0644529	0.00272006	0.0163094	4.5035e-06	0.00989163	0.113861
hsa-miR-135b-3p	7.77713e-05	0.00745022	0.0467809	0.0113849	0.0119707	0.0098308	0.00817476	0.0719908	0.00860029	0.0172693	0.0236268	0.0761893
hsa-miR-135b-5p	0.00137487	0.0141004	0.0178971	0.014451	0.0137904	0.00214558	0.00336631	0.00328834	0.0153179	0.0161787	0.000809944	0.229088
hsa-miR-136-3p	0.00240785	0.156262	0.150616	0.0667188	0.000340394	0.00151152	0.0396948	0.000359892	0.0195456	0.0127377	0.0257064	0.0294649
hsa-miR-136-5p	0.0581379	0.0440637	0.0708096	0.0575035	0.0316375	0.0192751	0.0205655	0.0138181	0.046277	0.000977834	0.0113358	0.156331
hsa-miR-137-3p	3.27878e-06	0.0026227	0.0907874	0.000271248	0.0359459	0.00550753	0.0352894	0.0324463	0.00177238	0.0058164	0.157115	0.217229
hsa-miR-138-1-3p	0.000788928	0.000335269	0.00202963	0.00510263	0.0652686	0.137702	0.00093177	0.00329124	0.028746	0.00371994	0.0253174	0.0443957
hsa-miR-138-5p	0.0243253	0.000213927	0.00018896	0.00947751	0.21304	0.0751082	0.000106132	0.000218153	0.0320125	0.0175609	0.0209171	0.0288786
hsa-miR-139-3p	0.0202636	0.0437902	0.00146226	0.0537115	0.0289812	0.00291375	0.000859261	0.0146916	0.00640703	0.10594	0.00245145	0.032563
hsa-miR-139-5p	0.00421803	0.183726	6.71286e-07	0.0274874	0.0118267	0.0104181	9.14713e-05	0.0362274	0.0120548	0.0326264	0.0266911	0.0655268
hsa-miR-140-3p	0.0358267	0.000615821	0.00399992	0.0104749	0.0282532	0.0160393	0.0356886	0.0737316	0.0391544	0.00179415	4.63175e-05	0.0375743
hsa-miR-140-5p	0.00165767	0.0555295	0.00250452	0.29058	0.0132524	0.000265161	0.00421082	0.00073428	0.0305133	0.0522513	0.010329	0.0791987
hsa-miR-141-3p	0.0323541	0.171435	0.0772173	0.0323835	0.0688466	0.00408927	0.0484124	0.0338858	0.00295469	0.0152142	0.00547693	0.0262629
hsa-miR-141-5p	0.184796	0.0618122	0.0092447	0.00732642	0.0426484	0.00752602	0.0682307	0.00841065	0.0287157	3.92639e-05	0.0176213	0.0148193
hsa-miR-142-3p	0.0161084	0.076668	0.0119393	0.000149434	0.00906697	0.000154414	0.0428915	0.00325888	0.0296449	0.0141076	0.0314266	0.113554
hsa-miR-142-5p	0.0853633	0.0210384	0.00843746	0.0357001	0.010524	0.000540321	0.131663	0.00225526	0.00859511	0.0345671	0.0444983	0.0959789
hsa-miR-143-3p	0.109972	0.440139	0.228126	0.110302	0.00353315	0.195659	0.00215797	0.00101458	0.0269009	0.000621442	0.177414	0.333569
hsa-miR-143-5p	0.00215637	0.0440006	0.16088	0.102907	0.0212234	0.00448538	0.0170464	0.000454665	0.0265319	0.0369689	0.00516624	0.130505
hsa-miR-144-3p	0.0813501	0.0369176	0.00605828	0.0133308	0.0427615	0.00264271	0.100097	0.00631967	0.0197058	0.0909268	0.0215636	0.0811538
hsa-miR-144-5p	0.0685785	0.0397882	0.000590729	0.0137483	0.0332369	1.85166e-05	0.131446	0.0105983	0.0110187	0.0771519	0.0421522	0.0553661
hsa-miR-145-3p	0.00173576	0.0676511	0.0240796	0.0169645	0.0796304	0.00899137	0.000197692	0.0554622	0.0339029	0.00703351	0.00133135	0.077308
hsa-miR-145-5p	0.0326507	0.19262	0.0238612	0.000404302	0.00315539	0.0280389	0.00296987	0.0231682	0.00259584	0.0217123	0.000542552	0.0379803
hsa-miR-1468-5p	0.0186901	0.0096455	0.0151176	0.0020804	0.0533617	0.14776	0.0409005	4.36603e-07	0.0188061	0.0144232	0.0606218	0.152694
hsa-miR-146a-5p	3.58122e-05	0.0137647	0.00683749	0.0281498	0.00362771	0.0460555	0.0101305	0.0504475	0.00335497	0.0455902	0.000824107	0.15159
hsa-miR-146b-3p	0.0243882	0.0325522	0.00769525	0.0117272	0.0103181	0.0260601	0.0285092	0.0114044	0.0542207	0.0948499	0.0636057	0.181239
hsa-miR-146b-5p	0.0454843	0.00219713	0.0088604	0.00378116	0.00317481	0.0558765	0.00658736	0.0408845	0.000441158	0.0660438	0.0259403	0.166793
hsa-miR-147b-3p	0.0318118	0.000844551	0.0237529	0.0297679	0.00790367	0.0414728	0.0870285	0.0446404	0.0130537	0.000757959	0.00236522	0.0973367
hsa-miR-148a-3p	0.0172635	0.0229657	0.0215834	0.031559	0.069426	0.058798	0.0485188	0.0165218	0.121059	0.00460683	0.00213387	0.0736511
hsa-miR-148a-5p	0.0226591	0.000133298	0.0506396	0.0158627	0.0497791	0.000341962	0.0332119	0.00249627	0.0818659	0.0111187	0.030123	0.088107
hsa-miR-148b-3p	0.0632601	0.00229349	0.0029434	0.125698	0.0856897	0.00472172	0.000333525	0.0113086	0.00327151	0.00566534	0.000107707	0.0698057
hsa-miR-148b-5p	0.00971723	0.00702868	0.0452075	0.0256896	0.00831738	0.105245	0.0171083	0.0118024	0.00825094	0.0518897	0.0327358	0.199968
hsa-miR-149-3p	0.0395614	0.146543	0.0100516	0.00254301	0.00136613	0.120183	0.00294827	0.000121889	0.000572188	0.073944	0.039426	0.105935
hsa-miR-149-5p	0.0346681	0.00463167	0.0273923	0.00842585	0.0500224	0.0194625	0.0620946	0.0404867	0.0251613	0.0432346	0.0272908	0.114118
hsa-miR-150-3p	0.000772072	0.00508036	0.000310766	0.00355807	0.0193472	0.0091616	0.0114243	2.9455e-06	0.0201209	1.55036e-05	0.00180886	0.0129763
hsa-miR-150-5p	0.0195373	0.0381284	0.0591288	0.018354	0.0316445	0.0372629	0.023939	0.00177749	0.0351409	0.000222276	0.0804922	0.0842439
hsa-miR-151a-3p	0.00697136	0.109634	2.46696e-05	0.0153183	0.0195027	0.0243619	0.0111289	0.00536377	0.0312865	0.00865973	0.00134105	0.0960758
hsa-miR-151a-5p	0.0218563	0.0128174	0.0184261	0.0207147	0.123711	0.119751	0.0299292	0.0794224	0.00642357	0.0455806	0.0533846	0.0263191
hsa-miR-151b	0.029707	0.0667763	0.128067	0.0389046	0.0689072	0.0281819	0.026928	0.0423822	5.12217e-05	0.037188	0.00312621	0.0199788
hsa-miR-152-3p	0.0109845	0.00773075	0.0119964	0.0255349	0.0334735	7.32848e-05	0.0106813	0.146082	2.15269e-05	0.000963082	0.00298296	0.0239485
hsa-miR-152-5p	4.15834e-05	0.0456417	0.0209676	0.000640364	0.0339216	0.0404842	0.00101607	0.165801	0.00148967	0.00081479	0.00910427	0.126769
hsa-miR-153-3p	0.00915944	0.0170467	0.000708787	7.75813e-05	0.0324349	0.00317437	0.0876759	3.10328e-05	0.0113297	0.0517894	0.0268968	0.0138654
hsa-miR-1538	0.00474105	0.105934	0.251981	0.00160337	0.00171551	3.35321e-05	0.0134653	0.00483479	0.0131497	0.00024159	0.000701645	0.0532847
hsa-miR-154-3p	0.00573242	0.0575467	0.00065859	0.0602732	0.00254381	0.0364955	0.0138481	0.0301821	0.0149396	0.00116518	0.0432191	0.0345904
hsa-miR-154-5p	0.013269	0.115192	0.000425867	0.0263281	0.000180482	0.000128372	0.00715991	0.0144746	0.0222915	0.00168071	0.022934	0.160166
hsa-miR-155-5p	0.00415591	0.00300105	0.0143199	0.00703148	0.0791114	0.01328	0.0512687	0.000310648	0.00602474	0.0934878	0.060027	0.121837
hsa-miR-15a-3p	0.0827623	0.00998355	0.0102678	0.0228808	0.0310369	0.0222736	0.00130687	0.0210733	0.00268977	0.0570497	0.0230686	0.104328
hsa-miR-15a-5p	0.120437	0.0396662	0.0190219	0.0309688	0.0231412	0.00280611	0.0674634	2.03983e-05	0.0161638	0.0573518	0.0105734	0.12783
hsa-miR-15b-3p	0.0373972	0.0294742	0.023802	0.0234582	0.00266394	0.000886545	0.0879987	0.00293754	0.027166	0.0402531	0.00107108	0.111926
hsa-miR-15b-5p	0.0296219	0.0103843	0.00103058	0.00199789	0.00481797	0.0025608	0.215049	0.00298476	0.0158198	0.0497297	0.0153414	0.0661257
hsa-miR-16-1-3p	0.0161793	0.0822751	0.0042055	0.0274331	0.0623238	4.53488e-06	0.0296237	0.0065181	0.0177557	0.0205953	0.00176521	0.153728
hsa-miR-16-2-3p	0.0272095	0.0548191	0.0202514	0.0075846	0.0114338	0.00320682	0.0524626	0.0251653	0.000192409	0.0491849	0.0207176	0.0339812
hsa-miR-16-5p	0.0250368	0.0420855	0.000559049	0.000510439	0.000157641	0.0122631	0.199951	0.00337448	0.00794809	0.0260948	0.00607609	0.0889585
hsa-miR-17-3p	0.0139796	0.0808252	0.0913684	0.0368499	0.00166501	0.000206646	0.0595644	0.00147648	0.0374719	0.03292	0.00752193	0.0670751
hsa-miR-17-5p	0.0158871	0.0264255	0.0627219	0.0206127	0.0258841	3.15517e-05	0.201381	9.51642e-07	0.000116919	0.0566189	0.00119425	0.131805
hsa-miR-181a-2-3p	0.0313266	0.00527172	0.00282506	0.00108873	0.101916	0.0445913	0.0150054	0.000418665	0.00415096	0.0233994	0.0986491	0.0596354
hsa-miR-181a-3p	0.0104313	0.051482	0.0408156	3.73057e-05	0.00341326	0.00010079	0.0175146	0.0343842	0.113025	0.0042225	0.0154511	0.0562789
hsa-miR-181a-5p	0.0452117	0.0161348	0.0202077	0.0981716	0.0137976	0.0469212	0.0265904	0.028421	0.00613672	0.0582986	0.0806904	0.0325773
hsa-miR-181b-2-3p	4.48608e-05	0.239398	0.00168586	0.00017645	0.0004662	0.00115137	0.0176904	0.09224	0.0108302	0.0763191	0.0353476	0.0516551
hsa-miR-181b-3p	0.0429382	0.00159384	0.0224242	0.0264619	0.00496392	0.0160292	0.0347136	0.0776013	1.73396e-05	0.00241851	0.000987166	0.0529709
hsa-miR-181b-5p	0.0803318	0.00763173	0.0638113	0.017945	0.0870791	0.053123	0.000247041	0.00127697	0.0397046	0.00107888	0.00138042	0.212842
hsa-miR-181c-3p	0.00343995	0.000148546	0.0504566	0.000466088	0.131414	0.0152544	0.0176436	0.00174914	0.0139346	0.153175	0.135376	0.0995915
hsa-miR-181c-5p	0.00822778	0.000942259	0.170316	0.0920777	0.00986241	0.00418659	0.0105303	0.0118707	8.24861e-05	6.35078e-05	0.0375139	0.0409879
hsa-miR-181d-5p	0.125859	0.0274734	0.00254319	0.00796185	0.129704	0.00274016	0.0374004	0.0860323	0.0141036	0.00741662	0.0625808	0.0186644
hsa-miR-182-5p	0.0753779	0.040978	0.0303448	3.94271e-05	0.000827033	0.0405307	3.05466e-05	0.00812832	0.0164245	0.0400137	0.000228525	0.106102
hsa-miR-183-3p	0.0431212	0.0141708	0.0699989	0.00196728	0.00122416	0.00739329	0.0176717	0.00129247	0.00721507	0.0364758	0.0561862	0.0950881
hsa-miR-183-5p	0.0345273	0.000997485	0.131213	0.0041435	0.039646	0.0452999	0.0472919	0.00330054	0.0965179	0.0873325	0.0276774	0.0468021
hsa-miR-184	0.0197768	0.0166953	0.0183389	0.00366861	0.000377113	0.14448	0.0575431	0.0624157	0.127313	0.0151032	0.00740619	0.0813821
hsa-miR-1843	4.61326e-05	0.0155537	0.156043	0.000125319	0.0052321	0.205829	0.0493367	0.00448172	7.72967e-05	0.0357705	0.00687536	0.0720777
hsa-miR-185-3p	0.0845611	0.147733	0.000642781	0.01173	0.00220398	0.163274	0.0322871	0.00868752	0.00671213	0.0207691	0.0129306	0.0994358
hsa-miR-185-5p	0.0637765	0.00783476	0.00681256	0.00563167	0.0199928	0.00101203	0.127082	0.00941636	0.0408712	0.0353535	0.0128869	0.162994
hsa-miR-186-5p	0.0234139	0.00371422	0.0613556	0.0505102	0.203229	0.0695905	0.0113811	0.033777	0.000664286	0.000213591	0.00219613	0.177364
hsa-miR-188-3p	0.0176581	0.0446245	0.00592935	0.00444348	0.000734878	0.0651462	0.0493364	0.00160214	0.00438868	0.0225291	0.0183734	0.162125
hsa-miR-188-5p	0.00323735	0.0122811	0.0414326	0.15086	0.00872681	0.000139134	0.0222118	0.0465669	0.00202276	0.0292546	0.00103404	0.0470243
hsa-miR-18a-3p	0.0516123	0.0436804	0.0113273	0.00166645	3.76825e-06	0.0622259	0.0437695	0.016112	0.0218202	0.174277	0.0511624	0.0767661
hsa-miR-18a-5p	0.0372217	0.0306819	0.00300568	0.000549496	0.00216869	1.86326e-05	0.178165	0.0173278	0.0202239	0.0791672	0.0112507	0.0783202
hsa-miR-18b-3p	0.112792	0.00073184	0.130639	0.00829395	0.0143951	0.00032112	0.00656316	0.000602731	0.00665426	0.189308	0.0104596	0.0445911
hsa-miR-18b-5p	0.110991	0.000207739	0.0429652	0.0153987	0.00279539	1.79908e-05	0.0634591	0.0047284	0.0164417	0.0775168	0.00120271	0.152002
hsa-miR-1908-5p	0.0089107	0.0705904	0.0617653	0.0671212	0.0503421	0.00369798	0.0653042	0.00293103	0.0119286	0.00272855	0.0192655	0.123189
hsa-miR-190a-3p	0.0178146	0.0150612	0.0046186	0.000588423	5.07511e-05	0.00757239	2.59459e-05	0.122361	0.0441641	0.00334489	0.0214456	0.0928243
hsa-miR-190a-5p	0.0358038	0.0348817	1.87244e-05	0.0108027	0.117589	0.0296819	0.159912	0.000464298	0.000540404	0.0828443	0.00837611	0.0599607
hsa-miR-190b-5p	0.0599221	0.00741576	0.011159	0.168415	0.00390254	0.0802072	0.00163436	0.0182584	0.0958437	0.0306827	0.0484118	0.0695607
hsa-miR-191-3p	0.00103023	0.038841	0.0558272	0.0147767	0.0838587	0.125509	0.00174255	0.0158455	0.000265095	5.59748e-05	0.00527767	0.121582
hsa-miR-191-5p	0.0146256	0.00238226	0.163003	0.0712984	0.000434695	0.0802947	3.91285e-09	0.00916462	0.0050496	0.000246928	0.0192822	0.182667
hsa-miR-1910-5p	0.139777	0.00492834	0.0322606	0.0711949	0.00847146	0.024898	0.00361285	0.00687396	0.00400352	0.000121349	0.0807972	0.205769
hsa-miR-192-3p	0.0206482	0.0140195	0.0762695	0.00760605	0.0823621	0.00334428	0.000145876	0.000877664	0.0140998	0.000821233	0.0540041	0.246324
hsa-miR-192-5p	0.00906404	0.0634419	0.183565	0.00034005	0.0256689	0.00452156	0.0692401	0.0312453	0.00657254	0.037526	0.00153141	0.0589851
hsa-miR-193a-3p	0.0718544	0.00228125	0.0145977	0.000555468	0.0190345	0.0310886	0.00851033	0.00366944	0.00186117	0.0264211	0.0397712	0.0575993
hsa-miR-193a-5p	0.00592181	0.00174881	0.0184194	0.00135378	0.0470408	0.0111396	0.00463374	0.0335409	0.0827223	0.105855	0.0350973	0.00500442
hsa-miR-193b-3p	0.00653916	0.0278396	0.0330228	0.179879	0.0795796	0.049542	0.0318105	0.0112687	0.0347876	0.0089971	0.0539336	0.110859
hsa-miR-193b-5p	0.0277373	0.00673587	0.0198204	0.124826	0.0776692	0.053975	0.000561109	0.0227679	0.0297674	0.00305703	0.0720084	0.135825
hsa-miR-194-3p	0.0448901	0.00395295	0.0066967	0.04908	0.0062439	0.0284038	0.00952928	0.0198557	0.00111615	0.0076382	0.0162832	0.208273
hsa-miR-194-5p	0.0208195	0.153329	0.000170675	0.010554	0.000369942	0.0170755	0.0228974	0.147901	0.0207426	0.00131209	0.00570353	0.206488
hsa-miR-195-3p	0.00898792	0.0318225	0.0618287	0.000724112	0.0168351	0.0456044	0.00773881	0.00407124	0.00361147	0.00606954	0.127395	0.0200643
hsa-miR-195-5p	0.00277012	0.118308	0.00854776	0.0106411	0.0153421	0.0106987	0.00244811	0.062653	0.0109907	0.000340611	0.0507487	0.118558
hsa-miR-196a-3p	0.000111505	0.000126771	0.0694731	0.00043728	0.0757598	0.0130134	0.0280192	0.0697718	0.0026745	0.00231564	0.146065	0.103214
hsa-miR-196a-5p	0.00134385	0.050283	0.0509484	0.0279429	0.0214334	0.0658756	0.0157409	0.0118215	0.00105002	4.47785e-06	0.00215724	0.0976472
hsa-miR-196b-3p	0.0113501	0.0532671	0.0480655	0.0121656	0.0417358	0.00131477	0.00213518	0.0372965	0.209008	0.0170311	0.0347707	0.127487
hsa-miR-196b-5p	0.0138559	0.0795465	0.00826687	0.0632068	0.0122635	0.000480893	0.00905804	0.0415978	0.0197886	0.000129706	0.00305872	0.0452075
hsa-miR-197-3p	0.190011	0.000647128	0.0113659	0.000967898	0.0109781	0.00523488	0.0158078	0.00216857	0.00247999	0.0263712	0.0431258	0.124321
hsa-miR-1976	0.00165927	0.00960754	0.00418309	0.0419108	0.00465461	0.000934767	0.00303093	0.0158713	0.00663853	0.026113	0.0476446	0.120032
hsa-miR-199a-3p	0.00243384	0.0932477	0.0358724	0.0142082	0.0467509	0.00192628	0.0246612	0.0153893	0.118206	0.00195619	0.00629496	0.0233855
hsa-miR-199a-5p	0.00140045	0.013016	0.00794632	0.00757737	0.0140776	0.000605088	0.00283196	0.0130743	0.0861848	0.00330147	0.0103851	0.00575227
hsa-miR-199b-3p	0.00327708	0.0856188	0.03012	0.0159215	0.0546648	0.000625893	0.0295181	0.0164852	0.123593	0.000838129	0.0083145	0.0301456
hsa-miR-199b-5p	0.00833207	0.0233001	0.00109992	0.00606448	0.00209407	0.00335503	0.0508212	0.0272438	0.0220395	1.50466e-08	0.00383969	0.0449816
hsa-miR-19a-3p	0.00131821	0.0317149	0.0290016	0.00219066	0.00441883	0.0989059	0.101528	0.0122549	0.0210389	0.174782	0.0114516	0.0122821
hsa-miR-19a-5p	0.00203472	0.00817084	0.000176567	0.0712635	0.0512708	0.0181398	0.000754469	0.0091577	0.00310051	0.0852654	0.0117451	0.126255
hsa-miR-19b-1-5p	0.10222	0.00540943	0.000182091	0.0133958	0.00403809	0.0357691	4.02223e-06	0.0844836	0.00264261	0.0175328	0.0370834	0.0282105
hsa-miR-19b-3p	0.0272567	0.0863412	0.0272661	0.000301713	0.000325578	0.097843	0.0158873	2.24653e-05	0.0345948	0.0874603	0.00702422	0.0609323
hsa-miR-200a-3p	0.0212457	0.0808216	0.0482577	0.042624	0.0473397	0.000331902	0.00042067	0.005664	0.0151505	0.0196299	0.0413299	0.0571881
hsa-miR-200b-3p	0.161852	0.133803	0.0018721	0.0176389	0.0178795	0.0449409	0.0422132	0.00920921	0.000159628	0.0138584	0.00251651	0.083789
hsa-miR-200c-3p	0.0267728	0.0040208	0.0201552	0.0455963	0.0195129	0.00063466	0.0334866	0.000186678	0.00420712	0.00983584	0.043663	0.0771835
hsa-miR-200c-5p	0.000180854	3.49361e-05	0.258384	0.0443608	4.96135e-05	0.0378131	0.00302261	0.0771604	0.00838029	0.0115204	0.00350129	0.0337884
hsa-miR-202-5p	0.0523343	0.00262293	7.31304e-05	0.00350298	0.105669	1.69687e-05	0.139264	0.000702038	0.00847971	0.00104921	0.019241	0.0228148
hsa-miR-203a-3p	0.00206093	0.0198101	0.132596	0.0122926	0.000766002	0.0096353	0.00080371	0.074172	0.0277014	0.0102999	0.0127304	0.0949921
hsa-miR-203a-5p	0.0648468	0.000529381	0.0312497	0.0570631	0.027549	0.0149326	0.00684669	0.0340057	0.0238722	0.0203434	0.00722821	0.145915
hsa-miR-203b-3p	0.0296066	0.0152704	0.000522303	0.000296865	0.112198	0.013292	0.0937262	0.00231517	0.022031	4.3977e-05	0.000129927	0.156965
hsa-miR-204-5p	0.0428499	0.160785	0.0446849	0.0157788	0.000216808	0.00635541	0.00203584	0.0564927	0.00887604	0.00966519	0.0406902	0.0114705
hsa-miR-205-3p	0.182886	0.0147008	0.0866634	0.00621069	0.00377819	0.0213364	0.0653724	0.00308521	0.000137034	0.0255991	0.00395553	0.02865
hsa-miR-205-5p	0.0466032	0.00133536	0.10609	0.0338801	0.00158667	0.0412094	0.0939824	0.0117042	0.0117804	0.00146399	0.128981	0.0936475
hsa-miR-20a-3p	0.0135143	0.00029975	0.114248	0.00740202	0.0448436	0.000366507	0.000347585	0.0595033	0.0287365	0.0143686	0.015243	0.0840338
hsa-miR-20a-5p	0.0088637	0.0531214	0.0316073	0.00597772	0.0439111	0.000592433	0.136252	0.0192063	0.0188986	0.0115561	0.00614067	0.0133341
hsa-miR-20b-3p	0.0107639	0.017882	0.00465223	8.34523e-06	0.0455683	0.0426274	0.00617353	0.0258112	0.000109243	0.0638056	0.00658646	0.010911
hsa-miR-20b-5p	0.020711	0.000793464	0.00505081	0.00244157	0.0521686	0.0422815	0.106272	0.0023859	0.0303932	0.119483	0.00258827	0.0729909
hsa-miR-21-3p	0.1358	0.00200711	0.0138147	0.0262409	0.000325917	0.00105813	0.0697789	2.5272e-06	0.00115716	0.039561	0.0243206	0.0528317
hsa-miR-21-5p	0.0021354	0.0117162	0.0321863	8.91645e-05	0.0160427	6.1485e-06	0.0270168	0.00990251	0.00037	0.0215063	0.0159619	0.238728
hsa-miR-210-3p	0.00314596	0.017144	0.00191869	0.156668	0.0269935	0.152874	0.00840308	0.00377555	0.00455975	0.0148324	0.0804481	0.0773302
hsa-miR-210-5p	0.0232048	0.0542797	0.0154164	0.0942819	0.133427	0.061603	0.000469567	0.0118321	0.00404992	0.0693188	0.127785	0.0643569
hsa-miR-211-5p	0.00304432	0.000756465	0.0877072	0.0117855	0.0243734	0.0375233	0.000194109	0.0244387	0.000120484	0.0253753	0.012659	0.0757544
hsa-miR-2110	0.0495372	0.00348322	0.121592	0.0264814	0.010437	0.0433159	0.0103921	0.00529554	1.26633e-05	0.0245163	0.0691212	0.038066
hsa-miR-2114-3p	0.00246563	0.0603359	0.0575474	0.00860394	0.00220483	0.00299139	0.0166051	0.0588602	0.00722343	0.0204932	0.0466537	0.0756307
hsa-miR-2114-5p	0.0493335	4.09317e-05	0.0189563	0.0282261	0.00480232	0.0278347	0.185328	0.044379	0.0545171	0.0164332	0.0263079	0.0271908
hsa-miR-2115-3p	0.0747291	0.0322268	0.159553	0.0392229	0.0325616	0.037269	0.0165922	0.00491297	0.0027416	0.00262088	0.026754	0.0208848
hsa-miR-2115-5p	0.0544236	0.0168799	0.100417	0.044111	0.0106754	0.0382836	0.0128287	0.00864703	0.00576294	0.0887878	0.0381187	0.0860649
hsa-miR-2116-3p	0.0582899	0.0260516	0.000128571	0.000618898	0.00368934	0.00266292	0.00719929	0.000269547	0.0976231	0.0257066	9.87849e-05	0.127313
hsa-miR-2116-5p	3.75708e-06	0.0295448	0.0675204	0.00462791	0.0241096	0.0747627	0.0274901	0.000141326	0.016071	0.0200368	0.00168193	0.198989
hsa-miR-212-3p	0.138253	0.0675965	0.0707558	0.0974087	0.0103411	0.0434082	0.000104764	0.0122312	0.0184975	7.84189e-06	0.000180577	0.0149968
hsa-miR-212-5p	0.0122757	0.00854162	0.0649428	0.0184453	0.0434072	0.0175768	0.00094885	0.0118747	0.00105265	0.0449254	0.0618391	0.0484229
hsa-miR-214-3p	0.000871958	0.0149151	0.0200903	0.0161128	0.039148	0.0121368	0.00876031	0.0520076	0.0100826	0.000420733	0.00172127	0.113242
hsa-miR-214-5p	0.00343754	0.06327	0.0150538	0.00296962	0.00385151	0.049998	0.00287499	0.0786443	0.0327171	0.0215826	0.0327173	0.0108961
hsa-miR-215-5p	0.00825503	0.00332118	0.066702	0.00791575	0.0104597	0.123276	0.00160349	0.0121441	0.00306309	0.000190439	0.0671803	0.0213289
hsa-miR-216a-5p	0.0197926	0.0667569	0.0592626	0.117096	0.000126808	0.00277037	0.00395202	0.0138936	0.00595828	0.0431495	0.0630715	0.115536
hsa-miR-218-1-3p	0.00279525	0.00533733	0.0309472	0.0160872	0.0524475	0.0454648	0.0422238	0.0195838	0.0361324	0.008764	0.0869274	0.00593858
hsa-miR-218-5p	0.00416878	0.0445439	0.0559961	0.0192207	0.02421	0.00210222	0.0362983	0.000472353	0.0674414	0.00648784	0.00101476	0.0369057
hsa-miR-219a-1-3p	0.0162985	0.0117826	0.0561343	0.0534279	0.0213818	0.00132152	0.0940435	0.123375	0.00618367	0.0199818	0.00524246	0.06246
hsa-miR-219a-5p	0.00284075	0.0467087	0.0407831	1.35842e-05	0.011679	0.0175168	0.0481414	0.054303	0.00114957	0.000373222	1.57434e-05	0.103382
hsa-miR-219b-3p	0.000873615	0.112208	0.0403205	0.0533584	0.0193654	0.0385757	3.19372e-06	0.00787086	0.0378807	0.0928692	0.00372531	0.020003
hsa-miR-219b-5p	0.000896791	0.00151249	0.00254934	0.016721	0.0495208	0.128312	0.00104671	0.0488148	0.0115553	0.0582512	0.00615815	0.0586594
hsa-miR-22-3p	0.0022683	0.0311526	0.0586459	0.0262414	3.52132e-05	0.0123231	0.0500406	0.00119415	0.0631527	0.108867	0.0496803	0.0924592
hsa-miR-22-5p	0.000229457	0.111282	0.218478	0.000609992	1.28288e-07	0.0185655	2.1499e-05	0.00487268	0.000124847	0.00338993	0.00227653	0.0674548
hsa-miR-221-3p	0.139201	0.0144407	0.0149435	0.1047	0.0672865	0.00628482	0.0357484	0.013986	0.00464269	0.0102348	0.0348162	0.0618934
hsa-miR-221-5p	0.000497791	0.0981667	0.000589036	0.0238885	0.0158248	0.0668397	0.00289987	0.03797	0.000124111	0.0240426	0.0339138	0.130269
hsa-miR-222-3p	0.0940096	0.00782852	0.0619406	0.0589593	0.0205012	0.00686723	0.0308845	0.091926	5.88911e-05	0.0177611	0.037646	0.211222
hsa-miR-222-5p	0.0903052	0.00916449	0.0493664	0.041358	0.00110319	0.0895483	0.00128079	0.0463924	0.00151737	0.00213754	1.44266e-05	0.0942882
hsa-miR-223-3p	0.0386082	0.0139463	0.00690809	0.0900963	0.00622556	0.00588589	0.0228897	0.0383724	0.00154903	0.0140103	0.0501092	0.0862723
hsa-miR-223-5p	0.00186674	0.00748111	0.0376324	0.0986876	0.00127494	0.0759991	0.000750145	0.0153678	0.000986888	0.0290916	0.00752883	0.269025
hsa-miR-224-3p	0.00890987	0.071039	0.0641058	0.00973139	0.0021416	0.0516697	0.00610451	0.0193908	0.00332322	0.00338323	0.273784	0.115691
hsa-miR-224-5p	0.00397085	0.0579448	0.00547511	0.00216154	0.0100354	0.065252	1.60911e-05	0.0186925	0.0571191	0.00202852	0.070158	0.152282
hsa-miR-2276-3p	0.00805966	0.077553	0.060222	0.0462154	1.90575e-05	0.0123159	0.0107286	0.0405636	0.0146638	8.75025e-05	0.000684551	0.126448
hsa-miR-2277-3p	0.0206597	0.107005	0.0796382	0.0411577	0.00222949	0.0125821	0.037461	0.0385454	0.0801126	0.0160992	0.0445095	0.0695598
hsa-miR-2277-5p	0.012291	0.0401799	0.0345503	0.0573361	0.0160514	0.00305595	0.000283465	0.0052697	0.0542191	0.0495653	0.0046451	0.101387
hsa-miR-2355-5p	0.0271438	0.00675027	0.0214879	0.0349074	0.00705734	0.0207558	0.0533473	0.00243444	0.0903217	0.0296517	0.0245675	0.213791
hsa-miR-23a-3p	0.0147596	0.027712	0.0119879	0.0256972	0.0417034	0.00519965	0.0314334	0.00376951	0.0115907	0.121779	0.0696145	0.0883374
hsa-miR-23a-5p	0.00917008	0.0108246	0.00194623	0.00556895	0.000515947	0.10554	0.00685271	0.000159544	0.00122389	4.23064e-05	0.0138081	0.160886
hsa-miR-23b-3p	0.178794	0.012619	0.00113625	9.12999e-05	0.00139295	0.0349957	0.00176278	1.8444e-08	0.00936119	0.0812299	0.00327508	0.0183202
hsa-miR-23b-5p	8.56905e-06	0.0757887	0.000126859	0.0818828	0.00266502	0.0512243	0.0215523	0.00944499	0.0541807	4.57084e-05	0.00021301	0.183315
hsa-miR-24-1-5p	0.0195796	0.00394269	0.018207	0.00102158	0.016089	0.00861887	0.158863	0.00161834	0.000455986	0.0521293	0.0569282	0.00985148
hsa-miR-24-2-5p	0.00970215	0.00141476	0.00146803	0.0689031	0.0444984	0.00117132	0.000742233	0.00165432	0.014255	0.00286049	0.130253	0.330963
hsa-miR-24-3p	0.0102198	0.00288447	0.0201601	0.000161831	3.21109e-05	0.0252806	0.129948	0.00127491	0.000765058	0.00666799	0.141922	0.0429405
hsa-miR-2467-5p	0.00122065	0.000607988	0.0365543	0.0417219	0.00109423	0.048619	0.00535993	0.00137176	0.00187953	0.000302668	0.0152727	0.0319255
hsa-miR-25-3p	0.0592997	0.00442246	0.0112908	0.00124608	0.0243088	6.03874e-05	0.111344	0.00286482	0.020237	0.0649868	0.0680748	0.092554
hsa-miR-25-5p	0.0285067	0.0874988	0.0157802	8.81487e-05	0.010224	0.0312281	0.0572993	0.00113451	0.000211855	0.00294358	0.0432116	0.236303
hsa-miR-2682-5p	0.000200687	0.0166609	0.0317005	0.0367243	0.0472449	0.0108481	0.0135697	0.00483078	0.00434264	0.00334872	0.130876	0.0624463
hsa-miR-26a-1-3p	0.00184429	0.000727198	0.000230833	0.00561349	0.00076413	0.0106648	0.080674	0.00953481	0.0108882	0.000374844	0.0579408	0.14862
hsa-miR-26a-2-3p	0.00515337	0.00721789	0.12785	0.00107509	0.0137398	0.0395615	0.0512675	0.0798792	4.91966e-07	0.000264944	0.0118928	0.0631142
hsa-miR-26a-5p	0.0145181	1.64506e-05	0.00017508	0.00105137	0.0464768	0.015176	0.000242163	0.0172238	0.0184988	0.0101205	0.00347789	0.0322085
hsa-miR-26b-3p	0.00287254	0.00853289	0.0565596	0.00191629	0.0054214	0.0416657	0.0201746	0.0208379	0.000184186	0.011281	0.00741337	0.106064
hsa-miR-26b-5p	0.0140241	0.0426692	0.0273959	0.16555	0.0302743	0.0327974	0.00114962	0.0326998	0.0282451	0.00053884	0.0444302	0.145067
hsa-miR-27a-3p	0.0867512	0.00951147	0.0474027	0.000776782	0.0276819	0.0130558	0.0889767	0.0241036	0.0251557	0.0379757	0.00442401	0.0798088
hsa-miR-27a-5p	6.87297e-05	0.0498374	0.011878	0.0206123	0.00128331	0.000377919	0.0267747	0.130826	0.000772774	0.00363458	0.00816755	0.040011
hsa-miR-27b-3p	0.0906008	0.0384542	0.003622	0.00578504	0.0432943	0.0895607	0.0822705	0.000127275	0.000974981	0.00957004	0.102642	0.0476341
hsa-miR-27b-5p	7.64137e-05	0.000443011	0.00111227	0.0889432	0.00401933	0.0174328	0.0145864	7.07806e-06	0.036976	0.0143991	0.0199172	0.278277
hsa-miR-28-3p	0.00517176	0.259971	0.0201021	0.00117953	0.0339575	0.0765644	0.00284872	0.0189411	0.0139542	0.0159848	0.0401214	0.0690201
hsa-miR-28-5p	0.00812998	0.0771134	0.0076566	0.0258665	0.059159	0.015199	0.00261198	0.00132308	0.0051507	0.109706	0.0054102	0.0813576
hsa-miR-296-3p	0.00782142	0.000222224	0.00578475	0.000377075	0.0204875	0.0156321	0.000594927	0.0355862	0.04208	0.0629098	0.0404132	0.192915
hsa-miR-296-5p	0.121203	0.00253971	0.00506614	0.000668149	0.0347924	0.0334686	0.0791974	0.0681399	0.0021409	0.0253925	0.0166505	0.0874357
hsa-miR-299-3p	0.0948001	0.0030964	0.00713044	0.0375672	0.0343619	0.0124393	0.0578244	0.0196778	0.000581947	0.000332169	0.00218666	0.110668
hsa-miR-299-5p	0.0802199	0.0237022	0.00393764	0.0563159	0.0895018	0.0503549	0.00571357	0.0488788	0.000865937	0.0245681	0.00186268	0.20326
hsa-miR-29a-3p	0.0117236	0.0214827	0.10487	0.168442	0.00180467	0.00930287	0.0111598	0.00649673	0.00445354	0.00917215	0.12006	0.00635139
hsa-miR-29a-5p	0.00876148	0.123859	0.0412067	0.00204184	0.00473012	0.00220442	0.0066777	0.0487489	0.0571333	0.000974699	0.000739586	0.12735
hsa-miR-29b-1-5p	0.00124428	0.00535319	0.00176149	0.0637918	0.0471211	0.190191	3.93922e-05	8.11177e-06	0.00110262	0.00585137	0.00943019	0.185767
hsa-miR-29b-2-5p	0.00203785	0.000317821	0.0387914	9.11603e-06	0.000178503	0.0146543	0.00371156	2.49764e-05	0.00100081	0.00131738	0.0408377	0.301316
hsa-miR-29b-3p	0.00987094	0.0366384	0.0177459	0.185031	0.0169873	0.000536877	0.0291586	0.0115966	0.0447539	0.0027882	0.0101613	0.148252
hsa-miR-29c-3p	0.0611311	0.000340561	0.129057	0.0056393	0.00226892	0.00451768	0.00912787	0.0811375	0.060136	0.000149031	2.49258e-05	0.037166
hsa-miR-29c-5p	0.00752173	8.37014e-05	0.00100864	0.000355836	0.000411697	0.00270935	0.0556618	0.0175278	0.0655595	0.100937	0.00154654	0.0192108
hsa-miR-301a-3p	0.0220708	0.0030598	0.00245775	0.0355161	0.00133507	0.0827417	0.00208013	0.0568362	0.00550076	0.0120693	0.0899708	0.352855
hsa-miR-301a-5p	0.0321227	0.0139768	0.016656	8.286e-06	0.0110931	0.000342048	0.0492958	0.0560005	0.0175117	0.0299337	0.00425576	0.15197
hsa-miR-301b-3p	0.101873	0.0417668	0.018618	0.00930198	0.0233299	0.00100162	0.0252924	3.20328e-08	0.0305076	0.0209738	0.0878819	0.165264
hsa-miR-3064-5p	0.0655836	0.0375684	0.0145076	0.0654242	0.0415261	0.00286393	0.00858525	0.00173315	0.0143414	0.000999079	0.0159396	0.036587
hsa-miR-3065-3p	0.0652323	0.00709957	0.0245399	0.0148128	0.000281207	0.00558384	0.0144773	0.0755306	0.0308946	0.16084	0.119457	0.261309
hsa-miR-3065-5p	0.0343374	0.0136617	0.000256287	2.55368e-05	0.00696088	0.0728586	0.0138448	0.00458439	0.0436246	0.228757	0.0231872	0.243507
hsa-miR-3074-5p	0.121448	0.0347951	0.0192609	0.0712866	0.0237019	0.142464	0.00200411	0.0297258	0.0267199	0.0147598	0.00778791	0.0933057
hsa-miR-30a-3p	0.000611454	0.0304197	0.0284648	0.000782653	0.000313585	0.00288323	0.0530571	0.0036174	0.00116244	0.0525568	0.0113661	0.0392639
hsa-miR-30a-5p	0.0423304	0.090689	0.00383376	0.159723	0.00924559	0.133815	0.00435568	2.73031e-05	0.00364654	0.000804462	0.00375127	0.100426
hsa-miR-30b-3p	0.0821416	0.0718056	0.018769	0.00473414	0.033134	0.0320857	0.0497898	0.00554173	0.0462957	0.0589583	0.00958665	0.0334152
hsa-miR-30b-5p	0.0959579	0.00837759	0.0192289	0.0674008	0.00643867	4.43158e-06	0.00640999	0.0867279	0.00446879	0.0167116	0.0333663	0.111961
hsa-miR-30c-1-3p	0.0120136	0.00268943	0.00471807	0.00629562	0.0471495	0.000866851	0.0744635	0.00342771	0.000281716	0.0449271	0.0254331	0.0752145
hsa-miR-30c-2-3p	0.0377749	0.0376917	0.0072841	0.00129708	0.021008	0.0108042	0.00411309	0.0041573	0.017535	0.0411547	5.47326e-06	0.0537594
hsa-miR-30c-5p	0.00115035	0.0687379	0.0310225	0.000700831	0.0024369	0.116522	0.0140897	0.00529609	0.00928431	0.00348294	0.0572671	0.129052
hsa-miR-30d-3p	0.0117938	0.000374053	0.00700162	0.0537747	0.000402838	0.0500869	0.012483	0.032456	0.00234141	0.00152903	0.112518	0.236293
hsa-miR-30d-5p	0.00297885	0.0533773	0.0074845	0.130804	0.000368354	0.00894449	0.000914727	0.0253648	0.0107042	0.000309697	0.0924226	0.156507
hsa-miR-30e-3p	0.0225152	0.0165783	0.0071096	0.0034786	0.0367925	0.00291687	0.159223	0.00215262	0.0233389	0.146258	0.015037	0.0619549
hsa-miR-30e-5p	0.0361468	0.0135467	0.0748418	0.000983573	0.0409521	0.0711484	0.00949745	7.62208e-05	0.101724	0.00259517	0.0760551	0.134069
hsa-miR-31-3p	0.0128012	0.000212561	0.000356668	0.0278062	0.0422707	0.011018	0.113944	4.20261e-06	0.00534748	0.0026208	0.0192254	0.289729
hsa-miR-31-5p	0.059872	0.000258794	0.00254876	0.0200505	0.0154531	0.000694121	0.188867	0.00598444	0.00338586	0.00649504	0.0242405	0.113378
hsa-miR-3117-3p	0.042697	0.00626494	0.00778425	0.0135544	0.0298919	0.00169394	0.00280414	0.00066734	0.0219784	0.00529384	0.0836581	0.330067
hsa-miR-3127-5p	0.0426137	0.00559229	0.0101378	0.00951999	0.035241	0.0363266	0.0248429	4.75431e-08	0.0207329	0.0119049	0.0154476	0.163831
hsa-miR-3129-3p	0.0238981	2.61018e-05	0.000403933	0.00282329	0.00170629	0.00751909	0.163363	0.0206871	0.028348	0.0699938	0.0276525	0.139169
hsa-miR-3136-5p	0.0104243	0.0011765	0.143864	0.00713852	0.114587	0.0784711	0.00727181	0.0255836	0.00623126	0.020873	0.00093971	0.125121
hsa-miR-3139	0.0510027	0.0339793	0.0498908	0.00269631	0.0119731	0.0703223	0.0271553	0.0487993	0.0519523	0.00761638	0.0122045	0.0866862
hsa-miR-3143	0.056883	0.00782553	0.0199862	0.00015361	0.0506747	0.0205125	0.0547301	0.098988	0.0229773	0.0155721	0.0391929	0.0668103
hsa-miR-3144-3p	0.0119472	0.0197089	0.000642614	0.0050109	0.085023	0.00995052	0.103408	0.000871574	0.0134669	0.00200898	0.00164693	0.0229165
hsa-miR-3145-3p	0.00052616	0.103968	0.00732996	0.0088809	0.00166832	0.000524426	0.0574984	0.000996627	0.062703	0.00266434	0.000633199	0.0908707
hsa-miR-3145-5p	0.0181729	0.000884632	0.0040354	0.0126693	0.0115947	0.0161412	0.00726781	0.0391569	0.00771409	0.0707234	0.0388987	0.204981
hsa-miR-3150b-3p	0.00925452	0.00326727	0.0168835	0.00844747	0.0277255	0.000133536	0.00351329	0.0105237	0.0737386	0.0160583	0.0500003	0.0181808
hsa-miR-3152-5p	0.00859234	0.00103984	0.00704596	0.00214675	0.0881832	0.00347124	0.00436512	0.1236	0.0110802	0.0791242	0.0885286	0.120237
hsa-miR-3154	0.0130298	0.0133571	0.00038824	0.0836925	0.0446146	0.000105216	0.00892451	0.000144862	0.0742245	0.0289311	0.0845756	0.0639229
hsa-miR-3157-3p	0.0938249	0.0322823	0.00612193	0.0150649	0.135332	0.0133295	0.0034645	0.0368083	0.0010448	0.0210514	0.0883258	0.0265352
hsa-miR-3157-5p	0.000181751	0.0030949	0.00023848	0.00102192	0.00300757	0.000547959	0.0171339	0.0184448	0.00588573	0.00557251	0.0155463	0.100643
hsa-miR-3158-3p	0.00891269	0.177998	0.0655824	0.162389	0.00607716	0.0459218	0.0475131	0.000170497	0.00435737	0.0318007	0.0112086	0.0291103
hsa-miR-3160-3p	0.00214028	0.000264765	0.0618785	0.106123	0.0218324	0.000251482	0.00119323	0.00541765	0.0237912	0.00624716	0.00809941	0.0257183
hsa-miR-3163	3.5941e-05	0.0062499	0.0202504	0.018042	0.168033	0.00381095	0.141008	0.0117024	0.0164734	0.0016517	0.0833862	0.00807469
hsa-miR-3173-5p	0.0255929	0.00126695	0.0428102	0.174425	0.00429112	0.0221031	0.0042263	0.00106694	0.0158046	0.0235955	0.0905245	0.0257657
hsa-miR-3175	0.0784408	0.0506941	0.000632989	1.30543e-05	0.0283848	0.0157424	0.00168794	0.0832174	3.92706e-07	0.00361911	0.00217583	0.102884
hsa-miR-3176	0.00325989	0.00332684	0.0484925	0.0589871	0.000535272	0.0265112	0.00457391	0.0396571	0.0288936	0.00242642	0.0100354	0.160915
hsa-miR-3180	0.0697425	0.0394231	0.0372254	0.0193043	0.00080525	0.0596943	0.026189	0.00301426	0.109417	0.0427444	6.78508e-05	0.164023
hsa-miR-3180-3p	0.0697425	0.0394231	0.0372254	0.0193043	0.00080525	0.0596943	0.026189	0.00301426	0.109417	0.0427444	6.78508e-05	0.164023
hsa-miR-3180-5p	0.0174191	0.0744015	0.0492947	0.0240597	0.00344561	0.000395181	0.0656878	0.00410137	0.190931	0.00994287	1.50537e-06	0.0921596
hsa-miR-3188	0.0226138	0.000461412	0.000117082	0.000702319	0.0180772	0.0231093	0.0328292	0.0727177	0.00759611	0.000282462	0.0301596	0.238302
hsa-miR-3199	0.116549	0.0469892	0.0457274	0.0106424	0.0375479	0.00167188	0.0278859	0.00942352	0.0312626	0.00252577	0.0207447	0.0126065
hsa-miR-32-3p	0.0069355	0.012798	0.0219482	0.0151858	0.00661864	0.0975585	0.102623	0.0302225	0.158717	0.013278	0.0158148	0.0480488
hsa-miR-32-5p	0.00730116	0.00562104	0.00512409	0.000509828	0.0129244	0.000442535	0.0155085	0.0271717	0.0385584	0.00582544	0.0358638	0.217231
hsa-miR-3200-3p	0.0219139	3.29591e-06	0.00466824	0.000215291	0.0115669	0.000104744	0.0429406	0.0143092	0.063254	0.0649009	0.0195972	0.125344
hsa-miR-320a-3p	0.00123139	0.000271943	0.0874377	0.00106847	0.0951315	0.0565535	1.79194e-05	0.1155	0.0591309	0.0266113	0.00241963	0.114039
hsa-miR-320b	0.0268555	0.00586622	0.0825802	0.000748672	0.016772	0.0566203	0.00173055	0.0145529	0.0503624	0.0329905	0.00456907	0.122526
hsa-miR-320c	0.166381	0.0178974	0.0307936	0.0523704	0.00243296	0.0667239	0.0141777	0.0900056	0.00488327	0.0697976	0.0228352	0.0302154
hsa-miR-320d	0.0837894	0.116348	0.000127614	0.0348024	0.0141743	0.000296689	0.0472376	0.0833599	0.00585163	0.0126776	0.0740064	0.0643559
hsa-miR-323a-3p	0.000146441	0.0360709	0.000822177	0.0586695	0.00999717	0.0673264	0.0172831	0.0388975	0.0674761	0.0196361	0.000220677	0.0259582
hsa-miR-323a-5p	0.00287176	0.00231918	0.0090915	0.0543302	0.00581142	0.0123729	0.00539612	0.000283278	0.0192628	0.0332965	0.0027462	0.0417536
hsa-miR-323b-3p	0.0217726	0.0236652	0.129331	0.0137045	0.0105171	0.0368595	0.00394526	0.0232371	0.0183886	0.00838174	0.00536496	0.250214
hsa-miR-324-3p	0.000468298	0.0049162	0.0668796	0.126535	0.062828	0.0866891	0.00609789	1.02563e-05	0.00784119	0.0229243	0.0205816	0.214667
hsa-miR-324-5p	0.138666	0.00142354	0.0321693	0.0846666	0.00723517	0.000729297	0.00570503	7.58164e-05	0.000311014	0.00523266	0.0502873	0.239244
hsa-miR-326	0.00304234	0.00138208	0.00728337	0.000992163	0.0424263	0.0149838	0.043528	0.126879	0.0267665	0.0115691	1.13843e-05	0.0524672
hsa-miR-328-3p	0.0867307	0.0654966	0.00316228	0.15061	0.0233851	0.00338486	0.0190158	0.0133161	0.0975503	0.000544319	0.0275526	0.145402
hsa-miR-329-3p	0.0419667	0.000215449	0.0244467	0.160217	0.015049	0.0427564	0.0343391	0.000345052	0.0362858	0.00450003	0.0623788	0.0330471
hsa-miR-329-5p	2.36753e-05	0.0232069	0.00106661	0.00803006	0.0128837	0.00269566	2.28519e-09	0.0598835	0.0143014	0.0216721	0.00711144	0.126632
hsa-miR-330-3p	0.0054529	0.000403287	0.293123	0.0376482	0.00218349	0.00597403	0.0272283	0.00851483	0.00572334	0.00696547	0.0282784	0.0997365
hsa-miR-330-5p	0.00872	0.000587304	0.12704	0.114015	0.0101299	0.0598837	0.0305275	0.00312893	0.0149199	0.00471978	0.0393428	0.167086
hsa-miR-331-3p	0.0487659	0.000257017	0.0138495	0.0320019	0.00737415	0.017333	0.0173526	0.0343831	0.00405987	0.0591297	2.81701e-05	0.0670595
hsa-miR-331-5p	0.00156292	0.00427425	0.00926396	0.00724655	0.140077	0.0186683	0.0104716	0.00637574	0.00486203	0.114576	4.62616e-05	0.151499
hsa-miR-335-3p	0.0033792	0.0235118	0.0853883	0.013187	0.124873	0.075938	0.00123315	0.0235957	0.0931314	0.113622	0.0393598	0.0132798
hsa-miR-335-5p	0.00290243	0.0841792	0.0138533	0.128843	0.00380771	0.0226518	0.0198273	0.0846374	0.0755714	0.00191233	0.00121339	0.0589952
hsa-miR-337-3p	0.0233952	0.0388397	0.0195036	0.00204551	0.214732	0.00510524	0.0550432	0.0199874	0.000523718	0.079699	0.0502615	0.0012022
hsa-miR-337-5p	0.023411	0.0664764	0.0575462	0.000142326	0.0306214	0.000299958	0.000100493	0.0198395	0.0097059	6.83562e-05	0.0224688	0.0985679
hsa-miR-338-3p	0.0245332	0.11279	0.025962	0.0145647	0.00534889	0.0046996	0.0216941	0.0413484	0.0745124	0.0450737	0.000533407	0.0834604
hsa-miR-338-5p	0.0185681	0.0248346	0.0498065	0.0114594	0.00464592	0.0691653	0.0442017	0.00598052	0.0188406	0.0219746	0.00297045	0.156161
hsa-miR-339-3p	0.00696605	0.122001	0.115446	0.00102411	0.00192486	0.0486462	0.0015317	0.00928653	0.000699073	0.00821992	0.183257	0.0328611
hsa-miR-339-5p	0.00805936	0.0710079	0.0279861	0.0280071	0.0052724	0.0701144	0.00141422	0.00197395	0.00190988	0.0412676	0.0512425	0.154711
hsa-miR-33a-3p	0.019291	0.00922608	0.0929385	0.00956242	0.00202408	0.0287808	0.0293312	0.00192008	6.71324e-05	0.0377316	0.012608	0.130488
hsa-miR-33a-5p	0.115303	0.00821881	0.0580771	0.00849337	0.000358472	0.0405025	0.0456322	0.00743666	0.00514842	0.029129	0.00991453	0.162754
hsa-miR-33b-3p	0.00163669	0.000122959	0.0103116	0.00251938	0.00868058	0.0307544	0.000641698	0.24971	0.0012956	0.00992069	0.0098929	0.109654
hsa-miR-33b-5p	0.00989597	7.33667e-06	0.056542	0.0500809	0.00725873	0.000657712	0.0385114	0.00345506	0.0876437	0.00716309	0.0881326	0.0580824
hsa-miR-340-3p	0.0144055	0.000873414	0.00503425	0.000271915	0.0028791	0.0565388	0.0624685	0.190315	0.00684871	0.0629211	0.0734712	0.0356853
hsa-miR-340-5p	0.0770066	0.0279745	0.00858579	0.0425254	0.0327621	0.0599736	0.0178906	0.029961	0.000612157	0.0614591	0.00300758	0.109274
hsa-miR-342-3p	0.0373975	0.00559983	0.118564	0.0559904	0.0191787	0.0504577	0.00369192	0.00472528	0.0196384	0.139876	0.0099137	0.118662
hsa-miR-342-5p	0.0395208	0.000347743	0.00575451	0.0321171	0.010377	0.0288268	0.00481681	0.00475048	0.00715059	0.000352512	1.29259e-05	0.066278
hsa-miR-345-5p	0.0098761	0.0883085	0.0146824	0.00300108	0.0288023	0.032921	0.0247798	3.53883e-05	0.000523149	0.0311664	0.000103555	0.0593953
hsa-miR-346	0.104043	0.00399664	0.00586776	0.000342102	0.0579747	0.0426642	0.0300517	0.0377015	0.0427121	0.0474092	0.0923103	0.0702145
hsa-miR-34a-3p	0.00543144	0.00283915	0.00162626	0.0627375	0.213149	0.0093109	0.0400596	0.000531041	1.83962e-05	7.56409e-05	0.0355884	0.0749731
hsa-miR-34a-5p	0.0988394	0.0193837	0.0711612	0.055984	0.0208719	0.000426142	0.00758308	0.018947	0.00727638	0.0211196	0.0862359	0.0651337
hsa-miR-34b-3p	0.0261073	0.0436394	0.0985284	0.0418739	0.0470079	0.00444829	0.0161922	0.018451	0.00326767	0.00501601	0.00525096	0.169765
hsa-miR-34b-5p	0.00127411	0.0271887	0.0917959	0.0181066	0.0188907	0.0347595	0.0520442	0.0428929	0.0364629	0.00145159	0.0319603	0.258636
hsa-miR-34c-3p	0.0114552	0.0015281	0.0284683	0.00238296	0.075399	0.0858368	0.066328	0.0663102	0.0134214	0.0277096	0.0168266	0.0370936
hsa-miR-34c-5p	0.00381037	0.00837673	0.0741349	0.00441242	0.0402534	0.0141454	0.0448458	0.0217302	0.0325504	0.000223537	0.0181068	0.353787
hsa-miR-3605-3p	0.00623776	0.00788572	0.0244527	0.000339708	0.055369	0.0466136	0.00071305	0.0250038	0.0351853	0.00537762	0.0115886	0.0946745
hsa-miR-3605-5p	0.020438	0.0189091	0.00253088	0.0399723	0.00686221	0.0428473	0.00126752	0.00462772	0.0230532	0.000211083	0.0132271	0.257301
hsa-miR-3609	0.00744271	0.00192804	0.0382936	0.0956622	0.0390051	9.53911e-08	0.00202863	0.00145541	0.0486924	0.0412874	0.00196376	0.247033
hsa-miR-361-3p	0.0542691	0.240547	0.0490532	0.126176	0.0334122	0.022769	0.0197286	0.00210887	0.013895	0.0369878	0.00408048	0.0363024
hsa-miR-361-5p	0.00209141	0.675657	0.0650717	0.00021233	0.0307024	0.000403927	0.00852575	0.00016802	0.0173803	0.00633013	0.00108177	0.00920707
hsa-miR-3610	0.0050483	0.00315232	0.00222708	0.177228	0.144568	0.0186682	0.00221037	0.0198111	0.0239186	0.00421746	0.0211296	0.12007
hsa-miR-3611	0.0139276	0.0138686	0.00750964	0.00431519	0.00793439	0.0188142	0.0346918	0.0373687	0.00535981	0.0206662	0.0936263	0.124258
hsa-miR-3613-3p	0.00564531	0.0266407	0.0243067	0.0202053	0.00449746	0.0305292	0.0106255	0.0206118	0.0351621	0.061621	0.026176	0.0481722
hsa-miR-3613-5p	0.0228412	0.00179392	0.0333186	0.000940428	0.00317028	0.00213978	0.081066	0.0141842	0.00293492	0.0664597	0.00974931	0.0907228
hsa-miR-3614-3p	0.0177671	0.00162182	0.0339014	0.00880961	0.0725206	0.0156782	0.0464794	0.0377675	0.00619008	0.0460338	0.10223	0.111857
hsa-miR-3614-5p	0.0377281	1.86661e-07	0.00349001	0.0321647	0.08235	0.0240848	0.0354194	0.020793	0.00375581	9.09608e-05	0.0833027	0.190716
hsa-miR-3615	0.0130048	0.214276	0.00943321	0.00475227	0.0386849	0.0141092	0.0423801	0.010167	0.0162863	0.00520329	0.00687195	0.0425025
hsa-miR-3617-5p	0.000274085	0.00501411	6.2454e-05	0.00376782	0.00183742	0.0040387	0.0024485	0.0881631	0.00855637	0.000882716	0.176903	0.110785
hsa-miR-362-3p	0.00541163	0.0366629	0.0130599	0.00119214	0.0145845	0.306734	0.0214493	0.0196339	0.0169026	0.0032242	0.0307716	0.0243072
hsa-miR-362-5p	0.000132177	0.0444926	0.023692	1.31149e-05	0.0874969	0.000614494	0.00492664	0.0172277	0.00277413	0.0216584	0.0264126	0.195268
hsa-miR-3620-3p	5.39918e-06	0.0199149	0.104257	0.0038139	0.00279422	0.0239534	6.64643e-06	0.0379467	0.150739	0.0108786	0.00764697	0.143957
hsa-miR-363-3p	0.112782	0.00268435	0.0313979	0.0172122	0.045054	0.0294474	0.103347	0.00186879	0.0151224	0.106831	0.0233191	0.100211
hsa-miR-365a-3p	0.000812983	0.0403047	0.00915441	0.125492	0.0973848	0.101278	0.00147365	0.000158792	0.0223297	0.00887374	0.090958	0.0715666
hsa-miR-365a-5p	0.0894311	0.0131026	0.00811519	0.0372708	0.0260941	0.0261566	0.0040253	0.0142599	0.0910939	0.00112745	0.0725315	0.0802865
hsa-miR-365b-3p	0.000782881	0.0404524	0.00927141	0.125954	0.0974254	0.101437	0.00170042	0.000205621	0.0222362	0.00883285	0.0910438	0.0713987
hsa-miR-365b-5p	0.0494768	0.0715279	0.000459539	0.00668968	0.00121374	2.58449e-05	0.000288342	0.000474988	0.0601179	0.0368607	0.00244766	0.0485281
hsa-miR-3660	0.0150698	5.10609e-05	0.181861	0.0500123	0.0892419	0.0361944	0.0262753	0.0220512	0.00545095	0.129731	0.00435047	0.0920422
hsa-miR-3664-3p	0.0236936	5.6008e-06	0.0101839	0.08419	0.0544061	0.015027	0.06074	0.000868052	0.00013017	0.00595782	0.0788222	0.334438
hsa-miR-3664-5p	0.000484162	0.00638185	0.00123971	0.0431265	0.0506255	0.000236583	0.132661	0.00949755	0.00217447	0.042594	0.000325214	0.0682746
hsa-miR-3675-5p	0.000814437	0.00681096	0.101796	0.00133066	0.0163725	0.000431336	0.0211796	0.0223201	0.161495	0.00230445	0.028027	0.163512
hsa-miR-3677-3p	0.00139525	0.00501792	0.00214528	0.00330472	2.08731e-05	0.0183328	0.00895068	0.000341298	0.00670262	0.00334871	0.036382	0.103523
hsa-miR-3679-5p	0.029084	0.0291297	0.000225335	0.0109632	0.000432137	0.149852	0.00100593	0.10325	0.00165773	0.000582733	7.75828e-06	0.0198258
hsa-miR-3688-3p	0.0428618	0.00379965	0.0484689	0.0600368	0.0166689	0.00249452	0.0565292	0.0107822	0.00730087	0.0139647	0.00160582	0.116623
hsa-miR-369-3p	0.00187994	0.104567	0.00566868	0.0019576	0.0137741	0.0126092	0.136313	0.00653881	3.56142e-05	0.0183577	0.0230338	0.120282
hsa-miR-369-5p	0.000174206	0.159269	0.0255845	0.000389844	0.00500783	0.0212624	0.0407006	0.021985	0.00814135	0.0242437	0.0222878	0.0358328
hsa-miR-3690	0.00665036	0.00635707	0.00544017	0.000381065	0.0230237	0.102744	0.036719	0.0133929	0.000690383	0.0166887	0.0238275	0.0608816
hsa-miR-3691-5p	0.000521466	0.0185413	0.0214664	0.0053661	0.00163139	0.0107333	0.0264384	0.00728471	0.00480335	0.00314897	0.00275674	0.140142
hsa-miR-370-3p	0.00358653	0.0353391	0.0427163	0.00980405	0.000819693	0.0215755	0.0294907	0.0250616	0.000682288	0.00376143	0.00500004	0.0252249
hsa-miR-370-5p	0.0787658	9.85617e-06	0.00306076	6.8111e-05	0.00316528	0.0374996	0.119504	0.0577811	0.000883797	0.00171285	0.0925399	0.139874
hsa-miR-371a-3p	0.00384173	0.176224	0.00642681	0.102068	0.00175696	0.143619	0.0381619	0.051618	0.0135531	0.0071238	0.00923126	0.0621314
hsa-miR-371a-5p	0.00348608	0.217734	0.00483334	0.0872196	0.00746113	0.135887	0.0184372	0.0602877	0.0337556	0.000388335	0.0119644	0.0778968
hsa-miR-371b-5p	0.0209119	0.00842972	0.00119363	0.00341141	0.0217619	0.00242872	0.0334532	0.0648179	0.103244	0.00469853	0.0707816	0.101856
hsa-miR-372-3p	0.00128518	0.198724	0.00753995	0.081431	0.002451	0.1093	0.0347557	0.0706224	0.0152847	0.000118869	0.0124643	0.0811164
hsa-miR-372-5p	0.000156617	0.162482	0.0163612	0.106409	0.0145436	0.061306	0.00606337	0.0142458	0.0225858	0.00230845	8.07167e-05	0.0832017
hsa-miR-373-3p	0.0154013	0.154981	0.0324099	0.0884143	0.00278014	0.170324	0.0409629	0.0522581	0.044899	0.0252078	0.01188	0.0683226
hsa-miR-373-5p	0.0321975	0.0546101	7.97422e-06	0.196683	0.0061294	0.077008	0.0347639	0.0456637	0.102258	0.0610252	0.000591326	0.0302518
hsa-miR-374a-3p	0.00526965	0.0652076	0.000194976	0.0264453	0.000275538	0.0132032	0.0161164	0.0088934	7.21782e-05	0.0114294	0.0296023	0.0228684
hsa-miR-374a-5p	0.0041373	0.0240826	0.0181835	0.00834748	0.000551779	0.00071972	0.000358245	0.0866534	1.14919e-07	0.000153133	0.0512561	0.0380353
hsa-miR-374b-3p	0.00919853	0.00322703	0.0208016	0.0069317	0.00980508	0.00432913	0.00831487	0.0105461	0.0151432	0.0698101	0.109128	0.228494
hsa-miR-374b-5p	0.0114248	0.0198132	0.0138822	0.000771406	0.0396149	0.00705361	0.000774946	0.000907224	0.0492632	0.000555598	0.119968	0.134109
hsa-miR-375-3p	6.2197e-05	0.0490319	0.0845027	0.000441249	0.12097	0.00963392	0.117107	0.0210619	0.00723894	0.00666539	0.0218698	0.0142051
hsa-miR-376a-2-5p	0.00845031	0.053976	0.0203535	0.00944041	1.53504e-05	0.0127831	0.0379202	0.0287167	0.00403528	0.0355027	0.146981	0.0252682
hsa-miR-376a-3p	0.0272945	0.0463127	0.000141207	0.000538028	0.0413459	0.00921688	0.059252	0.014395	0.0018843	0.0149418	0.101793	0.123623
hsa-miR-376a-5p	0.000370486	0.0539579	0.109388	0.0424997	0.00177081	0.0209175	0.000249352	0.010235	4.23003e-05	0.00114798	0.0243593	0.0326833
hsa-miR-376b-3p	0.00419391	0.0650137	0.0082348	0.0849421	0.0186621	0.0415508	0.0561125	0.00223926	0.00929802	2.65115e-06	0.0638169	0.118593
hsa-miR-376b-5p	0.00102726	0.19469	0.0264451	0.000202533	0.000259048	0.00495024	0.00450003	0.0226927	0.000602083	0.002228	0.0165619	0.159415
hsa-miR-376c-3p	0.0041997	0.153505	0.020348	0.0594487	0.000602125	0.00548114	0.0295863	5.43903e-06	0.00383654	0.00665292	0.0803019	0.131719
hsa-miR-376c-5p	0.0013226	0.196791	0.0282479	0.000610386	0.00109611	0.00779048	0.0088729	0.0232183	0.00012717	0.00351737	0.0138839	0.148047
hsa-miR-377-3p	0.0408496	0.100744	0.0065476	0.0347167	0.0170066	0.0103009	0.0417402	1.29182e-06	0.0174378	0.0475174	0.0509811	0.17432
hsa-miR-377-5p	0.0113048	0.227664	0.0388644	0.00200358	0.00761699	0.00100006	0.0749295	0.00324126	0.000812215	0.0987928	0.0130842	0.137795
hsa-miR-378a-3p	0.0262446	0.00746377	0.0363003	0.0946289	0.0289976	0.0945675	0.0133272	0.00846276	0.125448	0.0109617	0.00422948	0.122889
hsa-miR-378a-5p	0.0013384	0.0205447	0.0190202	0.121496	0.00875984	0.0643786	0.0345907	0.00969963	0.015067	0.0703027	0.00665188	0.117469
hsa-miR-378c	0.0479454	0.0383782	0.000168607	0.05249	0.0354382	0.103609	4.17091e-05	0.0015121	0.0441124	0.0785448	8.08753e-07	0.204796
hsa-miR-378d	0.000757649	0.0439195	0.027561	0.192852	0.00467476	0.00268488	0.00498957	0.0392414	0.000602331	0.113066	0.0869102	0.0262961
hsa-miR-378e	0.000799267	0.0176195	0.0036655	0.000162278	0.0383276	0.0222415	0.0836296	0.000380115	2.27966e-05	0.00863252	0.108532	0.0492618
hsa-miR-379-3p	0.0101951	0.0880208	0.0274867	0.0236015	0.0081743	0.00529893	0.0836499	0.0104647	0.000392767	0.0180616	0.0924168	0.0173082
hsa-miR-379-5p	0.0264912	0.0914687	0.0451001	0.0140753	0.0235979	0.0950723	0.00207285	0.0281222	0.0243008	0.000139426	0.00117871	0.0130878
hsa-miR-380-3p	0.0277957	0.080765	0.0155427	0.0404805	0.0019183	0.123962	0.0376187	0.000392989	0.0117938	0.00421622	0.0699299	0.0348063
hsa-miR-381-3p	0.0706528	0.189946	0.00101175	0.1103	0.00587265	0.00270178	0.0373734	6.06802e-05	0.0172806	0.0172834	0.0693122	0.0666289
hsa-miR-381-5p	0.0129924	0.0689587	0.0164927	0.0109289	0.00075151	0.00632252	0.00605313	0.0414603	0.0268327	0.00971021	0.0612011	0.141394
hsa-miR-382-3p	0.011979	0.060743	0.0316577	0.0572928	0.00555969	0.000283345	0.0332775	0.000215734	0.0198325	0.0495163	0.0261526	0.038438
hsa-miR-382-5p	0.015984	0.207445	0.0122471	0.0052161	0.00058436	0.0230542	0.00282326	0.00481849	0.00735008	9.82032e-05	0.00370553	0.0808122
hsa-miR-3909	0.0179441	0.0035038	8.51215e-06	0.010213	0.000112058	0.00926854	5.99158e-07	0.0138569	0.00175598	0.0975258	0.0243632	0.151811
hsa-miR-3912-3p	0.016971	0.145358	0.0553307	0.0792368	0.0352753	0.000135199	0.000106886	0.003101	0.0323935	0.0279346	0.0177505	0.174896
hsa-miR-3913-5p	0.044092	0.00384987	0.01262	0.0333585	0.00409054	1.05771e-08	6.0846e-05	0.0352637	0.00134618	0.0209088	0.00224219	0.393837
hsa-miR-3916	0.0108889	0.00170981	0.000944312	0.0177185	0.00661741	0.00940896	0.00438422	0.00489703	0.00993298	0.154853	0.0566338	0.0903603
hsa-miR-3917	0.000347196	0.000702445	0.00438067	0.0596851	0.00572159	0.00034973	0.216041	0.0284918	0.0405332	7.67201e-05	0.0159995	0.0757271
hsa-miR-3918	0.092806	0.00731347	0.0840641	0.044385	0.00973387	0.0288219	0.00959875	0.0028116	0.0332152	0.00237359	7.46917e-05	0.225797
hsa-miR-3925-3p	0.00602327	0.00122477	0.000446635	0.00102205	0.0242472	0.0766629	7.42174e-05	0.0190314	0.0501317	0.00250257	0.0120713	0.196927
hsa-miR-3925-5p	0.00255255	0.005998	0.0809434	0.00733422	0.0101022	0.00209681	0.0065273	0.0204708	0.000775026	0.0235828	0.0225672	0.230837
hsa-miR-3927-3p	0.00355198	0.00217097	0.0253399	0.0675843	0.00362565	0.000948932	0.000283587	0.0276867	0.00794895	0.0051267	0.112722	0.16198
hsa-miR-3928-3p	0.0617413	0.00747704	0.0483833	0.00465076	0.00861451	0.0424118	0.00909668	0.114078	0.0070904	0.0478368	0.0305805	0.0238013
hsa-miR-3938	0.0114312	0.0133241	0.0085464	0.0108097	0.023632	0.0159936	0.0227121	0.00406846	0.00463776	0.00768761	0.0270275	0.12622
hsa-miR-3940-3p	0.0226662	0.00316625	0.179171	0.0396768	0.019349	0.0547869	0.00920672	0.151363	0.0152132	0.0152404	0.00319004	0.0194014
hsa-miR-3942-5p	0.00391532	0.0328386	0.0113584	0.000126046	0.00457033	0.000773654	0.0487837	0.0653249	0.00589288	0.00247265	0.0188281	0.13109
hsa-miR-409-3p	0.000623006	0.339831	0.0119102	8.73385e-05	0.000135154	0.0416779	0.0251433	0.0425494	0.00730645	0.0133255	0.00690368	0.0245176
hsa-miR-409-5p	0.00501036	0.0227021	0.0159458	0.000176495	3.23684e-08	0.0448526	0.0281496	0.0104508	0.00454681	0.0622534	0.0275611	0.0193139
hsa-miR-410-3p	0.00199167	0.069682	6.93437e-06	0.00121548	0.00148453	0.0318347	0.0108455	0.00229685	0.0801753	0.0164796	0.0255692	0.0320784
hsa-miR-411-3p	0.00730324	0.179732	0.0576511	0.109023	0.00663916	0.00715795	0.0106728	0.0463508	0.000356562	0.00405084	0.00245074	0.0585834
hsa-miR-411-5p	0.000940481	0.16969	0.00212042	0.019617	0.0136737	0.0130518	0.0100229	0.0103604	0.000738464	0.00141558	0.00621432	0.0154986
hsa-miR-412-5p	0.000743806	0.0306702	0.00734336	0.000856172	0.00227677	0.216134	0.0112938	0.0682144	0.000120553	0.0429955	0.0476165	0.150284
hsa-miR-421	0.00193921	0.00024347	0.0810724	0.0951477	0.00193934	0.0546875	0.0949014	0.0464948	0.000365605	0.00367683	0.0290636	0.155386
hsa-miR-423-3p	0.00117686	0.000170985	2.21374e-06	0.0779297	1.24088e-06	0.0355435	0.023236	0.000214568	0.0204226	8.26747e-05	0.0474799	0.347121
hsa-miR-423-5p	0.0134718	0.001614	0.0641778	0.000185902	0.0195736	0.0120697	0.000708336	0.00038297	0.00654977	0.00109019	0.0395558	0.140182
hsa-miR-424-3p	0.00128987	0.144654	0.0150968	2.88322e-05	0.0130804	0.00107184	0.00595506	0.057848	0.0364729	0.000560609	0.0150485	0.28671
hsa-miR-424-5p	0.0377946	0.154602	0.0257301	0.00282926	0.0715239	0.0347134	0.00479215	5.44462e-06	0.0409304	0.000221452	0.0792835	0.0249293
hsa-miR-425-3p	0.200051	0.00293548	0.0895686	0.00979119	0.000330138	0.0886	0.00525811	0.00144621	0.0495024	0.0114851	0.0311562	0.0654036
hsa-miR-425-5p	0.020435	0.0405095	0.0170313	0.00223771	0.0489553	0.156675	0.0106443	0.0235287	0.00120407	0.00699437	0.0465878	0.0756908
hsa-miR-4286	0.168216	0.0746418	0.0007623	0.0284599	0.0488555	0.00572398	4.00694e-05	0.00537764	0.00407913	0.00533582	0.0485196	0.14767
hsa-miR-429	0.00123278	0.0477226	0.00228702	0.00163385	0.0633561	0.000169797	0.0347969	0.00129007	0.0331086	0.0519678	0.0926812	0.0623411
hsa-miR-431-3p	0.233622	0.00101024	0.104533	0.00408675	0.0166618	0.000546613	0.0142959	0.000504636	0.0107841	0.0472725	0.00410105	0.0704538
hsa-miR-431-5p	0.00334071	0.0290487	0.00917743	0.0010229	0.00217115	0.115142	0.0088122	0.000357657	0.0832056	0.0282342	0.029016	0.0467436
hsa-miR-432-3p	0.0672364	0.0069702	0.00260384	0.00135516	0.0115741	0.00102914	0.118532	0.0184758	0.044117	0.0765511	0.00129162	0.0730045
hsa-miR-432-5p	0.12586	0.0340563	0.0157695	0.031404	8.91068e-05	0.00210693	0.0435753	0.0110982	0.0383515	0.014632	0.00264776	0.00278893
hsa-miR-4326	0.00430413	0.00485665	0.0334188	0.0615796	0.057486	0.145596	0.189665	0.00313156	0.000394012	0.157468	0.000227415	0.0664255
hsa-miR-433-3p	0.0983629	0.096064	3.64811e-06	0.0465018	0.000545992	0.0533941	0.00407677	0.000169948	0.00622153	0.00109414	0.0171434	0.0452937
hsa-miR-433-5p	0.101302	0.0417513	0.0239522	0.0126326	0.006836	0.0108759	0.0182175	0.000815658	0.00171335	0.000123533	0.0122085	0.0564648
hsa-miR-4433b-5p	0.00653879	0.0153937	0.0108294	0.000671886	0.00122722	0.00331039	0.016497	0.0800738	0.00113455	0.052932	0.116012	0.178469
hsa-miR-4435	0.016575	0.0638387	0.0100069	0.0660088	0.0380373	0.0313038	0.0123868	0.000477009	0.0044217	0.0820476	0.0366522	0.0792107
hsa-miR-4442	0.0825532	0.000552446	0.0359474	0.0246832	0.00302055	0.00452458	0.00187349	0.0278367	0.00283129	5.86321e-05	0.0234983	0.195918
hsa-miR-4443	0.208789	0.00439137	0.0038488	0.0457481	0.0010821	9.10382e-05	0.000977409	0.00247125	0.000206275	0.000316107	0.0196248	0.0804433
hsa-miR-4449	0.0126943	0.0146096	0.0110139	0.00336965	0.022664	0.00121132	0.000258647	0.0113004	0.00235537	0.0524752	0.128286	0.084687
hsa-miR-4454	5.00345e-05	0.00208929	0.00129636	0.0173954	0.04221	0.00112618	0.0055075	0.0269126	0.0534975	0.0210089	0.00492311	0.104634
hsa-miR-4465	0.0288031	5.36553e-05	0.0164172	0.00111908	0.00675991	0.0149952	0.00017628	0.0627075	0.128718	0.00389991	0.0523023	0.162649
hsa-miR-4473	0.0265265	3.8528e-05	0.014235	0.0251271	0.0168947	0.00883128	0.0144141	0.000897141	0.000782419	0.0140707	0.000567151	0.0522678
hsa-miR-4482-3p	0.131492	0.0324036	0.00780084	0.00211794	0.109155	0.00861874	0.0438911	0.0142906	0.0561	0.00530701	0.0296835	0.19381
hsa-miR-449a	0.0084899	2.66057e-06	0.0595822	0.037432	0.00460984	0.0033907	0.0629359	0.163997	0.0005392	0.00575387	0.0586677	0.0115293
hsa-miR-449c-5p	0.1508	0.00564725	0.0141249	0.0304848	0.0157448	0.0506963	0.00957152	0.000256678	0.00183193	0.0386342	0.0122253	0.17747
hsa-miR-4504	0.0846447	0.0144931	0.080361	0.0139404	0.00309829	0.0243774	0.0744663	0.05075	0.0816494	0.0162	0.0656914	0.0240663
hsa-miR-450a-1-3p	0.103499	0.00866545	4.6935e-07	0.0223228	0.0154865	0.0176712	8.50681e-05	0.0193381	0.0400048	0.0536818	0.0352129	0.0756936
hsa-miR-450a-2-3p	0.128648	0.0842467	0.0737282	0.0146163	0.000626222	0.157136	0.011294	0.040761	0.000421542	0.00228179	0.0260625	0.0290304
hsa-miR-450a-5p	0.0244635	0.0187249	0.040037	0.038085	0.0240945	0.0944711	0.0176555	0.103776	0.0615184	0.0244063	0.00709382	0.105507
hsa-miR-450b-5p	0.0763868	0.0393716	0.000430184	0.0765487	0.00240316	0.0270439	0.015836	0.0150371	0.0628	0.0117241	0.00708515	0.0678736
hsa-miR-4519	0.272484	0.004011	5.22204e-05	0.041026	0.0180136	0.00156342	0.0697739	0.0220321	5.32988e-05	0.0340521	0.0280907	0.0411235
hsa-miR-451a	0.117855	0.0186435	0.0106557	8.89965e-05	0.0246486	0.00801767	0.105383	0.0102694	0.0197508	0.081367	0.0187566	0.0506326
hsa-miR-452-3p	0.0073077	0.025935	0.02461	0.0322535	0.199978	0.0206419	0.0245196	0.0467005	0.0701324	0.0159931	0.0147423	0.0641416
hsa-miR-452-5p	0.000185382	0.08914	9.24438e-05	0.00262187	0.102003	0.000181539	3.72211e-05	0.12947	0.00990061	0.00265702	0.0740272	0.142534
hsa-miR-4521	2.67735e-05	0.00220907	0.0727443	4.19061e-05	0.000167551	0.000490341	0.00346485	0.164119	0.0158519	0.00525916	0.0188029	0.100168
hsa-miR-454-3p	0.0560762	0.00157632	3.9375e-05	0.030673	0.0419619	0.0442418	0.133493	0.0411061	0.000188205	0.0679658	0.00256149	0.163293
hsa-miR-454-5p	0.162856	0.00190693	0.00254582	0.065838	0.000374496	0.00658066	0.0709051	0.0552295	0.00419946	0.0463653	0.00479243	0.0474914
hsa-miR-455-3p	0.000121333	0.00590175	0.0721778	0.0722889	0.0572977	0.00328914	0.000233631	0.0104349	0.0204742	0.106337	0.0470404	0.0646603
hsa-miR-455-5p	0.0323765	0.0431723	0.0607103	0.0311257	0.00245228	0.0326076	0.0177055	0.0454569	0.00573881	0.134639	0.00570495	0.122598
hsa-miR-4636	0.000713011	0.0328735	0.0190855	0.0129223	0.00806631	0.000352777	0.0235042	0.00155518	0.0192565	0.000755913	0.0433475	0.200322
hsa-miR-4638-3p	0.0531412	0.0454497	0.0196549	0.041315	0.00190729	0.000727253	0.00449487	0.136594	0.0074488	0.000240032	0.109596	0.0220446
hsa-miR-4639-5p	0.00480236	0.0339164	0.0196275	0.0695997	0.000579367	0.00959314	0.00194404	0.0511691	0.0554862	0.000255036	0.00166171	0.0986515
hsa-miR-4640-3p	0.034058	0.00526638	0.0186965	0.0543754	0.00698314	0.0220192	0.00846315	0.0182233	0.000105098	0.0660032	0.0629089	0.122968
hsa-miR-4645-3p	5.13688e-05	0.0507926	0.0389625	0.00395711	0.0020717	0.0389975	0.00218766	0.029182	0.00197684	0.00589636	0.00237577	0.0462681
hsa-miR-4652-5p	0.000850329	0.0193972	0.00595997	0.00541914	0.0134161	0.00767247	0.0976178	0.156463	0.0590511	0.00376115	0.00274574	0.0305032
hsa-miR-4659a-3p	0.170241	0.00614721	0.00479059	0.00343916	0.0139169	0.0559756	0.00392908	1.80529e-05	0.0428316	0.0535243	0.00462327	0.0734916
hsa-miR-466	6.20633e-06	0.0497556	0.0835385	0.00223855	0.109019	0.0424133	0.0685443	0.00194686	0.0320597	0.00136131	0.00245546	0.0614705
hsa-miR-4661-3p	0.00107665	0.043981	0.0599897	0.0299608	0.00121556	0.00343003	0.0653932	0.00264135	0.0236328	0.0328296	0.181505	0.0897716
hsa-miR-4661-5p	0.000628291	0.0991386	0.0117303	0.000254939	1.98147e-05	0.00344728	0.000254236	0.239305	6.32009e-07	0.00970046	0.0138398	0.0145765
hsa-miR-4662a-5p	0.0871872	0.14813	0.0494843	0.00110251	0.0363525	0.0611964	0.00140011	0.0250823	0.0799648	0.000582109	0.000496139	0.107761
hsa-miR-4666a-5p	0.00418597	0.039646	0.0371734	0.00231175	0.000392926	0.0110578	0.0662234	0.00673026	0.00148001	0.00976691	0.0886504	0.0914811
hsa-miR-4670-3p	0.0735548	0.0254992	0.000660909	0.0692547	0.000115848	0.00190096	0.213206	0.153695	0.0133401	0.000810101	0.0240519	0.0498276
hsa-miR-4670-5p	0.0890769	0.0319371	0.000305077	0.0458827	0.0203421	0.0111501	0.012428	8.6459e-07	0.00448541	0.0166828	0.000301402	0.0305256
hsa-miR-4677-3p	0.0156605	0.0215704	1.7029e-05	0.158697	0.00767022	0.00325171	0.000853696	0.030996	2.45576e-05	0.0335828	0.00236709	0.110426
hsa-miR-4684-3p	0.020997	0.0361996	0.00196494	0.00920297	0.0226384	0.081523	0.0850527	0.00139936	0.0623036	0.00588522	0.0025804	0.142768
hsa-miR-4685-3p	0.04362	0.00405831	0.000783105	0.000649146	0.0918588	0.000875575	0.0612696	0.0096499	0.0311693	0.0136916	0.00491582	0.00116182
hsa-miR-4687-5p	0.0151383	0.0218122	0.00055577	0.0109889	0.00261066	0.000264326	0.0824897	0.152817	5.89135e-05	0.0439245	0.0511895	0.0320456
hsa-miR-4708-3p	0.102311	0.0579052	0.00100419	0.00435479	0.00440184	0.0311186	0.015958	0.0181095	0.0280683	0.0267084	0.0723826	0.14439
hsa-miR-4709-5p	0.00338146	0.0235595	0.123937	0.0454108	0.00891819	0.00122793	0.0650565	0.00796786	0.0538618	0.000717747	0.0373599	0.0793328
hsa-miR-4728-3p	0.000445623	0.0177825	0.00277736	0.0423985	4.57655e-06	2.10613e-05	0.00430609	0.00165988	0.00732709	0.0285036	0.0301169	0.292734
hsa-miR-4732-3p	0.0689259	0.0133948	0.0369467	0.0207965	0.0047533	0.0061376	0.0811019	0.0212644	0.014349	0.0478859	0.0329451	0.06108
hsa-miR-4732-5p	0.064276	0.0336042	3.57468e-05	0.00301898	0.0240317	0.00634814	0.0118749	0.0133976	0.028736	0.000317992	0.0157448	0.0611278
hsa-miR-4742-3p	0.00166702	0.0613667	0.0459348	0.031819	0.00490963	0.000949455	0.00850734	0.0406367	0.0211953	0.00127768	9.07706e-06	0.0573504
hsa-miR-4742-5p	0.00107782	0.00207848	0.0987625	0.00499591	0.0101686	0.00107985	0.0104977	0.00766412	0.110278	0.0186002	0.0465828	0.143861
hsa-miR-4746-5p	0.0261051	0.0681513	0.0042682	0.0315751	0.000116608	0.00376324	0.101845	0.0401971	0.0142564	0.00845914	0.0024776	0.0361474
hsa-miR-4757-3p	0.00175609	0.0130317	0.0283793	1.66158e-05	0.000105014	0.0243939	0.00166726	4.13018e-05	0.00601566	0.0069668	0.235519	0.0823571
hsa-miR-4758-3p	0.000649163	0.0246904	0.0452422	0.0140952	0.0894264	0.0382523	0.0620555	0.0220011	0.102686	0.00940179	0.0118748	0.136009
hsa-miR-4767	0.0219414	0.0824608	0.0455173	0.00621506	0.00135569	0.0290786	0.000113385	0.00198155	0.0573999	0.00246533	0.000894881	0.0851603
hsa-miR-4768-5p	0.0456224	0.023803	0.00687297	0.0298348	1.41336e-05	0.00202208	0.018893	0.050108	0.00323432	0.0120448	0.0299543	0.0317453
hsa-miR-4775	0.0227323	0.00390255	0.0391482	0.00200397	0.0109022	0.0497725	0.0376356	0.00622975	0.0866997	0.0206076	0.0384771	0.0894054
hsa-miR-4781-3p	0.0683245	0.00247879	0.0886396	0.000430067	0.0307636	0.00916126	0.0560247	0.000341608	0.0257048	0.0235454	0.0187535	0.0874545
hsa-miR-4785	0.0921007	0.00514567	0.0478271	0.120592	0.0101169	0.0103852	0.0149829	0.00282756	0.0355537	0.044105	0.00254511	0.130607
hsa-miR-4786-5p	0.0317122	0.0329746	0.154466	0.00493971	0.000203927	0.150348	0.031001	0.00884797	0.0279481	0.00124886	0.0379954	0.00826273
hsa-miR-4797-3p	0.104536	0.0108186	1.5019e-05	0.061301	8.34331e-05	0.00651383	0.0198561	0.0554748	0.00433886	0.0182875	0.0292542	0.155348
hsa-miR-4800-3p	0.00229667	0.00929024	0.00244118	0.0603152	0.0175374	0.0175989	5.02473e-05	0.0417046	0.00376046	0.00224201	0.00820974	0.181614
hsa-miR-4800-5p	0.0836584	0.000381953	0.0184188	0.0146655	8.50904e-05	0.0328141	0.00484598	0.0849547	0.0231643	0.0214517	0.0140733	0.0689601
hsa-miR-4802-3p	0.135748	0.000433349	0.00273123	0.00642516	0.00469316	0.000438828	0.0010239	0.0192319	0.0182552	0.0738749	0.0386111	0.0318904
hsa-miR-4802-5p	0.0059909	0.0248416	0.110915	0.000478993	0.00915159	0.0309246	0.00364768	0.00441425	0.0163269	0.0220834	0.0682746	0.082752
hsa-miR-483-3p	0.169834	0.0609471	0.00241124	0.0114234	0.000240214	0.0175619	0.00561803	0.00323067	0.0367569	0.0479829	0.00163907	0.0649999
hsa-miR-483-5p	0.000998806	0.0152307	0.00467899	0.0303368	0.0130049	0.0692961	0.00713365	7.99788e-05	0.0116508	0.0339649	6.27657e-06	0.109624
hsa-miR-484	0.0037418	0.0419376	0.00915702	0.0172841	0.00286956	0.0293072	0.0321813	0.102851	0.000576111	0.0785374	0.00270288	0.0626094
hsa-miR-485-3p	0.00183551	0.170479	0.0623731	0.0388144	0.0079792	0.0019302	0.0110638	9.67945e-05	0.0364804	0.000273016	0.0137317	0.138045
hsa-miR-485-5p	0.0399114	0.0820308	0.0471191	0.0362704	0.0145321	0.00125416	0.0112299	0.00648115	0.000148983	0.00406042	0.122082	0.0914027
hsa-miR-486-3p	0.0912259	0.00773247	0.0494637	0.00100827	0.000630274	0.000432374	0.081497	0.0308853	0.0121266	0.0536563	0.0249539	0.0680389
hsa-miR-486-5p	0.0835907	0.000508882	0.00526983	0.0280153	0.0265464	0.00329506	0.0913655	0.0303563	0.00855737	0.0348712	0.0135333	0.132877
hsa-miR-487a-3p	0.00143564	0.157215	0.000132958	0.0105017	0.0010573	4.97254e-07	0.0531957	2.68147e-05	0.000756588	0.0046065	0.0286156	0.0740127
hsa-miR-487a-5p	0.0358005	0.033821	0.000324849	0.0513937	0.000909262	0.00235022	0.0445466	0.0460918	0.0270954	0.00598254	0.0317966	0.055324
hsa-miR-487b-3p	0.0196493	0.13032	0.0663394	0.0120207	0.00361831	0.00254841	0.0567145	0.0457051	0.00506543	0.00658134	0.0433128	0.0173681
hsa-miR-487b-5p	0.000157017	0.011963	0.0264558	0.0237638	0.00997388	0.025673	0.0194575	0.138133	0.000286193	0.000531925	0.00198829	0.0984907
hsa-miR-488-3p	0.0250422	0.0246666	0.0036734	0.054197	0.0125619	0.0772331	0.00551863	0.0537313	0.00182882	0.00407487	0.00569666	0.210677
hsa-miR-489-3p	0.00717784	0.0100165	0.0563366	0.000591283	0.0798634	0.0370017	7.29598e-05	0.155154	0.0539893	0.00304189	0.0270544	0.0316842
hsa-miR-490-3p	0.00103663	0.0222516	0.0145892	0.00606238	0.0251543	0.061873	0.00611294	0.0720611	0.0302328	0.0433527	0.00289304	0.0783453
hsa-miR-491-5p	0.0198902	0.0822977	0.0159613	0.0446238	0.00140721	1.32828e-05	0.0752957	0.0043213	0.00997382	0.032049	0.000399867	0.0999925
hsa-miR-493-3p	0.00213543	0.0580417	0.0295467	0.00704789	0.00636941	0.0865317	0.0236226	0.0146175	0.000144367	1.66694e-05	0.00020961	0.0947393
hsa-miR-493-5p	0.000969969	0.014195	0.00149195	0.0212967	0.0402918	0.00437937	0.0657301	0.00603787	0.0615599	0.0203111	0.000158212	0.0330659
hsa-miR-494-3p	0.00530766	0.122705	2.13178e-07	0.0248447	0.000148091	0.0095146	0.00171731	0.00109733	0.000198901	0.0242319	0.00427109	0.0152273
hsa-miR-495-3p	0.0116153	0.0790412	0.053117	0.0263982	0.00887328	0.0309695	0.0238186	0.0499086	0.00160416	0.00586587	0.00159556	0.133682
hsa-miR-495-5p	0.000507025	0.000701595	0.0235055	0.0101146	0.263248	1.39287e-05	0.0285149	0.00194899	0.0141471	0.0275652	0.0267882	0.0498943
hsa-miR-496	3.61394e-05	0.0356558	0.00269058	7.19232e-05	0.016378	0.0774999	0.00379333	0.0394018	0.00152971	0.0477515	0.0524919	0.110385
hsa-miR-497-5p	0.00990923	0.0704149	0.0122574	0.0430321	0.0373092	0.0588082	5.37044e-08	0.0185398	3.44694e-05	0.0277868	0.00360579	0.022404
hsa-miR-498-3p	0.0810601	0.096964	0.0496617	0.0730016	0.0162955	0.0578013	0.0489653	0.00250675	0.000417682	0.10973	8.29522e-05	0.114096
hsa-miR-498-5p	0.00960091	0.037909	0.0780133	0.000138305	0.00370609	0.000856307	0.0378533	0.00436733	0.00440274	8.57169e-05	0.0320631	0.202559
hsa-miR-4999-5p	0.0165181	0.00681744	0.0841807	0.00269107	0.0151008	0.0173356	0.0182812	0.0322997	0.0559277	0.0176474	0.00640391	0.089251
hsa-miR-499a-5p	0.00334616	0.00082586	0.0182069	0.0105134	0.0300787	0.0150304	0.0683167	0.00505465	0.0119086	0.000646223	0.00202534	0.190357
hsa-miR-5000-3p	0.000120719	0.0679511	0.0225489	0.0017412	0.0149469	0.144087	0.0511989	9.72519e-06	0.0178318	0.00270943	0.0640401	0.0988725
hsa-miR-5001-3p	0.0588418	0.0076225	0.000873598	0.0416965	0.0247257	0.00015988	0.063138	0.000360572	0.029808	0.0838713	6.79718e-07	0.199011
hsa-miR-500a-3p	0.00899246	0.0783875	0.0563119	0.000902483	0.0198076	0.00126281	0.0337202	5.22882e-06	0.0284564	0.0198272	0.00152904	0.0535948
hsa-miR-500a-5p	0.0169271	0.0155011	0.0250469	0.0188835	0.0446546	0.00278075	0.000216479	0.000776382	0.0299942	0.0634035	0.0374549	0.12668
hsa-miR-500b-3p	0.00640807	0.0396558	0.000788474	0.0157646	0.0130231	0.0625643	0.0176763	0.0252371	0.0375399	2.20397e-06	0.00896066	0.0703643
hsa-miR-500b-5p	0.00380612	0.012397	0.0748879	0.00168991	0.000679295	0.00169377	0.0115726	0.000445698	0.000737417	0.0573933	0.00324129	0.124127
hsa-miR-501-3p	0.00957695	0.0611816	0.00282683	0.00306409	0.0336386	0.00367244	0.0194608	0.0287898	0.00818682	0.0121237	4.1783e-06	0.00129989
hsa-miR-501-5p	0.202171	0.00133394	7.45321e-09	0.000266884	0.0174801	0.000630367	0.0311966	0.0394465	0.00618927	0.0116689	0.0201145	0.036746
hsa-miR-5010-3p	0.031185	6.71688e-10	0.0962799	0.000652279	0.00705451	0.00616361	1.99362e-05	0.0334565	0.00230999	0.01818	0.0246851	0.198894
hsa-miR-5010-5p	0.048479	0.000549369	0.0355154	0.0603074	0.116512	0.02284	0.0238742	0.0187605	0.0355958	0.0414076	0.000613519	0.0739911
hsa-miR-502-3p	0.00859686	0.0388317	0.00875373	0.00218221	0.0295338	0.020596	0.0125638	0.0244935	0.0256044	0.0339532	0.0596873	0.152939
hsa-miR-502-5p	0.136599	0.0518155	1.99195e-05	0.00436467	0.00563066	0.00314657	0.0655255	0.0048156	0.00842188	0.000506484	0.0377512	0.035306
hsa-miR-503-3p	0.0737075	0.00022991	0.164912	0.0374312	5.24134e-06	0.00477659	0.0634092	0.0502341	0.0639189	0.0399146	0.0775247	0.0564986
hsa-miR-503-5p	0.0608671	0.0213522	0.0528417	0.00135617	0.0108844	0.0210614	0.0976966	2.01958e-05	0.000302537	0.0164484	0.0552638	0.0342308
hsa-miR-504-5p	0.00821602	0.00142809	0.0999454	0.0806237	0.00260885	0.0330768	0.00474312	0.00601027	0.00565294	0.0250425	0.0115729	0.272316
hsa-miR-505-3p	0.00058453	0.000372941	0.00429366	0.0564394	0.0186922	0.0323336	0.003858	0.0180783	0.0138018	0.00599699	0.0827461	0.0790345
hsa-miR-505-5p	0.000475382	0.00318114	0.0191936	0.00732495	0.0216004	0.000214541	7.23561e-05	0.0275248	2.10611e-05	0.000442639	0.00228548	0.254413
hsa-miR-506-3p	0.0497057	0.0111886	0.012375	0.00850997	0.0286475	0.114826	0.0305105	0.000112752	0.000705583	0.0289626	0.00509129	0.04345
hsa-miR-508-3p	0.0221982	0.0413304	0.0793364	0.0613711	0.00202621	0.000267118	0.00494765	0.000275334	0.000687274	0.0189287	0.047712	0.112614
hsa-miR-508-5p	0.0111436	0.0485848	0.0517235	0.0030139	0.025727	0.000226124	0.0473273	0.0205141	1.11897e-09	0.0461665	0.00824438	0.158709
hsa-miR-509-3-5p	0.0509735	0.0273338	0.0536289	0.00076525	0.0227542	0.0121366	0.0169297	0.00100587	0.00245724	0.00941826	0.0391885	0.299137
hsa-miR-509-3p	0.00999927	0.0400848	0.0415702	0.0316665	0.0524761	0.000900013	0.00102462	1.18786e-05	0.00649257	0.0826728	0.00817742	0.140411
hsa-miR-509-5p	0.0356638	6.28569e-05	0.00738034	0.252117	5.02693e-07	0.0686622	0.00651372	0.000850955	0.000596264	0.00204947	0.0640737	0.0912008
hsa-miR-5091	0.047031	0.0421225	0.0473056	0.00283912	0.0014273	1.00749e-06	0.16239	0.0115324	0.0558835	0.00201078	0.0036949	0.0984275
hsa-miR-5094	0.0114353	0.0033483	0.0038064	0.000136642	0.0223954	0.000155792	0.0012141	0.00500433	0.0292745	0.0216937	0.00613587	0.0777347
hsa-miR-511-3p	0.0370367	0.00402746	0.00122624	0.000143662	0.04761	0.0710642	0.00831441	0.00709596	0.00407701	0.00434699	0.133444	0.129517
hsa-miR-511-5p	0.000269638	0.011394	0.0026813	0.0470058	0.0169589	0.0120369	0.0154818	0.00506882	0.0224581	0.0800843	0.0529473	0.303804
hsa-miR-512-3p	0.15996	0.089859	0.00859735	0.0195559	0.00261085	0.012128	0.0172193	0.0130879	0.0348676	0.00291114	0.0282302	0.0203294
hsa-miR-512-5p	0.00235712	0.0248712	0.00878712	0.0096582	0.0839677	0.180494	0.00135915	5.35389e-05	0.00097779	0.174362	4.15377e-05	0.0498028
hsa-miR-513c-5p	0.0118313	0.0573765	0.0362285	0.0019464	0.0699413	0.00127413	0.0318983	0.0236243	0.0206783	0.0533396	0.00218359	0.160193
hsa-miR-514a-3p	0.00396138	0.000577705	0.00295037	0.0921751	0.000527109	0.126682	0.042014	0.0175772	0.00520563	0.00881552	9.15765e-05	0.0470384
hsa-miR-515-3p	0.199452	0.0101756	0.026458	0.0218081	0.00449888	0.0633085	0.0187244	0.000380708	0.000468666	0.0036104	0.0693017	0.0346408
hsa-miR-515-5p	0.0163657	0.00103709	0.000462544	0.00855919	0.198809	0.0414333	0.00476202	0.0189409	0.00163422	0.000179925	0.00032003	0.165946
hsa-miR-516a-3p	0.00593629	0.0557751	0.153849	0.0163288	0.00133252	0.0660754	0.0113799	0.0147438	0.00202927	0.039769	0.00620629	0.0613389
hsa-miR-516a-5p	0.016751	0.00736389	0.036411	0.0133811	0.108309	0.183449	0.00773363	0.00127209	0.0317955	0.0979666	0.00449306	0.02734
hsa-miR-516b-3p	0.00593629	0.0557751	0.153849	0.0163288	0.00133252	0.0660754	0.0113799	0.0147438	0.00202927	0.039769	0.00620629	0.0613389
hsa-miR-516b-5p	0.0687585	0.0231159	0.0560658	0.027873	0.0695258	0.00130236	0.138544	0.00132422	0.000452282	0.0483588	0.0117628	0.0158786
hsa-miR-517-5p	0.0269815	0.00965521	0.0113876	0.0152511	0.00099027	0.0408011	0.0296834	0.0218094	7.14379e-05	0.0277522	0.0405119	0.0829894
hsa-miR-517a-3p	0.00356031	0.00944371	0.00197699	0.00355299	0.112758	0.0399937	0.0483748	0.00938461	5.946e-05	0.0692092	0.0198398	0.217271
hsa-miR-517b-3p	0.00356031	0.00944371	0.00197699	0.00355299	0.112758	0.0399937	0.0483748	0.00938461	5.946e-05	0.0692092	0.0198398	0.217271
hsa-miR-517c-3p	0.0600874	0.0581985	0.00378933	0.000827781	0.0617398	0.000369656	0.144968	0.028198	0.000538546	0.00107548	0.0655936	0.166036
hsa-miR-518a-3p	0.00790992	0.0487384	0.00452454	0.0229442	0.178586	0.101883	0.0113043	0.00273258	0.0287618	0.0174459	0.0187083	0.248881
hsa-miR-518a-5p	0.178866	0.0468302	0.00232821	0.00369838	0.0492633	0.0063038	0.0568201	0.00027787	0.00219785	0.00540747	0.0441361	0.144205
hsa-miR-518b	0.035779	0.000435782	0.0027866	0.00581246	0.0338983	0.0879594	0.0242662	0.0115136	1.94653e-05	0.00489214	0.0183879	0.194186
hsa-miR-518c-3p	0.198279	0.0249825	0.020455	0.00473091	0.0739934	0.00527453	0.142508	0.0171763	0.011464	0.0174025	0.0496734	0.1026
hsa-miR-518c-5p	0.0189581	0.110887	0.0167688	0.00223726	0.0726411	0.00101624	0.0574191	0.0204711	0.00361762	0.00247576	0.00833375	0.0323034
hsa-miR-518d-3p	0.0416006	0.000150583	0.0619998	0.000124787	0.0179512	0.125199	0.0796939	0.00703653	0.000360123	0.00171376	0.0281909	0.296689
hsa-miR-518d-5p	0.0722764	0.00161183	0.00124175	0.0238063	0.00134128	0.109811	0.000413164	0.211169	0.00591373	0.00500218	0.0283451	0.042182
hsa-miR-518e-3p	0.0388721	0.0076101	0.0124711	0.0734387	0.0186734	0.00608546	0.039269	0.0229353	0.00044765	0.0242794	0.00171752	0.346044
hsa-miR-518e-5p	0.00514729	0.000325785	0.0848366	0.0119946	0.159378	0.0952025	0.107094	0.00774457	0.00102706	0.044977	0.0169692	0.0214235
hsa-miR-518f-3p	0.0208592	0.0377339	2.28066e-06	0.00113559	0.0723457	0.116846	0.00239992	0.000322519	1.0429e-05	0.0341716	0.0265889	0.196362
hsa-miR-518f-5p	0.000816559	0.000143073	0.00831564	0.114366	0.0888916	0.00964078	0.0696405	0.0269906	0.0116293	0.0246867	0.0197024	0.176562
hsa-miR-519a-2-5p	0.0141897	0.00930331	0.00392234	5.73204e-06	0.14254	0.0437061	0.0423348	0.00333963	0.108092	0.0186457	0.0325832	0.0148027
hsa-miR-519a-3p	0.00223439	0.129201	0.00395757	0.0096903	0.114304	0.0568947	0.0783811	0.000321104	0.000130952	8.94022e-05	0.0368048	0.126211
hsa-miR-519a-5p	0.00300728	1.10293e-05	0.0909356	0.00413345	0.148722	0.105411	0.102467	0.00681401	0.0030311	0.055517	0.0297249	0.0273717
hsa-miR-519b-3p	0.0248577	0.106326	0.0168686	0.0027428	0.0622356	0.0611863	0.0147449	0.00142907	0.00317335	0.00623062	0.0689507	0.144183
hsa-miR-519b-5p	0.00300728	1.10293e-05	0.0909356	0.00413345	0.148722	0.105411	0.102467	0.00681401	0.0030311	0.055517	0.0297249	0.0273717
hsa-miR-519c-3p	9.04685e-07	0.00611469	5.93673e-05	0.0568027	0.0604266	0.0674037	0.000259922	0.019712	0.0143251	0.01306	0.00229621	0.120411
hsa-miR-519c-5p	0.00300728	1.10293e-05	0.0909356	0.00413345	0.148722	0.105411	0.102467	0.00681401	0.0030311	0.055517	0.0297249	0.0273717
hsa-miR-519d-3p	0.00440835	0.0148017	0.00364722	0.00881656	0.0807313	0.0838854	0.0614518	0.0255501	0.0147377	0.0128286	0.0280588	0.100985
hsa-miR-519d-5p	0.00184772	0.0362495	0.00273729	0.00258553	0.168179	0.0504924	0.0297734	0.0227007	4.64553e-05	0.00412432	0.00535354	0.15769
hsa-miR-519e-3p	0.0566732	0.0186888	0.0317091	0.00128576	0.00600875	0.00101849	0.033631	0.00588169	0.00862305	0.0111428	0.0375863	0.207717
hsa-miR-519e-5p	0.000666554	0.00744115	0.0115791	0.00174481	0.0551073	0.096266	0.0161659	0.00226597	0.011589	0.107765	0.0265915	0.11536
hsa-miR-520a-3p	0.0753458	0.0467909	0.0105362	0.0736957	0.0105663	0.0756812	0.0362489	0.00556647	0.00047065	0.0182578	0.0854098	0.145485
hsa-miR-520a-5p	0.0396261	0.000574382	0.00359739	0.0267235	0.113244	0.0406536	0.0533233	0.00493284	0.00113892	0.0510276	0.00890216	0.173743
hsa-miR-520b-3p	0.0224047	0.172242	0.0611528	0.0142597	0.0321186	0.0491112	0.00634351	0.030054	0.000138415	0.0155719	0.0357833	0.147779
hsa-miR-520b-5p	0.0141897	0.00930331	0.00392234	5.73204e-06	0.14254	0.0437061	0.0423348	0.00333963	0.108092	0.0186457	0.0325832	0.0148027
hsa-miR-520c-3p	0.0224047	0.172242	0.0611528	0.0142597	0.0321186	0.0491112	0.00634351	0.030054	0.000138415	0.0155719	0.0357833	0.147779
hsa-miR-520c-5p	0.0722764	0.00161183	0.00124175	0.0238063	0.00134128	0.109811	0.000413164	0.211169	0.00591373	0.00500218	0.0283451	0.042182
hsa-miR-520d-3p	0.0527509	0.0300095	0.0901043	0.00473021	0.0417425	0.0141061	0.0839054	0.00432224	0.0957278	0.000460028	0.0812089	0.0698828
hsa-miR-520d-5p	0.0256136	0.0438945	0.00376092	0.0200287	0.0787111	0.000368902	0.132384	0.00107997	0.00107094	0.0186223	0.142099	0.0274992
hsa-miR-520e-3p	0.000249846	0.0366437	0.138754	0.0115655	0.0904763	0.0492144	0.0265925	0.0621947	0.00470633	0.000105854	0.00432118	0.103423
hsa-miR-520e-5p	0.0340687	0.000222189	0.00184373	0.00090579	0.0178357	0.00019456	0.0410397	0.052992	0.0175332	2.68288e-05	0.0255538	0.0905499
hsa-miR-520f-3p	0.00916399	0.0911848	0.0243419	0.0048128	0.036148	0.00172471	0.000253604	0.120771	0.000497848	0.0223915	0.0829839	0.102009
hsa-miR-520f-5p	0.00022156	0.115599	0.0480208	0.0122638	0.018232	0.000140198	0.00202999	0.0381872	0.000311615	0.00878915	0.0183403	0.162843
hsa-miR-520g-3p	0.00261505	0.034145	0.0671043	0.0135263	0.0742914	0.0640354	0.022383	0.00224378	0.0442339	0.0327186	0.0158886	0.19301
hsa-miR-520g-5p	0.00062215	0.00758632	0.0114502	0.0294839	0.00785711	0.0368735	0.00702793	0.0583637	0.0276541	0.0707358	0.00741194	0.343784
hsa-miR-520h	0.000210473	0.0241253	0.0412268	0.0181205	0.122793	0.0986642	0.0129158	0.0161719	0.000996803	0.0100051	0.0220592	0.2453
hsa-miR-521	0.0579404	0.0599737	0.0262691	0.00539275	0.118564	0.112888	0.121493	0.0495759	0.00110667	0.0182488	0.00171974	0.0656188
hsa-miR-522-3p	0.0612681	0.0694103	0.000248945	0.0020073	0.0750073	0.0393301	0.0482575	0.00356366	0.00793548	0.00162186	0.0513925	0.0490144
hsa-miR-522-5p	0.00300728	1.10293e-05	0.0909356	0.00413345	0.148722	0.105411	0.102467	0.00681401	0.0030311	0.055517	0.0297249	0.0273717
hsa-miR-523-3p	0.0409203	0.00314919	0.0379763	0.0056713	0.0223085	0.104421	0.0384896	0.00485999	0.00219844	0.0156602	0.0399795	0.216457
hsa-miR-523-5p	0.00300728	1.10293e-05	0.0909356	0.00413345	0.148722	0.105411	0.102467	0.00681401	0.0030311	0.055517	0.0297249	0.0273717
hsa-miR-524-3p	0.189913	0.0240197	1.86786e-05	0.0034379	0.000273723	0.00667011	0.0774339	7.69803e-06	0.00126269	0.0613989	0.0608189	0.052048
hsa-miR-524-5p	0.00696488	0.0314048	0.00546212	0.0321388	0.0315669	0.00685154	0.11097	0.0141596	0.0129314	0.106578	0.0748144	0.0838925
hsa-miR-525-3p	0.0344075	0.00781826	0.0668525	0.00448827	0.0466063	0.120397	0.0748977	0.00140806	0.0028824	0.00512387	0.0238062	0.167248
hsa-miR-525-5p	0.000459554	0.00462049	0.06772	0.00775645	0.256438	0.0227573	0.0460708	0.00122738	0.0205598	0.00017689	0.0324839	0.0248922
hsa-miR-526a-3p	0.00323604	0.0173367	0.00817042	0.00365981	0.00287231	0.00638795	0.00308163	0.107802	0.0577577	0.0263331	0.0161675	0.0730638
hsa-miR-526a-5p	0.0672132	0.000945158	0.00103759	0.0205524	0.00113295	0.117284	0.00100013	0.224127	0.00430782	0.00497035	0.02612	0.0363319
hsa-miR-526b-3p	5.70364e-05	0.00387206	0.00101327	0.0133995	0.0282842	0.172225	0.132348	0.119422	0.0821079	0.00330534	0.00456041	0.0186956
hsa-miR-526b-5p	0.00455172	0.00409387	0.000274851	0.0131749	0.0512385	0.000200288	0.0707366	0.00433155	3.45797e-07	0.000623285	0.056567	0.0304076
hsa-miR-527	0.178866	0.0468302	0.00232821	0.00369838	0.0492633	0.0063038	0.0568201	0.00027787	0.00219785	0.00540747	0.0441361	0.144205
hsa-miR-532-3p	0.025412	0.00281609	0.075678	0.0687042	0.0544844	0.00300468	0.0669102	0.00974792	0.0487011	0.0190783	0.0158105	0.133057
hsa-miR-532-5p	0.00842618	0.00852351	0.00704847	0.0656372	0.00233535	0.102699	0.0136415	0.00269469	0.000792566	0.0025066	0.000538392	0.151937
hsa-miR-539-3p	0.00139945	0.0944018	0.0569065	0.0427444	0.00848842	5.07492e-06	0.0111323	0.00898068	0.0459436	0.000838921	0.0437017	0.0504179
hsa-miR-539-5p	0.000516226	0.0904003	0.00997461	0.00720969	8.87073e-05	0.0273318	0.0165588	0.0549045	0.00613625	0.00363	0.0176815	0.0503866
hsa-miR-541-3p	0.0830497	0.00356304	0.062461	0.00379462	0.00988724	0.00401669	0.0159552	0.0109543	0.0524686	0.00993721	0.0151364	0.0356235
hsa-miR-541-5p	0.00117996	0.0344836	0.0867445	0.00139865	0.00744221	6.07455e-06	0.0318435	0.000209676	0.00214102	0.108248	0.12159	0.0280279
hsa-miR-542-3p	0.0134606	0.103027	0.0104466	0.00523604	0.0497397	0.0066857	0.00529105	0.0151392	0.000367544	0.000133892	0.0576982	0.185185
hsa-miR-542-5p	0.0650608	0.0420393	0.14531	0.0248665	0.00135879	0.000547416	0.00264727	0.0798296	0.0199488	0.0061789	0.0433446	0.122661
hsa-miR-543	0.00350039	0.00113275	0.0714868	0.0108064	0.0335678	0.263439	0.00883306	0.00144382	0.00109453	0.0413101	2.72751e-05	0.0151868
hsa-miR-545-3p	0.000908423	0.25692	0.0249942	0.00860736	0.0605742	0.0100726	0.0109209	0.0280837	0.0021139	0.0375873	0.000839713	0.0120738
hsa-miR-545-5p	4.56432e-06	0.0355729	0.00779285	0.000226307	0.0810678	0.0248612	1.43349e-05	0.000395837	0.0223749	0.00508671	0.036622	0.127109
hsa-miR-548ab	0.0895275	0.0579089	0.0584555	0.00946546	0.00146077	1.89279e-08	0.00462304	0.0319182	0.0175786	0.0564602	0.0447515	0.0234916
hsa-miR-548ad-5p	0.0186556	0.0104357	0.0158975	0.0015519	0.0571704	0.000849132	0.255147	0.0102787	0.00379372	0.0312802	6.3875e-05	0.0340889
hsa-miR-548ae-5p	0.0412612	0.0117669	0.00736703	0.00271699	0.0638042	0.00120183	0.278103	0.00111494	0.00183853	0.0339996	8.67434e-06	0.0413117
hsa-miR-548ah-3p	0.0023997	0.0343709	0.000624547	0.00211651	0.00317945	0.000782833	0.00156971	0.000203925	0.0063523	0.0291971	0.0508846	0.107152
hsa-miR-548ai	0.0174285	0.00213951	0.000157318	0.0173987	0.0106257	0.19017	0.00477947	0.0023789	0.00476719	6.1335e-05	0.00550669	0.0180693
hsa-miR-548ak	0.0172786	0.00838003	0.00856843	0.0411431	0.0196515	0.138117	0.00402684	0.0804394	0.0359575	0.0277854	0.0439043	0.0814032
hsa-miR-548al	0.0073915	0.00341064	0.173933	0.026489	0.00352364	0.00288037	0.0297982	0.101896	0.0268937	4.05339e-05	0.0158685	0.0730615
hsa-miR-548am-5p	0.0196066	2.27557e-05	0.0809759	0.00254529	0.00285423	0.0144644	0.000796789	0.0573021	0.00254335	0.0135991	6.34314e-05	0.0774383
hsa-miR-548aq-3p	0.0402642	0.00867844	0.0162313	0.0497617	0.0700268	0.000517909	0.00214082	0.0986735	0.0520326	0.078738	0.0502618	0.0691805
hsa-miR-548aq-5p	0.00914406	0.00654746	0.00625935	0.037553	0.04629	0.0404069	0.0644446	0.00287283	0.000475871	0.00600668	0.000707079	0.0338896
hsa-miR-548ar-3p	9.58843e-05	0.0181669	0.00831975	0.0225247	0.0429037	0.0101782	9.8253e-05	0.00124422	0.00869561	0.0835864	0.0245465	0.00565819
hsa-miR-548at-5p	0.0706045	0.0806238	0.0565747	0.0437129	0.0149705	0.000125646	0.0343583	0.0028342	0.0527054	0.0195445	0.053912	0.0287232
hsa-miR-548au-5p	0.0193823	0.0372574	0.12799	0.0051409	0.00946713	0.000135274	0.0184567	0.0379446	0.0202056	0.0114102	5.26366e-05	0.0764286
hsa-miR-548av-3p	1.67194e-05	0.0602393	0.0217419	0.0553766	0.0089645	0.0416086	0.0700883	0.011417	0.00945078	0.0469689	0.00757464	0.0817236
hsa-miR-548ax	0.00618605	0.106386	0.0145363	0.0107061	0.00203311	0.00249748	0.0132619	0.00919974	0.0452202	1.73448e-05	0.0265328	0.242423
hsa-miR-548ay-3p	0.124209	0.0862656	0.0197313	0.0026658	0.00170494	0.017149	0.0119283	0.0643824	0.0484097	0.00306168	0.0707879	0.0398391
hsa-miR-548ay-5p	0.00264713	0.00749999	0.00210282	0.000459277	0.0476019	0.00380721	0.266156	0.0109943	0.00356997	0.0241987	0.000198394	0.0185642
hsa-miR-548b-3p	0.0118804	0.0334583	0.156618	1.66383e-05	0.0423225	0.00949365	0.00383963	0.00298534	9.92639e-05	0.0012516	0.0037518	0.0719483
hsa-miR-548b-5p	0.00412695	0.0345319	0.159679	0.0389208	0.0157106	0.0329677	0.0139016	0.000449425	0.0380123	0.0181708	0.0260898	0.178219
hsa-miR-548ba	0.114828	0.00275089	0.0111893	0.010142	0.0628343	0.0423511	0.0520621	0.00111	0.00149482	0.000937686	0.0516549	0.0782342
hsa-miR-548bc	0.011187	0.0122613	1.20664e-05	0.0137194	0.0231697	0.0401418	0.0733468	0.01387	0.0732894	0.00304783	0.0261655	0.0908411
hsa-miR-548c-5p	0.0175192	0.000653847	0.0612713	0.00187336	0.00384628	0.0125435	0.000110872	0.0594606	0.00634096	0.00505035	0.00391289	0.124581
hsa-miR-548d-5p	0.00125995	0.00865949	0.00592686	0.0073567	0.0348724	0.0123278	0.265282	0.027373	0.00242534	0.0246876	6.64721e-06	0.0129053
hsa-miR-548e-3p	0.0108879	5.91257e-05	0.000285059	0.0410296	0.0195269	0.0656889	0.147272	0.0169948	5.23381e-05	0.0129586	0.0182547	0.0680594
hsa-miR-548e-5p	0.0819216	0.010535	0.00821174	0.00156001	0.0126307	0.0307552	0.0433498	0.0184596	0.00970742	0.0567142	0.0580364	0.0577581
hsa-miR-548f-3p	0.0428042	0.000130586	0.0160507	0.0782197	0.053579	0.000514102	0.0129638	0.084159	1.59942e-06	0.0918409	0.00340478	0.0817946
hsa-miR-548h-3p	0.0590829	0.0125131	0.00803593	0.00689042	0.0684741	0.0218127	0.0169262	0.0289265	0.033337	0.0408449	0.0394222	0.0871376
hsa-miR-548h-5p	0.00365429	3.01171e-05	0.0430208	0.000620516	0.0569539	0.0230441	0.0597869	0.00131797	0.00124085	0.126878	0.017867	0.00375605
hsa-miR-548i	0.028921	0.0988163	0.118863	0.00615938	0.0775051	0.032922	0.00243197	0.00400171	9.17935e-05	0.0118175	0.0322903	0.225402
hsa-miR-548j-5p	0.0190118	0.0052103	0.0219707	0.148754	0.0208764	0.00200242	0.0551093	2.60621e-05	0.00943929	0.00508201	0.0260653	0.0525328
hsa-miR-548k	0.0492856	0.000825664	0.00247071	0.0742352	0.000858357	0.0740203	0.0301319	0.0484899	0.0137596	0.000530346	0.0272794	0.210198
hsa-miR-548l	0.0289626	0.0774587	0.0725187	0.0744262	0.0228947	0.130817	0.049406	0.00394373	0.0130776	0.0227167	0.002086	0.017429
hsa-miR-548n	0.0182599	0.00155527	0.0157724	0.000470651	0.00204927	0.000839228	0.0548433	0.000746019	0.0261518	0.00704884	0.0391874	0.170694
hsa-miR-548o-3p	0.0165913	0.00088346	0.00709133	0.073051	0.0145788	0.00092277	0.00414513	0.0235463	0.0464507	0.116807	0.0391364	0.0368073
hsa-miR-548o-5p	0.0175192	0.000653847	0.0612713	0.00187336	0.00384628	0.0125435	0.000110872	0.0594606	0.00634096	0.00505035	0.00391289	0.124581
hsa-miR-548p	0.00720276	0.0322254	0.000653637	0.00302828	0.00556784	6.12446e-06	0.00102917	0.000323373	0.0052286	0.0305296	0.0472428	0.103799
hsa-miR-548q	0.00714275	0.00343315	0.00549254	0.00343765	0.0234591	0.0113148	0.00109065	0.00476868	0.000622865	0.000283886	0.0561187	0.279521
hsa-miR-548s	0.00451455	0.0920732	0.0831395	0.00140284	0.0271002	0.0565696	0.0182921	0.0180417	0.00153491	0.032985	0.0525751	0.0314291
hsa-miR-548u	0.0162294	0.00945083	0.00854907	0.00197792	0.00769838	0.00920954	0.0330082	0.0249428	0.199867	0.0258183	0.00108561	0.113283
hsa-miR-548w	0.0461971	0.000316189	0.0998397	3.35715e-05	0.00273035	0.0224946	0.0418047	0.00624267	0.00529405	0.00131996	0.00189804	0.150571
hsa-miR-548y	0.00144086	0.196443	0.0570454	0.00453182	0.0226336	0.00503074	0.00117834	2.13723e-07	5.52163e-05	0.105003	0.0309919	0.0570802
hsa-miR-548z	0.0590829	0.0125131	0.00803593	0.00689042	0.0684741	0.0218127	0.0169262	0.0289265	0.033337	0.0408449	0.0394222	0.0871376
hsa-miR-549a-3p	0.0137176	0.0317705	0.0221675	0.0742872	0.000804807	0.00807641	0.0143796	0.0117453	0.000985467	0.000112371	0.00387418	0.136077
hsa-miR-549a-5p	0.0190804	0.0163127	0.032381	0.0950952	0.0186654	0.000160839	0.0153101	0.160864	7.61191e-05	0.00476635	0.00337044	0.106488
hsa-miR-550a-3-5p	0.0130625	0.0654102	0.0111223	0.00772962	0.0195848	0.00169359	0.0001469	0.00871482	0.0153159	0.00651911	0.0329315	0.0935206
hsa-miR-550a-3p	0.0011143	0.00525657	0.0125932	0.126427	0.0140156	0.00115876	0.0198324	0.00212315	0.13711	0.0192544	0.038338	0.121729
hsa-miR-550a-5p	0.0248857	0.00356235	0.00566363	0.0176298	4.64957e-05	0.0167272	0.0244745	0.00667724	0.056307	0.0164746	0.0215911	0.0213295
hsa-miR-551b-3p	0.00483613	0.00414561	0.0602293	0.161606	0.00529665	0.00851536	0.015409	0.0431981	8.17642e-05	0.0134057	0.0234822	0.0684996
hsa-miR-551b-5p	0.000172922	0.00940735	0.000263965	0.0707183	0.00438914	0.105023	0.0144912	0.0157511	0.00436359	0.000394928	0.00298449	0.0430018
hsa-miR-556-5p	0.00748782	0.00318828	0.000659743	0.00880775	0.00174907	0.00502333	0.017112	4.04439e-05	0.167851	0.016116	0.0196015	0.21877
hsa-miR-5581-3p	0.0800874	0.0683292	0.000611113	0.0117156	0.0679714	0.0225098	0.04967	0.0173228	0.027884	0.0965522	0.00520188	0.0141034
hsa-miR-5588-5p	0.0230808	1.04763e-06	0.139228	0.00955367	0.0145625	0.0344195	0.0411326	0.167687	0.00823871	0.00660789	0.0277503	0.272511
hsa-miR-561-3p	0.000717903	0.0020179	0.0498807	0.0240555	0.000383325	0.0505002	0.0928038	0.133437	0.00902044	0.0261481	0.00120873	0.0888104
hsa-miR-561-5p	0.0821388	0.00968696	0.0315744	0.0103141	8.49428e-05	0.0357069	0.00119359	0.0148542	0.0165017	0.0385897	0.00294435	0.14827
hsa-miR-5683	0.101567	0.0103282	0.067107	0.00164879	0.0111466	0.066206	0.010293	0.0866704	1.40135e-07	0.0626005	0.0050438	0.0876108
hsa-miR-5690	0.00892113	0.0241428	0.0146133	0.0544752	0.128047	0.00978789	0.0508902	0.0126088	0.00291465	0.0360442	4.66135e-05	0.130904
hsa-miR-5695	0.00437142	0.00210785	0.0213866	1.17965e-05	0.00683295	0.000626146	0.00493094	0.00425712	0.0161942	0.0450602	0.0123435	0.219193
hsa-miR-5696	0.0243232	0.0409022	0.0562435	0.0342261	0.00148118	0.0182623	0.0131537	0.00231106	0.0177818	0.0833772	0.00226749	0.0679215
hsa-miR-5699-3p	0.00021182	0.00733628	0.0143289	0.00537829	0.0116594	0.0031137	0.0500281	0.000476658	0.00231525	0.14185	0.033974	0.0827191
hsa-miR-5699-5p	0.0355695	1.09574e-05	0.00933678	1.11018e-05	0.0366972	0.00480061	0.0114279	6.09679e-05	0.0145692	0.0894824	0.00211235	0.426232
hsa-miR-570-3p	0.014333	0.0369264	0.091086	0.00178923	0.0348894	0.0269896	0.0566015	0.007493	7.19819e-07	0.0283583	0.0244294	0.150915
hsa-miR-570-5p	0.0174285	0.00213951	0.000157318	0.0173987	0.0106257	0.19017	0.00477947	0.0023789	0.00476719	6.1335e-05	0.00550669	0.0180693
hsa-miR-5701	0.00317029	0.0011383	0.0296858	0.0215942	0.0266432	0.000578595	0.0145201	9.5077e-05	0.000358517	0.0403885	0.000853361	0.498119
hsa-miR-5706	0.00473507	0.150592	0.00279205	0.00188433	0.0426629	0.0159529	0.00637437	0.0253002	0.00847181	0.0168576	0.0819749	0.0313335
hsa-miR-574-3p	0.0353086	0.0699424	0.0165621	0.00561708	0.000613656	0.012934	0.127473	0.0205172	0.000419175	0.0933033	0.0273706	0.0206817
hsa-miR-574-5p	0.0399921	0.0111146	0.175125	0.0705516	0.0036647	0.000113355	0.0266777	0.0104016	0.0116968	0.0231132	0.0788255	0.0560313
hsa-miR-576-3p	0.0348579	0.0079686	0.0322408	0.0386593	0.00509546	0.00147533	0.0251346	0.00411815	0.0178023	0.107119	0.0607422	0.191482
hsa-miR-576-5p	0.000356451	0.092731	0.0370095	0.118475	0.066848	0.0272173	0.00289232	0.000200723	0.00139644	0.00460032	0.0592354	0.0994988
hsa-miR-577	0.0165475	0.000238375	0.0715574	0.0130719	0.000440966	0.00529509	0.00752257	0.0138773	0.070513	0.014409	0.00962787	0.14766
hsa-miR-579-5p	0.0116428	0.0229973	0.000700312	0.025197	0.0307796	0.0125416	0.0302122	0.0219642	0.0320657	0.00514338	0.00647597	0.0227255
hsa-miR-580-3p	0.0457912	0.00223628	0.0564653	0.000642775	0.0260476	0.00343603	0.0621961	0.0213275	0.00228604	0.0366321	0.168798	0.0617739
hsa-miR-581	0.0259389	0.0143939	0.00134092	0.00131671	0.142507	0.0350346	0.0246878	0.0119785	0.000496042	0.0630074	0.0435764	0.0439564
hsa-miR-582-3p	0.0584342	0.00572749	0.046659	0.000457746	0.0127742	0.102245	0.030681	0.012365	0.00547936	0.00289069	0.00295586	0.0320092
hsa-miR-582-5p	0.0123491	0.0313637	0.0245107	0.0162336	0.0256881	0.047693	0.0297249	0.00617162	0.000875214	0.0583104	0.00924289	0.0525668
hsa-miR-584-3p	0.000178374	0.0326691	0.0705796	0.00558903	0.000972661	0.0159126	0.00117411	0.0955371	0.0655079	0.000315202	0.0716662	0.169856
hsa-miR-584-5p	0.00473991	0.00155914	0.021605	0.125171	0.0949613	0.00301633	0.00189347	0.0332638	0.00393891	0.000769509	0.00916149	0.216238
hsa-miR-585-3p	0.000325511	0.0133861	0.000868426	0.025005	0.0318379	0.00988933	0.0527292	0.0551173	0.000629312	0.0105176	0.000682987	0.12407
hsa-miR-585-5p	0.0273928	0.0414752	0.00704936	0.0216269	0.127446	0.00471942	0.036518	0.00511379	0.0270068	0.00638601	0.000204894	0.129205
hsa-miR-589-3p	0.0581945	0.000253581	0.0389765	0.04929	0.016234	0.0218032	0.019924	0.0121756	0.0360522	0.00162634	0.00706065	0.0390949
hsa-miR-589-5p	0.00393691	0.0040172	0.0491775	0.0675709	0.00508461	0.0782787	0.00237324	0.0991548	0.0452394	0.00316544	0.00106057	0.00963302
hsa-miR-590-3p	0.00124279	0.0841627	0.00763177	0.00253854	0.00802553	0.0816505	0.0813691	0.0299104	0.00418501	0.000867539	0.000903384	0.0808239
hsa-miR-590-5p	0.0771141	0.000126515	0.0916421	0.0207299	0.0406558	0.0668553	0.155821	0.00158298	0.00312459	0.00275554	0.000988751	0.0684917
hsa-miR-592	0.0895805	0.00278863	0.0563342	0.0390853	0.000772963	0.0046584	0.0393325	0.0163988	0.00187026	0.0014595	0.0636089	0.0691612
hsa-miR-598-3p	0.0300322	0.0306661	0.0372551	0.0265994	0.00158609	3.12097e-05	7.7416e-05	0.00637031	0.0823251	0.0020345	0.0240042	0.0474104
hsa-miR-605-5p	0.0216884	0.0247694	0.0212629	0.0124878	0.00936646	0.00134939	0.031723	0.0221701	0.137171	0.125633	0.00111188	0.0415166
hsa-miR-6125	0.00290082	0.0266411	0.0198047	0.0128033	0.0400318	0.00512749	0.000995364	0.00403279	0.0117101	0.00155085	0.00730079	0.0780532
hsa-miR-615-3p	0.000313376	0.0272699	0.0302737	0.00354588	0.0358125	0.00319654	0.0081447	0.0159694	0.100384	0.0732639	0.0177272	0.182202
hsa-miR-615-5p	0.0434566	0.126293	0.0654466	0.000888964	0.0236334	0.0163606	0.0262045	0.101792	0.126761	0.0417122	0.0255022	0.0718367
hsa-miR-616-3p	0.000900685	0.0407731	0.0459738	0.0315465	0.0036568	0.0664048	0.0038061	0.0130974	1.92316e-05	0.00600847	0.317399	0.045809
hsa-miR-616-5p	1.21481e-06	0.118751	0.0851522	0.00840957	0.036249	0.0310326	0.0185115	0.00247755	0.000862359	0.0034354	0.0396959	0.126529
hsa-miR-618	0.0484747	0.0333692	0.0025528	0.0183274	0.0207658	4.66929e-05	0.024844	0.00279988	0.0314482	0.175275	0.0217211	0.0136524
hsa-miR-619-5p	0.177703	0.00448274	0.00235153	0.0114792	0.027528	0.00313051	0.0190342	0.000200781	0.0258196	0.00703095	0.0246397	0.02959
hsa-miR-624-3p	0.00557015	0.00711406	0.00498893	0.082869	4.2758e-05	0.037364	0.132559	0.0190814	0.000642696	0.00180063	0.00969851	0.054922
hsa-miR-624-5p	0.0566572	0.000734858	0.000660824	0.0164039	0.00304207	0.0294334	0.109368	0.00618876	0.029593	0.00750435	0.0454289	0.188119
hsa-miR-625-3p	0.00520462	0.0754523	0.0423639	0.046336	0.032837	0.0158794	0.0209011	5.15643e-05	1.84097e-05	0.0201361	0.000842603	0.17128
hsa-miR-625-5p	0.0338971	0.182016	0.00389398	0.0302747	0.0317025	0.0540149	0.00114253	0.0148604	0.000934528	0.0573994	4.5715e-06	0.066239
hsa-miR-627-3p	0.015986	0.00186591	0.0557336	0.0309743	0.00188979	0.0221863	0.00923693	0.00465063	0.0431567	0.00468164	0.00357083	0.0836381
hsa-miR-627-5p	0.0617358	0.00583696	0.0772559	0.0239823	0.004789	0.0184907	0.0509695	0.0108973	0.00025833	0.00700011	0.0110718	0.0833012
hsa-miR-628-3p	0.0066039	0.0474656	0.0242345	0.00540539	0.00385396	0.000944019	0.0126547	0.024472	0.00022619	0.00473016	0.00122681	0.086707
hsa-miR-628-5p	0.00850652	0.000988632	0.0101354	0.0888271	0.0230422	0.0149176	0.0116844	0.000220376	0.00199578	0.0629802	0.016257	0.0451136
hsa-miR-629-3p	0.029814	0.0457732	0.0012765	0.0116462	0.127521	0.0176005	0.00183635	0.00245624	0.00347803	0.0389881	0.00436415	0.385103
hsa-miR-629-5p	0.00255299	0.0189201	0.0837262	0.0326857	0.031247	2.46964e-05	0.0609217	0.00211062	0.0390443	7.6197e-05	0.0894658	0.0728926
hsa-miR-636	0.00284222	0.000653621	0.0072937	0.0702279	0.000560695	0.00140922	0.122104	0.00344441	9.37486e-06	0.0520025	0.0461827	0.134336
hsa-miR-641	0.00526274	0.0219415	0.0284818	0.0873415	0.0621984	0.22991	0.000440809	0.045099	0.0115715	0.018736	0.0483978	0.079487
hsa-miR-643	0.00392031	0.0424863	0.0342337	0.0349985	0.00149297	1.45808e-08	0.00409859	0.000172632	0.115499	0.0337662	0.0746996	0.0567817
hsa-miR-6500-3p	0.0185728	0.0478959	0.0192275	0.0302767	0.007832	0.0868915	0.0188232	0.0105041	0.0317344	0.0294542	0.000598255	0.0557319
hsa-miR-6501-3p	0.000308049	0.000604784	0.00875479	0.0211173	0.0377973	0.0772578	0.0236215	0.0157395	0.00918147	0.0407199	0.0597549	0.053283
hsa-miR-6501-5p	0.0215062	0.0217349	0.0195946	9.9178e-06	0.0358019	0.0413784	0.00175251	0.0554711	0.00133146	2.91609e-05	0.226184	0.0938195
hsa-miR-6502-5p	0.072289	0.0531228	0.00481102	0.00363358	0.0417607	0.00201164	0.00430826	0.0399245	0.00727911	0.016662	0.00494637	0.0627025
hsa-miR-6503-3p	0.102621	0.048114	0.0522806	0.0243341	0.0308265	0.0519639	0.00150857	0.0156319	0.00968309	0.0142252	0.0415596	0.106146
hsa-miR-6503-5p	0.00208242	0.000587508	0.0491075	0.0783302	0.0153128	0.0129541	0.00758611	0.0160029	0.0136751	0.120168	0.00771157	0.0330383
hsa-miR-6507-5p	0.00498285	0.026269	0.00134717	0.0012165	0.015739	0.0204929	0.00549647	0.0990534	0.00422514	0.0261695	0.154193	0.113555
hsa-miR-651-5p	0.00375919	0.0170146	0.0697178	0.0131246	0.0165883	0.0924312	0.00284452	0.101674	0.078039	0.000281514	0.00563585	0.185186
hsa-miR-6511a-3p	0.0363875	0.00324617	0.00224832	0.00414032	0.0232048	0.0136555	0.00551593	0.000568434	0.000485317	0.0689046	0.00148332	0.07177
hsa-miR-6511b-3p	0.00952941	0.00403659	0.000582273	0.015229	0.00481313	0.000727556	0.0391496	0.00958315	0.00625506	0.0141599	0.00876795	0.195515
hsa-miR-6513-3p	0.0583134	0.0120816	0.0115455	0.0372183	0.0150788	0.085994	0.00668334	0.04046	0.00170763	0.0199853	0.0236575	0.00570137
hsa-miR-6513-5p	0.0030896	0.0021535	0.0631617	0.0152705	0.00359115	0.0120544	0.0143984	0.00325918	1.18901e-05	0.00990448	0.0451067	0.173411
hsa-miR-6514-5p	0.000203463	0.0584086	0.0475456	0.133108	0.000988643	0.00164412	0.00201963	0.00221122	0.0640677	0.0251297	0.131703	0.229533
hsa-miR-6515-5p	0.0361052	0.000265842	0.0401951	0.0359204	0.00165957	0.0152495	4.59925e-05	0.1155	0.0192433	0.0552976	0.0133779	0.021463
hsa-miR-6516-3p	0.0685211	0.00297133	0.0214005	0.006538	0.0400919	0.00165234	0.00749294	0.00707482	0.0239992	0.0706611	0.0114765	0.069529
hsa-miR-6516-5p	0.000328957	0.000974804	0.0705469	0.0117125	0.0103106	0.0261812	0.0253379	0.000148706	0.00311506	0.0552451	0.00834852	0.201667
hsa-miR-652-3p	0.114952	0.0573831	0.0257571	0.0029225	0.0583403	5.23807e-05	0.0180956	0.00700262	0.00968864	0.00694307	0.000481878	0.0885656
hsa-miR-652-5p	0.0239944	0.0177208	0.0845865	5.28292e-06	0.00818264	0.0123063	0.00258382	0.00082065	0.00418181	0.0805279	0.0406102	0.242456
hsa-miR-653-3p	0.0695276	0.000320096	2.98934e-05	0.0169685	0.0247126	0.0255726	0.00207645	0.0890182	0.000516777	0.000240351	0.000362546	0.108671
hsa-miR-653-5p	0.000118831	0.00942575	0.0208837	0.0267282	0.160913	0.0625615	0.00609105	0.11791	0.0451905	0.00342826	5.84196e-05	0.166737
hsa-miR-654-3p	0.0108478	0.272596	0.00404403	4.40522e-05	0.00495426	0.0590327	0.0183661	0.00166925	0.000357247	0.00189049	0.049238	0.051075
hsa-miR-654-5p	0.130182	0.115197	0.0298645	0.00439745	0.00842847	0.044301	0.0012573	0.0028364	0.00821028	0.000666616	0.00280646	0.0801625
hsa-miR-655-3p	0.00378438	0.0163926	0.0358258	0.0775698	0.0153898	0.00810171	0.000707915	0.00139717	0.00127178	0.000139371	0.0785703	0.129267
hsa-miR-655-5p	0.0132071	0.0239337	0.0359471	0.0118934	0.000269987	0.11892	0.00395034	0.0210996	0.000129817	0.00315942	0.000517176	0.0227215
hsa-miR-656-3p	0.0137382	0.00188946	0.100299	9.89834e-05	0.00137578	0.00581153	0.0122773	0.000177456	0.000763542	0.000231833	0.0683423	0.0220301
hsa-miR-659-5p	0.0595705	0.0133938	0.00198628	0.000132941	0.0334968	0.122555	0.0766785	0.00324732	8.77487e-05	0.100381	0.000716134	0.0165188
hsa-miR-660-3p	0.128395	7.61858e-06	0.000695936	0.0241257	0.0268536	8.21628e-05	0.0420559	0.000183409	0.0168893	0.00181101	0.00160889	0.124926
hsa-miR-660-5p	0.0195785	0.00422983	0.0494315	0.0173748	0.000247252	0.0168586	0.0275193	0.01003	0.00752354	0.0106171	0.0191732	0.0641563
hsa-miR-664a-3p	0.0707274	0.157106	0.0419591	0.00228397	0.0148758	1.03374e-05	0.00916939	0.00140359	0.00601712	0.00785067	0.118802	0.00226519
hsa-miR-664a-5p	0.00109184	0.0232482	0.0202157	0.00450987	0.00891513	0.0161166	0.274646	0.13885	0.00310586	0.0565849	0.111709	0.0659781
hsa-miR-664b-3p	0.0112705	0.109544	0.00392277	0.0341866	0.00173417	0.0882802	0.00546919	0.00459798	0.00179977	0.00485005	0.129709	0.0280841
hsa-miR-664b-5p	0.0223531	0.0029901	0.0217184	0.00665364	0.044509	0.0366188	0.124591	7.07987e-05	0.0127647	0.00558079	0.0468317	0.13792
hsa-miR-665	0.216327	0.0344298	0.0307186	0.0139842	0.00607179	0.0217189	3.82689e-06	0.0472216	0.0102904	0.00276744	0.000956506	0.192002
hsa-miR-668-3p	0.00756651	0.0463915	3.52023e-05	0.00554189	0.0307713	0.00146741	0.0126053	0.0585993	0.0949392	0.0126575	0.00329618	0.0472641
hsa-miR-671-3p	4.4796e-05	0.00125275	0.0449448	0.0359615	0.0254827	0.000268913	0.000340724	0.0171801	0.000767464	0.0254924	4.8371e-05	0.251547
hsa-miR-671-5p	0.00474712	0.0164455	0.0401192	0.0205246	0.00196926	0.0240554	0.0874862	0.0318857	0.0707851	0.00236718	0.0213622	0.193499
hsa-miR-6715b-3p	0.000111906	0.000199091	0.00581479	0.0374585	0.0908581	0.0648189	0.00225973	0.0360457	0.0138918	0.0118433	0.0148009	0.208109
hsa-miR-6716-3p	0.0216376	0.0302763	0.00987202	0.00720192	0.0392202	0.0249279	0.00632788	0.0213126	0.00278191	0.0165697	0.00433126	0.0624783
hsa-miR-6724-5p	0.124093	0.00897231	0.0500776	0.00338937	0.00771548	0.00114685	0.0231962	0.0140126	0.0463767	0.0141816	0.0243474	0.134874
hsa-miR-6733-5p	0.169833	0.0323106	0.0132477	0.000284535	0.00101225	0.083726	0.00434311	0.00344591	0.134716	0.0989545	0.00118695	0.0210681
hsa-miR-6741-3p	0.00325645	0.00985451	0.0111502	0.0486459	0.0380568	9.52821e-07	0.00851007	0.0202308	0.00650724	0.0849345	0.00432953	0.0119597
hsa-miR-675-3p	0.00385655	0.00295071	0.0141787	0.000827658	0.119976	3.27321e-05	0.0332883	0.0138612	0.0236074	0.0865632	0.123636	0.0337534
hsa-miR-675-5p	0.0281135	0.0381894	0.0975593	0.00102577	0.198916	0.00688565	0.00943355	0.0254144	0.0572935	0.00149856	0.0812666	0.0146038
hsa-miR-676-3p	0.153004	0.00133181	0.0115231	0.0384216	0.00119144	0.0514128	5.5862e-07	0.00163911	0.000326537	0.0518657	0.0852839	0.0180433
hsa-miR-6764-3p	0.0318503	1.80018e-05	0.00557764	0.0954829	0.000644806	0.0712272	0.0482532	0.058643	0.0584412	0.0263628	0.000308405	0.0750504
hsa-miR-6770-3p	0.0121737	0.00709163	0.0285424	0.000168555	0.061978	0.000213156	0.133413	0.00139478	0.0127727	0.0439617	0.0113725	0.0188336
hsa-miR-6772-3p	0.0390587	0.0243014	0.194173	0.00959356	0.00662033	0.16448	0.0665001	0.000292855	0.00896614	0.000443818	0.00324415	0.208776
hsa-miR-6784-3p	0.0144178	0.0249473	0.0210658	0.0189	0.0235072	0.0135138	0.0104783	0.182673	0.024834	0.0212731	0.00119137	0.0227406
hsa-miR-6786-3p	0.042585	0.0327383	0.0314952	0.0176283	0.0663579	0.00300498	0.00399353	0.0180128	0.00264558	0.0125538	0.00191334	0.106542
hsa-miR-6802-3p	0.00129453	0.0207173	0.181708	0.0222839	0.00850602	0.0773146	0.00683867	0.00331313	0.000472108	0.00180091	0.000493441	0.0396321
hsa-miR-6803-3p	0.000130466	0.00755783	0.000241102	0.0930588	0.000108101	0.0123198	0.0132001	0.00581918	0.103009	0.014492	0.0581717	0.104869
hsa-miR-6806-3p	0.00489196	0.00600251	0.00359486	0.00299402	0.0585535	0.150815	0.0267124	0.0864001	0.00354993	0.0202084	0.00286777	0.0479127
hsa-miR-6809-5p	0.023925	0.0021646	0.00236205	0.00497465	0.0486842	0.0172434	0.00619741	0.00353402	0.0125702	0.0389014	0.0483367	0.111826
hsa-miR-6810-3p	0.0142891	0.00758951	0.0129906	3.33202e-05	0.119583	0.000312944	0.00442402	0.0384326	0.00395126	0.0306891	0.0129063	0.15518
hsa-miR-6818-5p	0.0203292	0.0577946	0.0975654	0.038036	0.0144482	0.000526584	0.0249454	0.00114978	0.000556439	0.000476157	0.0076132	0.0616328
hsa-miR-6824-3p	0.154759	0.00226993	0.112636	0.0294603	0.0407976	0.0283055	0.0550859	0.02658	0.0510601	0.00311813	0.00157254	0.067318
hsa-miR-6837-3p	0.00960989	0.00721269	0.0828352	0.0342976	0.00832853	0.142366	0.0161781	0.0580748	0.00065933	0.00230092	0.127773	0.0867616
hsa-miR-6839-5p	0.00745007	0.0257184	0.0149537	0.00895664	0.00137094	0.00893955	0.0192576	0.0370259	0.130284	0.0488217	0.00135254	0.0979886
hsa-miR-6842-3p	0.00324819	0.0109958	0.0179926	0.0107271	0.176814	0.0223034	0.00661727	0.0531294	0.012625	0.0143799	0.0141626	0.0317198
hsa-miR-6844	0.0383736	0.00416568	0.00445737	0.0668902	0.000499597	2.64402e-05	0.0742458	0.0611603	0.0107678	0.0580222	0.0301948	0.0830921
hsa-miR-6847-5p	0.0347888	0.001522	0.0254864	0.0168505	0.0101209	0.000915661	0.147715	0.0438195	0.00132619	0.00526016	0.015024	0.0320301
hsa-miR-6852-5p	0.00972964	0.0626708	0.0182871	0.0057618	0.0596026	0.0216176	0.150093	4.0183e-05	0.0144461	0.000253163	0.0216067	0.165103
hsa-miR-6859-5p	0.115168	0.0666604	0.0293267	0.0404425	0.000781967	0.000369921	0.0308383	0.00032317	0.00624977	0.000149077	0.0834128	0.128603
hsa-miR-6862-3p	0.00460686	0.0248393	0.00334165	0.00678544	0.0327028	0.102328	0.0156624	0.00154535	0.0326521	0.019041	0.0158713	0.0480357
hsa-miR-6866-5p	0.0674597	0.0260293	0.000363784	0.0246115	0.00496007	0.0568598	0.00211285	0.00976819	0.0091324	0.0131842	2.78084e-06	0.119101
hsa-miR-6868-3p	0.029056	0.00376328	0.023075	0.0972119	0.085558	0.0518369	0.0983021	4.24111e-05	0.00196395	0.00304142	0.051155	0.102518
hsa-miR-6881-3p	0.0144036	0.0208494	0.0144792	0.0540073	0.00671366	0.0256187	0.0260428	0.0533178	0.00080519	0.00494503	0.135327	0.276234
hsa-miR-6882-5p	0.00558034	1.15711e-07	0.00771077	0.0693932	0.174535	0.0266429	0.0180137	0.00294109	0.104056	0.00906656	0.00602808	0.161062
hsa-miR-7-1-3p	8.83926e-05	0.00404774	0.00234907	0.0320335	0.000161695	0.0406727	8.78025e-07	0.00812808	0.116919	0.0269924	0.0516364	0.29531
hsa-miR-7-5p	0.0408891	0.0557084	0.0536606	0.00763036	0.102193	0.000164609	0.0382104	0.000554337	0.0509705	0.000964571	0.00374336	0.0240652
hsa-miR-708-3p	0.000168026	0.000355227	0.00934755	0.149291	0.0136535	0.00483268	0.0473005	0.0726156	0.000538572	0.000384012	0.0035227	0.0766459
hsa-miR-708-5p	0.0224536	0.00163283	0.0308208	0.195883	0.0304061	0.0541997	0.0137996	0.000212341	1.8714e-05	0.000184813	0.00201445	0.0336712
hsa-miR-7155-3p	0.0147954	0.001769	0.123735	0.0470077	0.0653536	0.050048	0.0217897	0.00877721	0.100199	0.00034762	0.00687661	0.0177579
hsa-miR-744-3p	0.00109515	0.000454577	0.00140941	0.00520848	0.0178709	0.0344285	0.0309077	3.36149e-06	0.00286423	0.0590825	0.00506155	0.0637361
hsa-miR-744-5p	0.0417249	1.7561e-06	0.0344968	0.0787162	0.0120426	0.0620355	0.000241947	0.00066165	1.51035e-05	0.00315414	0.0124668	0.387768
hsa-miR-758-3p	0.00787843	0.0243194	0.000769756	0.00142138	0.0335038	0.0391459	0.0381271	0.0110473	0.0863372	0.0124499	0.000918477	0.0574461
hsa-miR-758-5p	0.0279162	0.0688828	0.0332945	0.0256798	0.0625584	0.000179735	0.140779	0.0911056	0.0187919	0.00689324	0.031191	0.00345039
hsa-miR-765	0.0538769	0.133347	0.00354703	0.00153152	0.00096566	5.67582e-06	0.0104098	0.000379479	0.00983622	0.0545461	0.0505854	0.086854
hsa-miR-766-3p	0.000735214	0.132482	0.00156355	0.0250562	0.0921488	0.209898	0.0680808	0.0272885	0.0133776	0.00835652	0.0495087	0.128639
hsa-miR-767-3p	0.158197	0.0033646	0.0316943	0.00862232	0.0415923	0.00288837	0.00394824	0.00211641	0.0274054	0.0121493	0.119166	0.0887731
hsa-miR-767-5p	0.0798258	0.0100948	0.121665	0.0431354	0.000253883	0.0618534	0.0596433	0.00255209	0.0309185	0.00398948	0.020255	0.105385
hsa-miR-769-3p	0.016177	0.0025588	0.000833853	0.00341324	0.0512054	0.00188265	0.0702573	0.0553408	0.00341543	0.000609861	0.142621	0.0918001
hsa-miR-769-5p	0.028931	0.0651739	0.000455896	0.0224804	0.0115483	0.00023949	0.0248219	0.023848	0.00804088	0.0396315	0.0360157	0.134592
hsa-miR-770-5p	0.00112519	0.0704225	0.0581276	0.000268083	0.0090464	0.0942125	0.0252519	0.000924365	0.00309113	0.0722693	0.0903221	0.128919
hsa-miR-7704	0.0239605	0.00699826	0.16961	0.00252924	0.0104044	0.00221549	0.118063	0.00119382	0.0170833	0.0358925	0.00555546	0.0882566
hsa-miR-7705	0.0884064	0.0105558	0.0328474	0.0261936	0.0666535	0.01906	0.00159986	0.00833882	0.00358051	4.05848e-06	0.00332098	0.0740773
hsa-miR-7706	0.0723903	0.0154557	0.0952069	0.000437113	0.00117302	0.055294	0.00455665	0.0310051	0.0671461	0.00136158	0.0881581	0.0449811
hsa-miR-7854-3p	0.0465121	0.000123057	0.0314606	0.0163223	0.0272619	0.0755432	0.0953746	0.0125866	0.0975839	0.000360364	0.000100778	0.0336311
hsa-miR-7974	0.0542194	0.000762683	0.00164335	0.0117003	4.33306e-05	0.116982	0.00217672	0.00251994	0.00208369	0.00021866	0.00348405	0.0564895
hsa-miR-7976	0.026386	0.0491261	0.0333153	0.00696558	0.0227735	0.0377707	0.0898928	0.000824665	0.00244429	0.00560256	0.116498	0.0572992
hsa-miR-873-3p	0.0123293	0.0659688	0.0117451	8.80319e-05	0.00519161	0.029497	0.000497468	0.0353047	0.0155967	0.00559334	0.0281852	0.164532
hsa-miR-873-5p	0.0162054	0.0417547	0.0301417	0.0204348	0.0524335	0.00332667	0.00070403	0.000235707	0.0146101	0.017329	0.00214919	0.2465
hsa-miR-874-3p	0.0799644	0.0021623	0.0387716	0.0954335	0.0327531	0.0020384	0.00237538	0.0116114	0.00794746	0.0141288	0.0298	0.163606
hsa-miR-874-5p	0.32441	0.00475507	0.00374376	0.0749645	0.0046632	0.0302867	6.24351e-06	0.00809879	0.000116619	0.00089541	0.00771031	0.214516
hsa-miR-877-5p	0.0157548	0.000737778	0.0541536	0.0193082	0.0274794	0.141978	0.000117321	5.96163e-05	0.012373	0.0068341	0.12518	0.112046
hsa-miR-887-3p	0.00230875	0.0278666	0.0278008	0.000362615	0.0152797	0.04694	0.0192796	0.00932002	0.0141581	0.00221728	0.000802468	0.0166717
hsa-miR-887-5p	0.00220503	0.0178508	0.0684286	0.0906829	0.00269742	0.0235049	0.071965	0.00684413	0.0390753	0.0215079	0.000383056	0.0488288
hsa-miR-889-3p	0.0152983	0.0676189	0.00787921	0.0330375	4.34375e-05	0.0282124	0.0156279	0.0243753	0.00935414	0.025565	0.00250014	0.0638261
hsa-miR-889-5p	0.00710331	0.0234698	0.00683413	0.143375	0.000584523	0.0154815	0.0211757	0.0312745	0.000316568	0.00159122	0.02729	0.11854
hsa-miR-9-3p	0.000183096	0.00472311	0.0146194	0.0770581	0.00254214	0.00326236	0.0092768	0.208614	0.00653473	0.081363	0.0420711	0.0163821
hsa-miR-9-5p	0.00429095	0.0735761	0.0364222	0.00256798	0.0833206	0.00110992	0.00791749	0.0839584	0.0344904	0.0648532	0.000589819	0.076108
hsa-miR-92a-1-5p	0.133259	0.114831	0.0901759	0.103087	0.00335474	0.00259573	0.0204488	0.00184828	0.00186953	0.0317531	0.000768313	0.0825256
hsa-miR-92a-3p	0.00117313	0.0157371	0.00115762	0.00575295	0.00125497	0.123806	0.0408331	0.000287167	0.00813417	0.121901	0.0525845	0.0205022
hsa-miR-92b-3p	0.00254553	0.00282989	0.00512605	6.99611e-05	0.0227762	0.0718053	0.00548173	0.0149185	0.0238408	0.00216606	0.00303766	0.0941252
hsa-miR-92b-5p	0.0395156	0.0609697	0.00520661	0.000894156	5.6163e-06	0.00577076	0.0367302	0.0433958	0.00506584	0.0365257	0.00672897	0.0106473
hsa-miR-93-3p	0.121845	2.60655e-05	0.00903921	0.0197759	0.00486974	0.0470206	0.0975414	0.0119566	0.0063049	0.0652608	0.0245042	0.118519
hsa-miR-93-5p	0.123523	0.0162933	0.00101371	0.000251497	0.0337141	0.00203856	0.20255	0.00577045	0.0180049	0.0874183	0.000685292	0.0441354
hsa-miR-934	0.00361399	0.00709833	0.0153419	0.000940948	0.0257889	0.0054646	0.0730516	0.0436025	0.003107	0.00370125	0.0900232	0.037818
hsa-miR-937-3p	0.00897881	0.00568132	0.0605709	0.0337632	2.06191e-05	0.0214356	0.0102425	0.0886294	0.0408174	0.00506958	0.0191795	0.137907
hsa-miR-940	0.00215216	0.00581235	0.0278817	0.0330029	0.0607255	0.00095081	0.0111635	0.0013707	0.013912	0.000241702	0.0662915	0.107519
hsa-miR-941	0.00382781	0.00152013	0.00859827	0.00592863	0.0172159	0.0298862	0.00391345	0.0104429	0.0241397	0.0958462	0.0591548	0.465642
hsa-miR-942-5p	0.0506074	0.0856126	0.00368591	0.00879484	0.00594029	0.0467311	0.0643041	0.000103288	0.0768787	0.0235593	0.0628954	0.0576769
hsa-miR-944	0.119237	0.00810316	0.192155	0.00359033	0.00200731	0.00211008	0.0208821	0.0289323	0.012104	0.0035786	0.117876	0.0881199
hsa-miR-95-3p	0.0166459	0.192118	0.0439787	0.0129703	0.072389	0.0118722	0.00896757	0.133168	0.060982	0.0246566	0.0330379	0.104123
hsa-miR-96-5p	0.0120825	0.138666	0.00239934	0.00194707	0.0178997	0.029174	0.0101156	0.0049618	0.025832	0.00943743	0.00146402	0.0554199
hsa-miR-98-5p	0.0223798	0.000446792	0.0187109	0.0136753	0.124006	0.146536	0.117298	0.0729142	0.0208293	0.0358185	0.0245448	0.0438527
hsa-miR-9898	0.0641042	0.0187366	1.78763e-06	0.00291414	0.0189253	0.000342769	0.00404881	2.50215e-05	0.0309426	0.0625657	0.000572477	0.268353
hsa-miR-9901	0.0691945	0.000172967	0.0335299	0.0482881	0.00136716	0.00125422	0.00169965	0.00737261	8.14261e-09	0.0651301	0.00348973	0.0717459
hsa-miR-9903	0.00462607	0.0105473	0.00125322	0.0826887	0.0156482	0.0312473	0.0340099	1.51655e-06	0.00561692	0.0002417	0.0166954	0.0331295
hsa-miR-99a-3p	0.0611065	0.0687825	0.0781506	0.0596298	0.0146668	0.00592743	8.909e-06	0.0561162	0.0421422	0.000122619	0.00712813	0.0305799
hsa-miR-99a-5p	0.0130945	0.0254906	0.0109686	0.10102	0.00342296	0.00619527	0.00106172	0.0113223	0.00439835	0.1055	0.00297942	0.0603121
hsa-miR-99b-3p	0.0110556	0.0107214	0.122601	0.0452431	0.00486149	0.0245187	0.107364	3.75298e-05	0.0361302	0.0192601	0.0385466	0.051844
hsa-miR-99b-5p	4.07428e-07	0.0317765	0.0375506	0.0348125	7.32885e-06	0.0347156	0.0674872	0.0306151	0.0211598	0.0856696	0.00268755	0.0585107
hsa|chr1:110230702..110230763:+	5.74589e-06	4.124e-06	0.0871942	0.0729907	0.00122211	0.0126955	0.0142524	0.00819743	0.0107219	0.0175075	0.0445152	0.0763607
hsa|chr1:16548927..16548981:+	2.12843e-07	0.00139341	0.0317755	0.0429962	0.0320356	0.0439385	0.0320501	0.0501161	0.0054615	0.010921	0.0175544	0.14732
hsa|chr1:16681268..16681322:+	2.12843e-07	0.00139341	0.0317755	0.0429962	0.0320356	0.0439385	0.0320501	0.0501161	0.0054615	0.010921	0.0175544	0.14732
hsa|chr1:172138797..172138896:-	0.00177013	0.0132005	0.00125881	0.0271296	0.00164818	0.0173234	0.0137033	0.00744536	0.133528	0.0182895	0.0384486	0.122589
hsa|chr1:176570671..176570752:+	0.181761	0.0291042	0.00283669	0.0250756	0.0403438	0.0171313	0.00459983	0.0101108	5.61796e-05	0.0646161	0.0472364	0.34004
hsa|chr1:182391716..182391790:-	0.053576	0.069941	0.0037794	0.047983	0.00198297	0.0760786	0.0107646	0.0842957	0.183038	0.0334329	0.00118943	0.0227832
hsa|chr1:20033844..20033924:-	0.00873068	0.0343771	0.0356711	0.0234591	0.0228467	0.00201856	0.0492087	0.0202603	0.0528651	0.0762638	0.00306821	0.0147642
hsa|chr10:102227075..102227135:-	0.000762679	0.000846452	0.0183369	0.00680842	0.0251657	0.00159431	0.0627193	0.006372	0.0141225	0.0205357	0.00063826	0.00605078
hsa|chr10:126387726..126387782:-	0.0358765	0.0146966	0.000382652	0.0496855	0.0337036	0.0266817	0.0696867	0.0414658	0.0450158	0.0745978	0.00835418	0.140623
hsa|chr10:23393408..23393466:+	0.0446365	0.0246574	0.00864613	0.0321157	0.00107123	0.00349	0.00782052	0.0214241	0.0251873	0.0736751	0.00492797	0.0853481
hsa|chr10:43471238..43471296:+	0.0262034	0.000770817	0.00493057	0.0175184	0.0452072	0.000678181	0.00182356	0.0253555	0.00280348	0.00178426	0.0114281	0.271717
hsa|chr10:8293792..8293854:+	0.000120818	0.0083598	0.0180305	0.00187803	0.0234855	0.158394	0.140096	0.0516232	7.79304e-05	0.00756942	4.29167e-05	0.0072586
hsa|chr11:100970875..100970931:+	0.0104831	0.014909	0.0153104	0.00109856	0.0667947	0.020177	0.00486819	0.0532718	0.0112118	0.0230869	0.0161897	0.0406929
hsa|chr11:119094631..119094713:-	0.038964	0.0133339	0.00309566	0.0194276	0.00373587	0.0570929	0.0716426	0.00877582	0.00309946	0.0806236	0.0434983	0.154407
hsa|chr11:1477616..1477670:-	0.0402418	0.00794899	1.13897e-05	0.000874907	0.000105502	5.43583e-05	0.00218975	0.00276238	0.000355953	0.00310158	0.0200604	0.190901
hsa|chr11:73235747..73235814:+	6.88517e-05	0.00352243	0.0219411	0.0327969	0.0156669	0.00245901	0.0291989	0.079114	1.38857e-08	0.00259519	0.0673838	0.136883
hsa|chr11:77550946..77551002:+	0.208232	0.0136509	0.0086375	0.00413113	0.0503479	0.0587592	0.112578	0.0171876	0.011991	0.00653492	0.0209328	0.0213648
hsa|chr12:122421023..122421091:-	0.0435976	3.16538e-05	0.00772584	0.0099115	0.0109163	0.00823481	2.06978e-05	0.0130438	0.0286217	0.0265561	0.0649413	0.0265781
hsa|chr12:122421025..122421090:+	0.0435976	3.16538e-05	0.00772584	0.0099115	0.0109163	0.00823481	2.06978e-05	0.0130438	0.0286217	0.0265561	0.0649413	0.0265781
hsa|chr13:54621165..54621228:+	0.00569313	0.0315055	0.0309251	0.000608604	0.000354125	0.106598	0.043975	0.000506962	0.0544049	0.104115	3.06005e-05	0.0885267
hsa|chr14:102907291..102907350:+	2.26808e-05	0.00660673	0.0376989	0.0860851	0.00152509	0.0253465	0.000803323	0.0456089	0.0190708	0.0604297	0.245706	0.171731
hsa|chr14:74948583..74948657:-	0.00545138	0.0277185	0.0383649	0.0159093	0.00687034	0.0420645	1.11103e-05	0.0235504	0.0315311	8.57201e-05	0.0537172	0.115242
hsa|chr15:70466771..70466834:-	0.000368307	0.0397854	0.088133	0.00310654	0.00148021	0.126135	0.0385096	0.000837683	0.000398978	0.0267859	0.0576197	0.331629
hsa|chr15:70466772..70466836:+	0.000990586	0.0417688	0.0805536	0.00466048	0.00189475	0.123043	0.0397006	0.000629231	9.67415e-05	0.0285462	0.0601962	0.33109
hsa|chr15:74199663..74199725:-	0.0160543	0.00315493	0.0156189	0.0125474	0.0155416	0.0503182	0.00200429	0.057407	0.0678932	0.0619364	0.00815893	0.0945715
hsa|chr15:82756010..82756068:+	0.00747375	0.00220745	0.053893	0.032857	0.00859784	0.00423695	0.00325872	0.00179359	0.000159445	0.00643786	0.0464766	0.286052
hsa|chr16:67435577..67435627:+	0.0367478	0.0196198	0.0712512	0.00277002	0.0318172	0.0522881	0.196663	0.00866986	0.0313399	0.00133105	0.015968	0.0317259
hsa|chr17:17818308..17818369:-	0.0114685	1.05217e-05	0.0559203	0.0011752	0.0314526	0.000517536	0.00778427	0.0174426	1.80264e-07	0.0135641	0.0341163	0.00615403
hsa|chr17:39297420..39297477:+	0.0116526	0.0208384	0.000919737	0.0023254	0.150672	0.129437	1.81586e-05	0.00106742	0.0311276	0.0433251	0.0821734	0.169505
hsa|chr17:42311190..42311259:+	0.0328894	3.88219e-06	0.0819288	0.0233051	0.0243589	0.00825516	0.0180771	0.105853	3.23043e-05	8.23292e-05	0.0286635	0.0549956
hsa|chr17:44266964..44267022:+	0.022844	0.00062519	0.00025615	0.0769281	0.0423497	0.00133321	0.057588	0.0201631	1.03372e-06	1.85724e-05	0.0966902	0.00741659
hsa|chr17:59274103..59274167:+	0.00826588	0.00773712	0.0134934	0.00384068	0.0041746	0.00829484	0.0761843	0.0132155	0.0472141	0.0886469	0.0133414	0.265595
hsa|chr17:59274104..59274165:-	0.00136834	0.000250613	0.00138515	0.036694	0.060628	0.0553159	0.00934733	0.00937033	0.0198233	0.015427	0.00326758	0.189421
hsa|chr18:58415723..58415779:+	0.0118523	0.0313124	9.85008e-06	0.000122032	0.115138	0.0994848	0.0230656	0.0532379	0.018577	0.019797	0.0913249	0.169546
hsa|chr19:12952628..12952690:+	0.0111021	1.2435e-05	0.0155512	0.00556081	0.0107095	0.0723578	0.00627094	0.000781571	0.0802118	0.0599864	0.00551963	0.0604743
hsa|chr19:13836429..13836527:-	0.0440607	0.011727	0.0168098	0.0319243	0.0897142	0.000651259	0.00922206	0.0698736	0.0297927	0.0704296	0.0485356	0.037432
hsa|chr19:40282557..40282626:-	0.012165	0.00317224	0.0190882	0.0124324	0.000299806	0.126614	0.0124045	0.00888177	0.0210332	0.000498811	0.00905162	0.00464726
hsa|chr19:51692775..51692881:+	0.0583892	0.0134365	0.0225757	0.0195021	0.0233386	0.0297868	0.0154491	0.00292009	0.0148103	0.000518939	0.0243247	0.0478557
hsa|chr19:53671960..53672055:+	0.197167	0.173327	0.0986603	0.0109398	0.0838134	0.00841429	0.0180128	0.0017583	8.48025e-05	1.15109e-05	0.00303119	0.0326475
hsa|chr19:53702750..53702808:+	0.0777626	0.0566893	0.00437361	0.0316229	0.117806	0.0030916	0.0408769	0.0150163	0.000297287	0.0265106	0.0219495	0.0139664
hsa|chr19:53758246..53758304:+	0.0895279	0.0111724	0.00906072	0.00658675	0.00274832	0.05176	0.203264	0.00723646	0.00208048	0.0405108	0.139652	0.039505
hsa|chr19:57439111..57439173:+	0.0120457	0.0370656	0.0969018	0.0205124	0.0426035	0.031642	0.00502146	0.0286183	0.0267235	0.0531451	0.00637667	0.0653488
hsa|chr2:241736026..241736112:+	0.0145968	4.83294e-06	0.00129841	0.00303281	0.00151426	0.0173458	0.00898414	0.00320648	0.019028	0.175543	0.0724561	0.0482486
hsa|chr2:46348794..46348872:+	0.125737	0.00088544	0.0123593	0.0507274	0.0121695	0.244185	0.000857225	0.0933432	0.0380784	0.00126283	0.00331809	0.0577927
hsa|chr2:46825201..46825276:+	0.00733546	0.00910552	0.0245229	0.0289601	0.0524844	0.00360569	0.0721456	0.0862414	0.00211014	0.00320191	0.0031084	0.0471114
hsa|chr2:72563284..72563345:+	0.000213025	0.00231608	0.00334264	0.030813	0.0205387	0.0718676	0.0012701	0.0491494	0.0462623	6.30799e-07	0.0973135	0.0436789
hsa|chr21:33551827..33551891:+	0.000312277	0.0147999	0.0173265	0.0129685	0.0351661	0.039642	0.00501847	0.159044	0.066714	0.0149913	0.114916	0.237191
hsa|chr22:35335670..35335731:+	0.00713673	0.00211434	0.0369151	1.01295e-06	0.0220074	0.0158677	1.58991e-05	0.0318625	0.167019	0.000721677	0.00394666	0.0829553
hsa|chr3:186787300..186787359:+	0.0224033	0.12701	0.0105366	0.000100544	0.002214	0.000151469	0.00313152	0.0227325	0.0265511	0.000291174	0.0279207	0.0193121
hsa|chr3:189829937..189829995:+	0.00177643	0.0391673	0.000791619	0.0196816	0.0471942	0.0088279	0.0126283	0.00997143	0.0466061	0.0953137	0.00297024	0.0982218
hsa|chr3:31161717..31161774:-	0.115208	0.00976247	0.00445449	0.000195187	0.00839691	0.00625006	0.0237573	0.0081148	2.879e-05	0.0267488	0.020303	0.194142
hsa|chr3:52523356..52523426:+	0.0850227	0.00928112	0.00407187	0.0155046	0.00243191	0.132271	0.0134685	0.00930587	0.0288765	0.00890656	0.00703792	0.116438
hsa|chr4:103422118..103422179:+	0.123933	0.0428862	0.0198736	0.0394257	0.1619	0.0194146	0.0408715	0.0146212	0.00489143	0.0352441	0.0174489	0.0401352
hsa|chr4:2833961..2834023:+	0.0136671	0.0214047	0.00293916	0.00105861	4.32524e-05	0.00700815	0.0554688	0.000392178	0.027493	0.0666879	0.0197084	0.066469
hsa|chr4:48058280..48058345:-	0.0215223	2.00169e-05	0.00464228	0.00651517	6.21973e-05	0.0298046	0.0323836	0.0110881	0.00169803	0.0168991	0.00358366	0.0302955
hsa|chr4:52662414..52662494:+	0.0513346	0.0329374	0.000576096	0.0241652	0.00932751	0.0211959	0.171815	0.0103978	0.0023678	0.0127845	0.0597046	0.0750596
hsa|chr4:8363174..8363237:-	0.00583451	0.0126099	0.0149771	0.00732245	0.0594949	0.0500231	0.00969253	0.00322693	0.125893	0.00650282	0.250341	0.0939647
hsa|chr5:154685788..154685848:+	0.0140824	0.0122714	0.000102022	0.00435495	0.0548469	0.0624445	0.000177673	0.000767911	0.00987331	0.0101414	0.00113103	0.278711
hsa|chr6:132817287..132817343:+	0.000878879	0.0874984	0.0651914	0.149485	0.000392071	0.00114127	0.00297867	0.000386077	0.000482683	0.00109621	0.0530864	0.0619194
hsa|chr6:158764677..158764735:-	0.00139662	0.00116565	0.00276669	0.00868483	0.0407233	0.00849169	7.81113e-08	0.0537216	0.0483539	0.0604188	0.0131296	0.0710286
hsa|chr6:158772365..158772434:-	0.00595824	0.0966262	0.000125262	0.0250908	0.0478527	0.0056826	0.0155793	0.038768	0.0010875	0.0174316	0.0793779	0.106107
hsa|chr7:143239821..143239898:-	0.000603638	0.00445573	0.0599017	0.0304675	0.000160052	0.00240872	0.074235	0.0666463	0.105309	0.0238753	0.000190413	0.0751874
hsa|chr7:143239824..143239899:+	0.000603638	0.00445573	0.0599017	0.0304675	0.000160052	0.00240872	0.074235	0.0666463	0.105309	0.0238753	0.000190413	0.0751874
hsa|chr7:54904939..54905007:+	0.0427064	0.00345876	0.0643389	0.0117447	0.0400522	0.125977	0.0134619	0.000106712	0.0122415	0.0219845	0.000135111	0.00714206
hsa|chr9:32456301..32456370:-	0.0436433	0.042019	0.0545153	0.0190718	0.0728941	0.0081415	0.0209302	0.119082	0.0502482	2.80823e-05	0.00166393	0.0372267
hsa|chr9:99019578..99019644:+	0.000689847	0.0383534	0.0699346	0.00344916	0.0238111	0.00202319	0.12151	0.000703007	0.0536886	0.0135529	0.00206898	0.0292677
hsa|chrX:136550890..136550948:+	0.0184825	0.00936066	0.0149082	2.95673e-07	0.0951676	0.106283	0.0276949	0.021148	0.00264428	0.00133069	0.020951	0.0216355
hsa-miR-1299	0.00817967	0.0499086	0.000863072	0.0469768	0.00581694	0.235969	0.00026441	0.00915708	0.0237285	0.00610035	0.066592	0.0809694
hsa-miR-1910-3p	0.060755	0.0757464	0.0136469	0.00138053	0.0173666	0.000399552	0.00212354	0.000386583	0.00725777	0.00322141	0.051673	0.092087
hsa-miR-2113	0.0042739	0.00548192	0.000125087	0.0766469	0.00206844	0.0787041	0.0143082	0.103357	0.0916856	0.0217917	0.0468732	0.0530019
hsa-miR-3130-5p	0.0550047	0.0503839	0.0575577	0.00423735	0.0809545	0.0870843	0.00513723	0.00964357	0.000182997	0.0368219	0.0312659	0.3008
hsa-miR-3174	0.0070718	2.39431e-08	0.0123887	0.000184435	0.224033	0.0472282	0.0136589	0.00176062	0.00870143	0.0709853	0.07764	0.0868017
hsa-miR-3929	0.0006513	0.0753418	0.0075863	0.00877633	0.00016788	0.0129822	0.0243173	0.0311661	0.0015011	3.97688e-05	0.00586993	0.120428
hsa-miR-410-5p	0.000962884	0.00751309	0.0540596	0.115261	0.000595287	0.0207192	0.0118969	0.0251395	0.00655205	0.100331	0.0948779	0.0781827
hsa-miR-4707-3p	0.20559	0.0207764	0.00750379	0.0129885	0.182769	0.033671	0.011797	0.0170006	0.0115379	0.000785664	0.00440535	0.176624
hsa-miR-490-5p	0.0427882	0.0991655	0.0102164	0.0210182	0.0347415	0.0669375	0.026893	0.00347319	0.0211064	0.0167135	0.0544472	0.0310408
hsa-miR-5189-5p	0.00196412	0.0356482	2.08261e-05	0.0865432	0.0540195	0.0377484	0.00123316	0.00468507	0.0214043	0.0192046	0.043302	0.07203
hsa-miR-891a-5p	0.0768242	0.0713117	0.0245501	0.0666777	0.0180513	0.0138933	0.00336396	0.0130724	0.00329496	0.0413123	0.0105084	0.158228
hsa|chr11:93730516..93730576:-	0.0744266	0.000264629	0.150438	3.32102e-05	0.0943133	7.74471e-05	0.0232516	0.0115309	0.00261606	0.0459808	0.0442537	0.0732844
hsa|chr16:81533905..81533966:+	0.0676918	0.0175863	0.0214334	0.0005816	0.0759334	1.49424e-05	0.0037685	0.000211262	0.00360969	0.010205	0.104933	0.103471
hsa|chr17:81822802..81822858:-	0.0134406	1.09492e-05	0.0194535	0.0550825	0.0314036	0.000221514	0.0086809	0.0381628	0.0335107	0.00253792	0.00501928	0.123594
hsa-miR-187-3p	0.113209	0.0117328	0.0201024	0.12313	0.0317584	0.0481532	0.0317853	0.0189045	2.80168e-05	0.0126861	0.00227935	0.00403041
hsa-miR-1304-3p	0.00154801	0.0041729	0.150455	0.0291923	0.0352537	0.0288931	0.146846	0.0271027	0.00413239	0.0698142	8.07831e-05	0.304533
hsa-miR-23c	0.000549679	0.0067599	0.0199622	0.000121727	0.00978721	0.0407385	0.0330032	0.0726617	0.0164379	0.00685448	0.0419123	0.21182
	0.0336078	0.0353864	0.0338088	0.0284206	0.0308634	0.0348946	0.0344743	0.0258359	0.0237159	0.0277127	0.0314731	0.0999764
