# Supplementary material for: Variation of microRNA expression in the human placenta driven by population identity and sex of the newborn
Source: BMC Genomics. 2021 Apr 20;22:286. doi: 10.1186/s12864-021-07542-0 (PMC8059241; doi:10.1186/s12864-021-07542-0)
Supplement: Supplementary file 14 — Additional file 14: Table S9. List of species and age groups used in dating the evolutionary age of miRNAs. [file 12864_2021_7542_MOESM14_ESM.xlsx]

## Sheet: Sheet1
Table S9. List of species and age groups used in dating the evolutionary age of miRNAs.
Age group 0 represents the most ancient miRNA groups, 12 represents human-specific miRNA group. Divergence time to human was obtained from Timetree
number	species	miRBase ID	Age group	Divergence time to Human (Mya)
1	Human	hsa	12
2	Chimpanzee	ptr	11	6.4
3	Orangutan	ppy	10	15.2
4	Gibbon	nle	9	19.8
5	Rhesus	mml	8	28.81
6	Marmoset	caj	7	42.9
7	Mouse	mmu	6	89
8	Rat	rno
9	Guinea Pig	cpo
10	Rabbit	ocu
11	Cow	bta	5	94
12	Horse	eca
13	Dog	cfa
15	Opossum	mdo	4	160
16	Platypus	oan	3	180
17	Lizard	aca	2	318
18	Chicken	gga
19	Zebra finch	tgu
20	Xenopus tropicalis	xtr	1	351.7
21	Tetraodon	tni	0	433
22	Fugu	fru
23	Zebrafish	dre
